# Supplementary material for: Identifying Loci Contributing to Natural Variation in Xenobiotic Resistance in Drosophila
Source: PLoS Genet. 2015 Nov 30;11(11):e1005663. doi: 10.1371/journal.pgen.1005663 (PMC4664282; doi:10.1371/journal.pgen.1005663)
Supplement: S2 Table — The "QTL" column indicates the QTL interval the gene is within. The "MappingPopulation" column indicates which population (pA and pB) the QTL was mapped in. The "ProteinCodingGene" column gives the symbol for the gene, and "GenePosition" gives the position of the gene in Release 5 of the Drosophila melanogaster reference genome. (TXT) [file pgen.1005663.s012.txt]

	QTL	MappingPopulation	ProteinCodingGene	GenePosition
1	Q1	pA	CG42750	2L:18159811..18275770
2	Q1	pA	CG43406	2L:18251381..18252697
3	Q1	pA	CG31788	2L:18257494..18257978
4	Q1	pA	CG31787	2L:18284845..18285684
5	Q1	pA	CG43362	2L:18291253..18291462
6	Q1	pA	Sfp36F	2L:18292522..18292808
7	Q1	pA	CG5790	2L:18294840..18297261
8	Q1	pA	CG43354	2L:18309187..18309446
9	Q1	pA	Fas3	2L:18320102..18393441
10	Q1	pA	Acp36DE	2L:18356047..18359026
11	Q1	pA	CG34171	2L:18378591..18379909
12	Q1	pA	RpS26	2L:18442035..18443228
13	Q1	pA	ncm	2L:18444507..18448957
14	Q1	pA	bsf	2L:18449517..18454587
15	Q1	pA	Ntf-2r	2L:18454649..18455419
16	Q1	pA	CG10283	2L:18472964..18484513
17	Q1	pA	CG10176	2L:18485417..18488021
18	Q1	pA	kon	2L:18487747..18503978
19	Q1	pA	CG10178	2L:18509560..18513512
20	Q1	pA	CG10211	2L:18517487..18531967
21	Q1	pA	Pde11	2L:18532025..18590342
22	Q1	pA	CG15160	2L:18590891..18595429
23	Q1	pA	amos	2L:18596136..18596921
24	Q1	pA	CG10413	2L:18599755..18605249
25	Q1	pA	CG31789	2L:18605928..18606684
26	Q1	pA	CG10333	2L:18606832..18609550
27	Q1	pA	Atac2	2L:18609576..18612249
28	Q1	pA	CG15161	2L:18614339..18616106
29	Q1	pA	MESR3	2L:18617256..18661776
30	Q1	pA	Cyp310a1	2L:18651058..18653010
31	Q1	pA	CG43338	2L:18666892..18671246
32	Q1	pA	CG43339	2L:18671604..18673285
33	Q1	pA	Mst36Fb	2L:18673363..18675094
34	Q1	pA	Mst36Fa	2L:18675183..18676998
35	Q1	pA	CG31751	2L:18677221..18683715
36	Q1	pA	tos	2L:18679631..18682075
37	Q1	pA	msl-1	2L:18683720..18688800
38	Q1	pA	CG10336	2L:18689528..18690906
39	Q1	pA	CG10383	2L:18690904..18695602
40	Q1	pA	CG10338	2L:18695664..18698571
41	Q1	pA	CG10341	2L:18698714..18700645
42	Q1	pA	CG10376	2L:18700606..18703105
43	Q1	pA	CG10343	2L:18703473..18704454
44	Q1	pA	Jwa	2L:18704570..18705703
45	Q1	pA	Faf	2L:18706010..18708688
46	Q1	pA	Grip71	2L:18708846..18711297
47	Q1	pA	Irk3	2L:18711071..18713748
48	Q1	pA	CG10348	2L:18714453..18732524
49	Q1	pA	CG42752	2L:18739320..18740110
50	Q1	pA	CG15167	2L:18740358..18740807
51	Q1	pA	ham	2L:18762874..18792906
52	Q1	pA	CG43814	2L:18804491..18805347
53	Q1	pA	CG10570	2L:18810036..18811252
54	Q1	pA	CG42502	2L:18810036..18811252
55	Q1	pA	CG42305	2L:18813009..18813941
56	Q1	pA	CG17325	2L:18813009..18813941
57	Q1	pA	CG17324	2L:18819344..18822573
58	Q1	pA	CG17323	2L:18823548..18826716
59	Q1	pA	CG17322	2L:18826770..18829059
60	Q1	pA	CG17597	2L:18829012..18831153
61	Q1	pA	ScpX	2L:18831229..18833630
62	Q1	pA	CG10600	2L:18833710..18839679
63	Q1	pA	CG31752	2L:18839628..18841310
64	Q1	pA	CG33120	2L:18841400..18844579
65	Q1	pA	CG17321	2L:18845184..18855110
66	Q1	pA	CG10602	2L:18855126..18859248
67	Q1	pA	mRpL13	2L:18858028..18859248
68	Q1	pA	tup	2L:18859507..18881261
69	Q1	pA	ssp3	2L:18916347..18943960
70	Q1	pA	CG10428	2L:18948884..18950973
71	Q1	pA	Nedd8	2L:18951006..18951837
72	Q1	pA	CG10621	2L:18952206..18954431
73	Q1	pA	CG10623	2L:18955481..18957311
74	Q1	pA	Nak	2L:18957732..18968744
75	Q1	pA	Tango6	2L:18969028..18972004
76	Q1	pA	CG10639	2L:18971993..18974448
77	Q1	pA	CG10431	2L:18974710..18978187
78	Q1	pA	Swip-1	2L:18977519..18987280
79	Q1	pA	CG15168	2L:18987707..18988331
80	Q1	pA	CG15170	2L:18988268..18990233
81	Q1	pA	CG15169	2L:18991020..18992409
82	Q1	pA	CG10650	2L:18993360..18995934
83	Q1	pA	CG31792	2L:18997448..19002713
84	Q1	pA	CG31793	2L:19003367..19008234
85	Q1	pA	RpL30	2L:19008031..19009237
86	Q1	pA	robl37BC	2L:19010866..19011532
87	Q1	pA	CG15172	2L:19022417..19023646
88	Q1	pA	Side	2L:19027710..19030780
89	Q1	pA	hk	2L:19030844..19033498
90	Q1	pA	CG31800	2L:19033657..19034576
91	Q1	pA	mib2	2L:19034444..19041541
92	Q1	pA	Catsup	2L:19041862..19043614
93	Q1	pA	Ttc19	2L:19043535..19045148
94	Q1	pA	Acn	2L:19045355..19048817
95	Q1	pA	CG10470	2L:19049076..19049884
96	Q1	pA	l(2)37Bb	2L:19049843..19051612
97	Q1	pA	Rpn3	2L:19051790..19053681
98	Q1	pA	CG10492	2L:19054078..19058821
99	Q1	pA	Phlpp	2L:19059129..19063132
100	Q1	pA	CG10495	2L:19063295..19064726
101	Q1	pA	CG17343	2L:19064929..19069673
102	Q1	pA	CG10702	2L:19064933..19069851
103	Q1	pA	CG17572	2L:19071131..19074149
104	Q1	pA	CG10700	2L:19077276..19079028
105	Q1	pA	Lim3	2L:19079256..19108427
106	Q1	pA	CG43731	2L:19102044..19102909
107	Q1	pA	CG17344	2L:19102044..19102909
108	Q1	pA	amd	2L:19110154..19114110
109	Q1	pA	CG10561	2L:19114401..19116570
110	Q1	pA	Ddc	2L:19116483..19120306
111	Q1	pA	l(2)37Cc	2L:19122040..19123869
112	Q1	pA	l(2)37Cb	2L:19123998..19126976
113	Q1	pA	l(2)37Cd	2L:19127260..19129326
114	Q1	pA	Aats-asn	2L:19129469..19131954
115	Q1	pA	l(2)37Ce	2L:19132323..19133097
116	Q1	pA	l(2)37Cg	2L:19133023..19135233
117	Q1	pA	brat	2L:19133816..19179758
118	Q1	pA	CG17568	2L:19179749..19181702
119	Q1	pA	CG42688	2L:19181965..19182810
120	Q1	pA	gammaTub37C	2L:19183863..19185726
121	Q1	pA	pigeon	2L:19186043..19189938
122	Q1	pA	drl	2L:19190342..19208621
123	Q1	pA	CG31797	2L:19259432..19262240
124	Q1	pB	CadN	2L:17647053..17778340
125	Q1	pB	CG43231	2L:17704681..17706142
126	Q1	pB	CadN2	2L:17786971..17875247
127	Q1	pB	CG42830	2L:17811953..17812672
128	Q1	pB	CG43271	2L:17914508..17915023
129	Q1	pB	btv	2L:17962625..17982472
130	Q1	pB	CG5674	2L:17963379..17974868
131	Q1	pB	CG5681	2L:17986399..17988619
132	Q1	pB	Prosbeta5R2	2L:17990418..17991951
133	Q1	pB	CG5693	2L:18006627..18007216
134	Q1	pB	CG42659	2L:18007360..18007842
135	Q1	pB	CG42634	2L:18007935..18008962
136	Q1	pB	CG42635	2L:18007935..18008962
137	Q1	pB	CG31740	2L:18008953..18009694
138	Q1	pB	elfless	2L:18009643..18011475
139	Q1	pB	rdo	2L:18012380..18070246
140	Q1	pB	Arr1	2L:18078269..18081187
141	Q1	pB	ninaD	2L:18081628..18083608
142	Q1	pB	CG31741	2L:18084256..18086714
143	Q1	pB	CG15153	2L:18090737..18092256
144	Q1	pB	CG5755	2L:18096568..18098120
145	Q1	pB	CG44476	2L:18112830..18113179
146	Q1	pB	CG15152	2L:18114547..18115220
147	Q1	pB	CG5758	2L:18119995..18129862
148	Q1	pB	CG31785	2L:18124098..18125749
149	Q1	pB	kel	2L:18129884..18138083
150	Q1	pB	Socs36E	2L:18138675..18152417
151	Q1	pB	CG17681	2L:18153123..18154516
152	Q1	pB	CG15155	2L:18154851..18155942
153	Q1	pB	CG5783	2L:18156043..18157162
154	Q1	pB	CG7200	2L:18157110..18159272
155	Q1	pB	CG42750	2L:18159811..18275770
156	Q1	pB	CG7180	2L:18180884..18185007
157	Q1	pB	CG31802	2L:18208415..18209237
158	Q1	pB	CG43406	2L:18251381..18252697
159	Q1	pB	CG31788	2L:18257494..18257978
160	Q1	pB	CG31787	2L:18284845..18285684
161	Q1	pB	CG43362	2L:18291253..18291462
162	Q1	pB	Sfp36F	2L:18292522..18292808
163	Q1	pB	CG5790	2L:18294840..18297261
164	Q1	pB	CG43354	2L:18309187..18309446
165	Q1	pB	Fas3	2L:18320102..18393441
166	Q1	pB	Acp36DE	2L:18356047..18359026
167	Q1	pB	CG34171	2L:18378591..18379909
168	Q1	pB	RpS26	2L:18442035..18443228
169	Q1	pB	ncm	2L:18444507..18448957
170	Q1	pB	bsf	2L:18449517..18454587
171	Q1	pB	Ntf-2r	2L:18454649..18455419
172	Q1	pB	CG10283	2L:18472964..18484513
173	Q1	pB	CG10176	2L:18485417..18488021
174	Q1	pB	kon	2L:18487747..18503978
175	Q1	pB	CG10178	2L:18509560..18513512
176	Q1	pB	CG10211	2L:18517487..18531967
177	Q1	pB	Pde11	2L:18532025..18590342
178	Q1	pB	CG15160	2L:18590891..18595429
179	Q1	pB	amos	2L:18596136..18596921
180	Q1	pB	CG10413	2L:18599755..18605249
181	Q1	pB	CG31789	2L:18605928..18606684
182	Q1	pB	CG10333	2L:18606832..18609550
183	Q1	pB	Atac2	2L:18609576..18612249
184	Q1	pB	CG15161	2L:18614339..18616106
185	Q1	pB	MESR3	2L:18617256..18661776
186	Q1	pB	Cyp310a1	2L:18651058..18653010
187	Q1	pB	CG43338	2L:18666892..18671246
188	Q1	pB	CG43339	2L:18671604..18673285
189	Q1	pB	Mst36Fb	2L:18673363..18675094
190	Q1	pB	Mst36Fa	2L:18675183..18676998
191	Q1	pB	CG31751	2L:18677221..18683715
192	Q1	pB	tos	2L:18679631..18682075
193	Q1	pB	msl-1	2L:18683720..18688800
194	Q1	pB	CG10336	2L:18689528..18690906
195	Q1	pB	CG10383	2L:18690904..18695602
196	Q1	pB	CG10338	2L:18695664..18698571
197	Q1	pB	CG10341	2L:18698714..18700645
198	Q1	pB	CG10376	2L:18700606..18703105
199	Q1	pB	CG10343	2L:18703473..18704454
200	Q1	pB	Jwa	2L:18704570..18705703
201	Q1	pB	Faf	2L:18706010..18708688
202	Q1	pB	Grip71	2L:18708846..18711297
203	Q1	pB	Irk3	2L:18711071..18713748
204	Q1	pB	CG10348	2L:18714453..18732524
205	Q2	pA	luna	2R:6865461..6994321
206	Q2	pA	CG43188	2R:6973091..6975805
207	Q2	pA	CG43189	2R:6973750..6974350
208	Q2	pA	Cyp12d1-p	2R:7007471..7009389
209	Q2	pA	Cyp12d1-d	2R:7011163..7013152
210	Q2	pA	BBS4	2R:7023428..7026820
211	Q2	pA	CG13229	2R:7026809..7059711
212	Q2	pA	CG13231	2R:7033794..7034633
213	Q2	pA	CG12391	2R:7035107..7037573
214	Q2	pA	CG13230	2R:7042401..7042798
215	Q2	pA	shn	2R:7046591..7104899
216	Q2	pA	CG9084	2R:7104921..7107276
217	Q2	pA	Syx6	2R:7107044..7109985
218	Q2	pA	CG7737	2R:7110376..7114251
219	Q2	pA	metro	2R:7113963..7120021
220	Q2	pA	CG13218	2R:7120697..7121219
221	Q2	pA	CG13228	2R:7121500..7121970
222	Q2	pA	CG13227	2R:7122757..7123260
223	Q2	pA	CG34223	2R:7123365..7123709
224	Q2	pA	CG13217	2R:7123708..7124191
225	Q2	pA	CG34224	2R:7124677..7125149
226	Q2	pA	CG13216	2R:7125613..7126500
227	Q2	pA	CG13215	2R:7126999..7127619
228	Q2	pA	Listericin	2R:7129250..7129699
229	Q2	pA	CG13226	2R:7131759..7132704
230	Q2	pA	CG34225	2R:7132949..7133263
231	Q2	pA	CG34227	2R:7135631..7136115
232	Q2	pA	CG43112	2R:7137099..7137438
233	Q2	pA	Or47a	2R:7137873..7139418
234	Q2	pA	Cpr47Ea	2R:7139256..7140903
235	Q2	pA	Cpr47Eb	2R:7142672..7143488
236	Q2	pA	CG13223	2R:7144012..7146272
237	Q2	pA	Cpr47Ec	2R:7146611..7147481
238	Q2	pA	Cpr47Ed	2R:7148584..7149311
239	Q2	pA	Cpr47Ee	2R:7152631..7154361
240	Q2	pA	Cpr47Ef	2R:7154420..7160080
241	Q2	pB	CG33144	2R:6627559..6686214
242	Q2	pB	mthl13	2R:6678964..6680614
243	Q2	pB	wde	2R:6687925..6696443
244	Q2	pB	CG12935	2R:6696902..6698160
245	Q2	pB	CG7637	2R:6698061..6698441
246	Q2	pB	mms4	2R:6698583..6699720
247	Q2	pB	CG12341	2R:6699662..6700815
248	Q2	pB	CG7222	2R:6701054..6703286
249	Q2	pB	dgo	2R:6703542..6707389
250	Q2	pB	Prosbeta5	2R:6707483..6708683
251	Q2	pB	Lsm10	2R:6708603..6709145
252	Q2	pB	RpS15Ab	2R:6709181..6709904
253	Q2	pB	CG12343	2R:6709905..6710877
254	Q2	pB	CG12325	2R:6711100..6715149
255	Q2	pB	CG12344	2R:6714935..6723214
256	Q2	pB	CG7686	2R:6724075..6726232
257	Q2	pB	CG30015	2R:6726607..6762276
258	Q2	pB	CG30016	2R:6762397..6762897
259	Q2	pB	nclb	2R:6763253..6764801
260	Q2	pB	Taf5	2R:6764817..6767178
261	Q2	pB	Pex6	2R:6767479..6770707
262	Q2	pB	CG18003	2R:6771052..6772441
263	Q2	pB	CG18004	2R:6772524..6773880
264	Q2	pB	CG30020	2R:6774315..6780696
265	Q2	pB	cag	2R:6780539..6781919
266	Q2	pB	CG12942	2R:6781964..6784727
267	Q2	pB	CG7712	2R:6784649..6785390
268	Q2	pB	Rpb5	2R:6785536..6786565
269	Q2	pB	CG12943	2R:6791075..6793068
270	Q2	pB	Obp47a	2R:6797428..6797990
271	Q2	pB	Spn47C	2R:6827693..6829243
272	Q2	pB	luna	2R:6865461..6994321
273	Q2	pB	CG43188	2R:6973091..6975805
274	Q2	pB	CG43189	2R:6973750..6974350
275	Q2	pB	Cyp12d1-p	2R:7007471..7009389
276	Q2	pB	Cyp12d1-d	2R:7011163..7013152
277	Q2	pB	BBS4	2R:7023428..7026820
278	Q2	pB	CG13229	2R:7026809..7059711
279	Q2	pB	CG13231	2R:7033794..7034633
280	Q2	pB	CG12391	2R:7035107..7037573
281	Q2	pB	CG13230	2R:7042401..7042798
282	Q2	pB	shn	2R:7046591..7104899
283	Q2	pB	CG9084	2R:7104921..7107276
284	Q2	pB	Syx6	2R:7107044..7109985
285	Q2	pB	CG7737	2R:7110376..7114251
286	Q2	pB	metro	2R:7113963..7120021
287	Q2	pB	CG13218	2R:7120697..7121219
288	Q2	pB	CG13228	2R:7121500..7121970
289	Q2	pB	CG13227	2R:7122757..7123260
290	Q2	pB	CG34223	2R:7123365..7123709
291	Q2	pB	CG13217	2R:7123708..7124191
292	Q2	pB	CG34224	2R:7124677..7125149
293	Q2	pB	CG13216	2R:7125613..7126500
294	Q2	pB	CG13215	2R:7126999..7127619
295	Q2	pB	Listericin	2R:7129250..7129699
296	Q2	pB	CG13226	2R:7131759..7132704
297	Q2	pB	CG34225	2R:7132949..7133263
298	Q2	pB	CG34227	2R:7135631..7136115
299	Q2	pB	CG43112	2R:7137099..7137438
300	Q2	pB	Or47a	2R:7137873..7139418
301	Q2	pB	Cpr47Ea	2R:7139256..7140903
302	Q2	pB	Cpr47Eb	2R:7142672..7143488
303	Q2	pB	CG13223	2R:7144012..7146272
304	Q2	pB	Cpr47Ec	2R:7146611..7147481
305	Q2	pB	Cpr47Ed	2R:7148584..7149311
306	Q2	pB	Cpr47Ee	2R:7152631..7154361
307	Q2	pB	Cpr47Ef	2R:7154420..7160080
308	Q2	pB	TpnC47D	2R:7161540..7162791
309	Q2	pB	Cpr47Eg	2R:7165462..7165950
310	Q2	pB	CG9067	2R:7166398..7167188
311	Q2	pB	Vhl	2R:7167230..7168538
312	Q2	pB	CG9062	2R:7167989..7171476
313	Q2	pB	CG13220	2R:7171788..7172603
314	Q2	pB	fbl6	2R:7172653..7177277
315	Q2	pB	CG18335	2R:7177193..7178601
316	Q2	pB	dare	2R:7178499..7180679
317	Q2	pB	CG30033	2R:7180036..7181096
318	Q2	pB	CG18336	2R:7181281..7182091
319	Q2	pB	CG42336	2R:7182041..7185025
320	Q2	pB	CG7741	2R:7189421..7193112
321	Q2	pB	Obp47b	2R:7189752..7190492
322	Q2	pB	Fpps	2R:7193016..7195033
323	Q2	pB	CG7745	2R:7195384..7197334
324	Q2	pB	nompA	2R:7197840..7206181
325	Q2	pB	CG43114	2R:7198336..7198670
326	Q2	pB	Or47b	2R:7207215..7208817
327	Q2	pB	sha	2R:7211819..7223968
328	Q2	pB	lambdaTry	2R:7224345..7225296
329	Q2	pB	kappaTry	2R:7225302..7226238
330	Q2	pB	zetaTry	2R:7226691..7227637
331	Q2	pB	etaTry	2R:7228018..7228928
332	Q2	pB	thetaTry	2R:7229219..7230265
333	Q2	pB	alphaTry	2R:7231765..7232624
334	Q2	pB	epsilonTry	2R:7232742..7233571
335	Q2	pB	betaTry	2R:7233840..7234641
336	Q2	pB	gammaTry	2R:7236566..7237375
337	Q2	pB	CG30031	2R:7238316..7239126
338	Q2	pB	CG30025	2R:7241069..7241878
339	Q2	pB	deltaTry	2R:7242824..7243633
340	Q2	pB	CG13202	2R:7243619..7244105
341	Q2	pB	iotaTry	2R:7244225..7245042
342	Q2	pB	CG12384	2R:7245407..7246681
343	Q2	pB	ix	2R:7246942..7247668
344	Q2	pB	san	2R:7248211..7249376
345	Q2	pB	Gr47b	2R:7249405..7250910
346	Q2	pB	CG13204	2R:7254215..7257792
347	Q2	pB	Tapdelta	2R:7257805..7258668
348	Q2	pB	CG13203	2R:7261112..7264614
349	Q2	pB	Tsp47F	2R:7264698..7266682
350	Q2	pB	Sod3	2R:7267852..7271619
351	Q2	pB	sprt	2R:7272248..7284937
352	Q2	pB	CG30022	2R:7274665..7276284
353	Q2	pB	CG7759	2R:7293102..7295584
354	Q2	pB	CG30026	2R:7296081..7296954
355	Q2	pB	CG34054	2R:7297315..7297943
356	Q2	pB	Drip	2R:7298708..7317150
357	Q2	pB	CG7763	2R:7302015..7302967
358	Q2	pB	CG7777	2R:7323748..7329721
359	Q2	pB	qvr	2R:7330010..7339109
360	Q2	pB	E(Pc)	2R:7339548..7352775
361	Q2	pB	inv	2R:7361970..7394685
362	Q2	pB	en	2R:7411511..7415715
363	Q3	pA	CG13163	2R:8208743..8210302
364	Q3	pA	CG8841	2R:8210012..8213763
365	Q3	pA	garz	2R:8213865..8221365
366	Q3	pA	CG8490	2R:8222821..8223710
367	Q3	pA	CG34021	2R:8224395..8225223
368	Q3	pA	Den1	2R:8225302..8227049
369	Q3	pA	CG8839	2R:8227115..8232122
370	Q3	pA	ana3	2R:8232488..8238830
371	Q3	pA	CG30047	2R:8239298..8242918
372	Q3	pA	CG30049	2R:8243176..8246592
373	Q3	pA	CG30043	2R:8246941..8250670
374	Q3	pA	CG33012	2R:8254858..8258391
375	Q3	pA	CG13160	2R:8259099..8262586
376	Q3	pA	CG13159	2R:8262791..8263183
377	Q3	pA	Cpr49Aa	2R:8264131..8264883
378	Q3	pA	Cpr49Ab	2R:8265945..8266901
379	Q3	pA	CG13155	2R:8267119..8267931
380	Q3	pA	CG8501	2R:8270550..8272025
381	Q3	pA	Cpr49Ac	2R:8274465..8277562
382	Q3	pA	Cpr49Ad	2R:8278401..8279204
383	Q3	pA	Or49a	2R:8280988..8282347
384	Q3	pA	CG30048	2R:8282412..8286647
385	Q3	pA	Cpr49Ae	2R:8289721..8292613
386	Q3	pA	Cpr49Af	2R:8293437..8294027
387	Q3	pA	Cpr49Ag	2R:8295298..8296028
388	Q3	pA	CG30050	2R:8296459..8297240
389	Q3	pA	CG33626	2R:8297584..8298201
390	Q3	pA	CG33627	2R:8298516..8299183
391	Q3	pA	Cpr49Ah	2R:8301467..8302675
392	Q3	pA	CG13157	2R:8303549..8305736
393	Q3	pA	CG42782	2R:8306619..8306900
394	Q3	pA	CG8834	2R:8307316..8310040
395	Q3	pA	CG8520	2R:8310436..8312964
396	Q3	pA	CG8525	2R:8312988..8314480
397	Q3	pA	CG13154	2R:8314388..8315366
398	Q3	pA	Nup54	2R:8315954..8318604
399	Q3	pA	CG43204	2R:8318100..8318801
400	Q3	pA	CG8830	2R:8318952..8324082
401	Q3	pA	CG30051	2R:8323625..8324495
402	Q3	pA	Dyb	2R:8324850..8340421
403	Q3	pA	CG30334	2R:8328138..8328825
404	Q3	pA	Lac	2R:8340695..8353135
405	Q3	pA	dgt5	2R:8353183..8359280
406	Q3	pA	CG8545	2R:8356156..8359227
407	Q3	pA	CG8550	2R:8359420..8361526
408	Q3	pA	Dh44-R2	2R:8361929..8375491
409	Q3	pA	CG34234	2R:8374224..8374883
410	Q3	pA	fdl	2R:8374956..8394838
411	Q3	pA	s-cup	2R:8383177..8388964
412	Q3	pA	vis	2R:8395401..8398120
413	Q3	pA	achi	2R:8399039..8402567
414	Q3	pA	CG13151	2R:8402880..8404789
415	Q3	pA	CG8818	2R:8404769..8406417
416	Q3	pA	CG8569	2R:8406671..8409129
417	Q3	pA	CG33632	2R:8409528..8410236
418	Q3	pA	fra	2R:8416558..8451689
419	Q3	pA	CG33752	2R:8433194..8433806
420	Q3	pA	CG30056	2R:8449565..8450160
421	Q3	pA	CG33775	2R:8451729..8452406
422	Q3	pA	Cyp301a1	2R:8453690..8456566
423	Q3	pA	Ak6	2R:8456519..8457352
424	Q3	pA	stil	2R:8457872..8459388
425	Q3	pA	ClC-b	2R:8459573..8462804
426	Q3	pA	Sin3A	2R:8462745..8480422
427	Q3	pA	Amph	2R:8481109..8499573
428	Q3	pB	fra	2R:8416558..8451689
429	Q3	pB	CG33752	2R:8433194..8433806
430	Q3	pB	CG30056	2R:8449565..8450160
431	Q3	pB	CG33775	2R:8451729..8452406
432	Q3	pB	Cyp301a1	2R:8453690..8456566
433	Q3	pB	Ak6	2R:8456519..8457352
434	Q3	pB	stil	2R:8457872..8459388
435	Q3	pB	ClC-b	2R:8459573..8462804
436	Q3	pB	Sin3A	2R:8462745..8480422
437	Q3	pB	Amph	2R:8481109..8499573
438	Q3	pB	Galphaq	2R:8500245..8510702
439	Q3	pB	CG45086	2R:8500245..8507325
440	Q3	pB	CG30054	2R:8511231..8512857
441	Q3	pB	CG17760	2R:8513313..8516124
442	Q3	pB	muskelin	2R:8516202..8519883
443	Q3	pB	CG33792	2R:8520179..8520959
444	Q3	pB	spt4	2R:8521094..8521677
445	Q3	pB	CG33672	2R:8521671..8523646
446	Q3	pB	CG33671	2R:8521671..8523646
447	Q3	pB	Iswi	2R:8524176..8528133
448	Q3	pB	CG8785	2R:8528195..8535729
449	Q3	pB	CG8778	2R:8538806..8539992
450	Q3	pB	ZnT49B	2R:8540310..8543248
451	Q3	pB	CG8646	2R:8543459..8546846
452	Q3	pB	nemy	2R:8547002..8557724
453	Q3	pB	CG42708	2R:8557988..8567098
454	Q3	pB	CG8771	2R:8567472..8573684
455	Q3	pB	CG13148	2R:8573754..8576291
456	Q3	pB	CG30053	2R:8576238..8577381
457	Q3	pB	Obp49a	2R:8577564..8578460
458	Q3	pB	CG8768	2R:8578813..8580195
459	Q3	pB	wuc	2R:8587586..8588356
460	Q3	pB	CG42663	2R:8592677..8639050
461	Q3	pB	mos	2R:8638988..8640441
462	Q3	pB	Taz	2R:8640531..8643919
463	Q3	pB	mRpL18	2R:8643939..8644678
464	Q3	pB	ox	2R:8644638..8645034
465	Q3	pB	Dgkepsilon	2R:8645051..8647229
466	Q3	pB	Nacalpha	2R:8647198..8648504
467	Q3	pB	CG12374	2R:8649618..8651330
468	Q3	pB	sca	2R:8668046..8689515
469	Q3	pB	CG17580	2R:8694119..8695316
470	Q3	pB	Cyp9h1	2R:8728318..8730063
471	Q3	pB	Or49b	2R:8730170..8732209
472	Q3	pB	CG17575	2R:8733049..8734101
473	Q3	pB	CG30488	2R:8734353..8735509
474	Q3	pB	CG30486	2R:8735539..8736481
475	Q3	pB	CG17574	2R:8736863..8756928
476	Q4	pB	fas	2R:9510549..9636872
477	Q4	pB	CG6209	2R:9549000..9551103
478	Q4	pB	CG13337	2R:9552619..9555261
479	Q4	pB	CG18368	2R:9555241..9559099
480	Q4	pB	CG6220	2R:9579212..9580874
481	Q4	pB	CG6280	2R:9641469..9646476
482	Q4	pB	Cpr50Ca	2R:9657420..9675307
483	Q4	pB	S-Lap7	2R:9665629..9667750
484	Q4	pB	Cpr50Cb	2R:9682282..9692736
485	Q4	pB	stj	2R:9693299..9707076
486	Q4	pB	fl(2)d	2R:9707129..9712058
487	Q4	pB	CG13339	2R:9712363..9713077
488	Q4	pB	CG6329	2R:9713876..9721008
489	Q4	pB	CG6337	2R:9721365..9722601
490	Q4	pB	CG6347	2R:9723924..9726868
491	Q4	pB	CG6357	2R:9727558..9729248
492	Q4	pB	Syngr	2R:9729266..9733760
493	Q4	pB	CG30484	2R:9733898..9737337
494	Q4	pB	CG30485	2R:9737387..9740488
495	Q4	pB	CG6543	2R:9740452..9741836
496	Q4	pB	CG6553	2R:9742083..9743283
497	Q4	pB	tum	2R:9743655..9746194
498	Q4	pB	Uba3	2R:9746457..9747937
499	Q4	pB	CG16935	2R:9747854..9749507
500	Q4	pB	CG13344	2R:9749502..9751661
501	Q4	pB	shot	2R:9751742..9829615
502	Q5	pB	CG8079	2R:11105884..11112300
503	Q5	pB	Fs	2R:11111065..11129094
504	Q5	pB	scb	2R:11136289..11146003
505	Q5	pB	ItgalphaPS4	2R:11146266..11150378
506	Q5	pB	Trpm	2R:11150313..11196873
507	Q5	pB	CG8102	2R:11184269..11185834
508	Q5	pB	CG8152	2R:11197436..11198639
509	Q5	pB	mus210	2R:11199015..11205744
510	Q5	pB	CG8155	2R:11205322..11209676
511	Q5	pB	Arf51F	2R:11210006..11212995
512	Q5	pB	CG8157	2R:11213008..11213891
513	Q5	pB	CG8160	2R:11214648..11215776
514	Q5	pB	Hr51	2R:11218830..11226889
515	Q5	pB	unc-5	2R:11227977..11255805
516	Q5	pB	Pms2	2R:11255579..11259025
517	Q5	pB	dup	2R:11264124..11268493
518	Q5	pB	SRPK	2R:11268229..11275356
519	Q5	pB	CG43729	2R:11288601..11358596
520	Q5	pB	Mtk	2R:11296351..11296618
521	Q5	pB	CG30472	2R:11310690..11311612
522	Q5	pB	CG34188	2R:11314596..11315528
523	Q5	pB	CG8180	2R:11359970..11370339
524	Q5	pB	CG12964	2R:11373458..11384736
525	Q5	pB	Ir52a	2R:11387137..11388936
526	Q5	pB	Ir52b	2R:11389325..11391115
527	Q5	pB	Ir52c	2R:11391706..11393505
528	Q5	pB	Ir52d	2R:11394087..11395871
529	Q5	pB	GalNAc-T1	2R:11399215..11403102
530	Q5	pB	Khc-73	2R:11403283..11419764
531	Q5	pB	CG30471	2R:11421025..11425287
532	Q5	pB	CG30467	2R:11425680..11427519
533	Q5	pB	CG8187	2R:11427059..11428868
534	Q5	pB	Vha36-1	2R:11428940..11430003
535	Q5	pB	eIF2B-gamma	2R:11430166..11431914
536	Q5	pB	CG8192	2R:11431821..11437489
537	Q5	pB	CG12963	2R:11442951..11449941
538	Q5	pB	CG8195	2R:11450202..11453306
539	Q5	pB	Flo-1	2R:11453776..11456909
540	Q5	pB	CG30466	2R:11456465..11460675
541	Q5	pB	Cdk5	2R:11457033..11458922
542	Q5	pB	CG8204	2R:11460649..11461496
543	Q5	pB	CG42524	2R:11501359..11544719
544	Q5	pB	fus	2R:11544823..11564174
545	Q5	pB	CG8207	2R:11564723..11566461
546	Q5	pB	Vha14-1	2R:11566931..11567589
547	Q5	pB	CG30091	2R:11568050..11569982
548	Q5	pB	Ranbp11	2R:11570224..11574920
549	Q5	pB	CG30082	2R:11572509..11573587
550	Q5	pB	Cep89	2R:11574893..11576490
551	Q5	pB	CG30090	2R:11577331..11578519
552	Q5	pB	CG30088	2R:11578618..11579721
553	Q5	pB	CG30087	2R:11579953..11581256
554	Q5	pB	CG33460	2R:11581597..11582737
555	Q5	pB	CG33461	2R:11582891..11583983
556	Q5	pB	CG33462	2R:11584299..11585515
557	Q5	pB	CG42662	2R:11586231..11589201
558	Q5	pB	CG30080	2R:11586231..11589201
559	Q5	pB	CG30083	2R:11599102..11600149
560	Q5	pB	CG30089	2R:11614886..11649549
561	Q5	pB	Zasp52	2R:11650070..11704509
562	Q5	pB	tun	2R:11681505..11743150
563	Q5	pB	CG33465	2R:11706619..11708619
564	Q5	pB	Poxn	2R:11714198..11722560
565	Q5	pB	CG8249	2R:11730265..11734867
566	Q5	pB	CG12970	2R:11743466..11745027
567	Q5	pB	Gpo-1	2R:11745257..11750260
568	Q5	pB	Rif1	2R:11751814..11756652
569	Q5	pB	sli	2R:11757000..11809623
570	Q6	pB	CG14482	2R:13459601..13460289
571	Q6	pB	CG42239	2R:13460334..13460835
572	Q6	pB	Rab4	2R:13460967..13462484
573	Q6	pB	Dcr-2	2R:13462484..13469030
574	Q6	pB	CG6484	2R:13469512..13471517
575	Q6	pB	CG14483	2R:13473140..13473824
576	Q6	pB	RhoGAP54D	2R:13473930..13478389
577	Q6	pB	icln	2R:13478469..13479386
578	Q6	pB	CG30105	2R:13479309..13480014
579	Q6	pB	lack	2R:13480296..13491966
580	Q6	pB	CG11423	2R:13482772..13484914
581	Q6	pB	CG43920	2R:13486350..13486758
582	Q6	pB	CG42649	2R:13486894..13487112
583	Q6	pB	CG10936	2R:13492456..13526643
584	Q6	pB	CG44403	2R:13504004..13505400
585	Q6	pB	rhi	2R:13515996..13521021
586	Q6	pB	Oxp	2R:13521302..13521672
587	Q6	pB	CCHa1-R	2R:13534353..13552573
588	Q6	pB	eIF3-S8	2R:13553183..13556780
589	Q6	pB	CG30108	2R:13556900..13557505
590	Q6	pB	CG30109	2R:13557587..13558253
591	Q6	pB	P32	2R:13558814..13560145
592	Q6	pB	Sema-1b	2R:13560344..13571004
593	Q6	pB	HPS4	2R:13571079..13578327
594	Q6	pB	CG42561	2R:13572360..13573053
595	Q6	pB	CG42562	2R:13573319..13573915
596	Q6	pB	swi2	2R:13577780..13582858
597	Q6	pB	rdgBbeta	2R:13583281..13585867
598	Q6	pB	Uhg1	2R:13586602..13590849
599	Q6	pB	CG6424	2R:13590840..13606851
600	Q6	pB	CG10934	2R:13609844..13610886
601	Q6	pB	CG10933	2R:13610814..13612561
602	Q6	pB	Snx16	2R:13612535..13614352
603	Q6	pB	CG4984	2R:13614419..13620492
604	Q6	pB	CG4975	2R:13614419..13620492
605	Q6	pB	CG34195	2R:13620743..13621988
606	Q6	pB	CG6406	2R:13621924..13624774
607	Q6	pB	CG6401	2R:13625127..13627190
608	Q6	pB	CG4996	2R:13627406..13631474
609	Q6	pB	Ir54a	2R:13631606..13633510
610	Q6	pB	sub	2R:13633005..13635583
611	Q6	pB	CG10931	2R:13636440..13637641
612	Q6	pB	CG5002	2R:13637798..13640719
613	Q6	pB	CG6385	2R:13641060..13643927
614	Q6	pB	HLH54F	2R:13644910..13648022
615	Q6	pB	CG5009	2R:13648445..13652046
616	Q6	pB	OstDelta	2R:13652079..13654575
617	Q6	pB	CG14488	2R:13654670..13655291
618	Q6	pB	CG18635	2R:13655313..13657494
619	Q6	pB	CG6362	2R:13657910..13660057
620	Q6	pB	CG33981	2R:13661469..13669435
621	Q6	pB	fab1	2R:13661469..13669435
622	Q6	pB	aft	2R:13673640..13676061
623	Q6	pB	UbcD10	2R:13675917..13676915
624	Q6	pB	CG5033	2R:13677184..13679953
625	Q6	pB	CG5036	2R:13680375..13688182
626	Q6	pB	grh	2R:13689751..13730325
627	Q6	pB	olf186-F	2R:13730947..13748087
628	Q6	pB	olf186-M	2R:13734204..13735949
629	Q6	pB	CG30323	2R:13740800..13741801
630	Q6	pB	CG14490	2R:13748265..13749096
631	Q6	pB	thr	2R:13748778..13753468
632	Q6	pB	Mapmodulin	2R:13753683..13759520
633	Q6	pB	Elk	2R:13761444..13814200
634	Q6	pB	CG30325	2R:13765048..13767517
635	Q6	pB	CG30110	2R:13767699..13769750
636	Q6	pB	proPO-A1	2R:13774725..13777478
637	Q6	pB	CG14492	2R:13781187..13781847
638	Q6	pB	CG14491	2R:13782583..13783083
639	Q7	pB	botv	2R:15017094..15021211
640	Q7	pB	CG15118	2R:15021232..15024674
641	Q7	pB	CG15111	2R:15024877..15028539
642	Q7	pB	ena	2R:15029137..15051210
643	Q7	pB	CG10737	2R:15051648..15065728
644	Q7	pB	hppy	2R:15066243..15114698
645	Q7	pB	CG7137	2R:15114849..15116118
646	Q7	pB	cora	2R:15116568..15131256
647	Q7	pB	wbl	2R:15136900..15138422
648	Q7	pB	CG33454	2R:15138532..15139171
649	Q7	pB	CG33453	2R:15140006..15140733
650	Q7	pB	CG7229	2R:15147414..15149799
651	Q7	pB	rib	2R:15157583..15168901
652	Q7	pB	CG11906	2R:15168923..15171466
653	Q7	pB	CG10476	2R:15172056..15172724
654	Q7	pB	CG10474	2R:15172900..15174235
655	Q7	pB	CG18606	2R:15175488..15176500
656	Q7	pB	CG18607	2R:15176614..15177357
657	Q7	pB	FK506-bp2	2R:15177614..15178467
658	Q7	pB	mip40	2R:15178610..15179701
659	Q7	pB	Tab2	2R:15180034..15192013
660	Q7	pB	CG7461	2R:15192677..15194689
661	Q7	pB	endoB	2R:15194952..15198170
662	Q7	pB	Rgk1	2R:15198653..15244030
663	Q7	pB	CG34045	2R:15218394..15222693
664	Q7	pB	CG9975	2R:15229314..15233259
665	Q7	pB	CG11961	2R:15245037..15250629
666	Q7	pB	CG10051	2R:15251146..15254799
667	Q7	pB	CG9416	2R:15254753..15261207
668	Q7	pB	CG10062	2R:15262818..15267679
669	Q7	pB	CG10073	2R:15268048..15272470
670	Q7	pB	CG10081	2R:15273428..15276823
671	Q7	pB	CG11257	2R:15277633..15279405
672	Q7	pB	SdhA	2R:15279368..15283476
673	Q7	pB	cer	2R:15283720..15284277
674	Q7	pB	hts	2R:15284537..15312408
675	Q7	pB	CalpA	2R:15312618..15318069
676	Q7	pB	Fak	2R:15318164..15324764
677	Q7	pB	Spt5	2R:15324988..15329403
678	Q7	pB	RpL11	2R:15329847..15331330
679	Q7	pB	Arl6	2R:15331684..15332563
680	Q7	pB	EloC	2R:15332590..15333791
681	Q7	pB	betaTub56D	2R:15334824..15339105
682	Q7	pB	CG7744	2R:15340009..15343032
683	Q7	pB	par-1	2R:15343675..15373191
684	Q7	pB	mei-W68	2R:15343675..15347028
685	Q7	pB	TBCB	2R:15372999..15374342
686	Q7	pB	Oseg6	2R:15374551..15379351
687	Q7	pB	Rep	2R:15379592..15381630
688	Q7	pB	hpo	2R:15381501..15384361
689	Q7	pB	CG15120	2R:15385257..15387877
690	Q7	pB	CG16926	2R:15387800..15388828
691	Q7	pB	CG11007	2R:15390573..15391773
692	Q7	pB	Ir56b	2R:15395672..15397158
693	Q7	pB	Ir56c	2R:15397273..15398976
694	Q7	pB	Ir56d	2R:15399178..15401076
695	Q7	pB	sm	2R:15405369..15519013
696	Q7	pB	CG43111	2R:15439576..15440177
697	Q7	pB	CG42878	2R:15474877..15475268
698	Q7	pB	CG16716	2R:15481295..15484371
699	Q7	pB	CG42753	2R:15522784..15523446
700	Q7	pB	CG18367	2R:15524165..15524905
701	Q7	pB	CG43277	2R:15525064..15525546
702	Q7	pB	CG15124	2R:15530452..15531203
703	Q7	pB	CG15905	2R:15533988..15535150
704	Q7	pB	Ir56e	2R:15539800..15540331
705	Q7	pB	CG15125	2R:15545078..15547104
706	Q7	pB	CG11018	2R:15549941..15551243
707	Q7	pB	hrg	2R:15551424..15557337
708	Q7	pB	isopeptidase-T-3	2R:15558123..15560982
709	Q7	pB	CG15127	2R:15568273..15568896
710	Q7	pB	CG34198	2R:15569951..15570482
711	Q7	pB	CG15128	2R:15573119..15575583
712	Q7	pB	CG15126	2R:15578303..15578583
713	Q8	pB	Mi-2	3L:19875151..19903315
714	Q8	pB	Su(Tpl)	3L:19882220..19902510
715	Q8	pB	Prp3	3L:19903400..19905604
716	Q8	pB	Mtr3	3L:19905505..19906815
717	Q8	pB	Rpn1	3L:19908151..19911260
718	Q8	pB	Su(z)12	3L:19911342..19916562
719	Q8	pB	CG7770	3L:19916771..19917788
720	Q8	pB	Grasp65	3L:19918043..19920275
721	Q8	pB	CG8004	3L:19920294..19921608
722	Q8	pB	RhoGDI	3L:19921843..19926030
723	Q8	pB	Ac76E	3L:19932387..19971060
724	Q8	pB	CG32219	3L:19943123..19944235
725	Q8	pB	CG34258	3L:19944335..19945068
726	Q8	pB	CG33710	3L:19945054..19945890
727	Q8	pB	CG42655	3L:19946071..19946812
728	Q8	pB	CG42654	3L:19946894..19947626
729	Q8	pB	CG42263	3L:19947647..19948899
730	Q8	pB	CG14182	3L:19971913..19972912
731	Q8	pB	CG17732	3L:19974785..19977291
732	Q8	pB	hale	3L:19977526..19978968
733	Q8	pB	schuy	3L:19979193..19981172
734	Q8	pB	Csas	3L:19981127..19982047
735	Q8	pB	fln	3L:19982651..19984279
736	Q8	pB	Nca	3L:19984987..19990668
737	Q8	pB	CG7646	3L:19984987..19989369
738	Q8	pB	CG7433	3L:19990814..19993786
739	Q8	pB	Tom20	3L:19993744..19995546
740	Q8	pB	CG7668	3L:19995836..19997934
741	Q8	pB	kug	3L:19999684..20017707
742	Q8	pB	CG14183	3L:20017787..20020935
743	Q8	pB	CG14184	3L:20020919..20022120
744	Q8	pB	sNPF-R	3L:20051611..20082107
745	Q8	pB	CG14186	3L:20091184..20096927
746	Q8	pB	CG14185	3L:20099194..20100657
747	Q8	pB	Ir76b	3L:20101584..20104634
748	Q8	pB	CG14187	3L:20105365..20105947
749	Q8	pB	CG7365	3L:20117398..20120481
750	Q8	pB	gig	3L:20122281..20132110
751	Q8	pB	obst-J	3L:20123551..20124843
752	Q8	pB	CG7335	3L:20125132..20126368
753	Q8	pB	CG7328	3L:20132310..20133707
754	Q8	pB	CG42674	3L:20142714..20191417
755	Q8	pB	Ssk	3L:20181622..20182879
756	Q8	pB	CG42833	3L:20193193..20193587
757	Q8	pB	obst-F	3L:20193543..20194738
758	Q8	pB	CG7298	3L:20195170..20196787
759	Q8	pB	CG7290	3L:20197409..20199146
760	Q8	pB	CG6996	3L:20200634..20202700
761	Q8	pB	CG7017	3L:20203392..20205222
762	Q8	pB	CG6933	3L:20211600..20213520
763	Q8	pB	CG17145	3L:20214914..20216297
764	Q8	pB	CG17147	3L:20217032..20218424
765	Q8	pB	Su(var)3-3	3L:20219481..20223350
766	Q8	pB	CG13813	3L:20224769..20226355
767	Q8	pB	CG17233	3L:20226273..20235003
768	Q8	pB	Clc	3L:20234153..20236835
769	Q8	pB	CG6951	3L:20234367..20238412
770	Q8	pB	rdgC	3L:20241180..20258654
771	Q8	pB	CG32228	3L:20258914..20261661
772	Q8	pB	gogo	3L:20261959..20288233
773	Q8	pB	CG17122	3L:20266489..20268435
774	Q8	pB	CG6480	3L:20288902..20290071
775	Q8	pB	Pex23	3L:20290229..20295241
776	Q8	pB	CG6597	3L:20292510..20302611
777	Q8	pB	CG32225	3L:20297410..20299383
778	Q8	pB	polo	3L:20302754..20306566
779	Q8	pB	alphaSnap	3L:20306732..20309677
780	Q8	pB	Spn77Ba	3L:20310290..20313047
781	Q8	pB	Spn77Bb	3L:20314052..20315458
782	Q8	pB	CG6434	3L:20315477..20316309
783	Q8	pB	Spn77Bc	3L:20335734..20337419
784	Q8	pB	Rbbp5	3L:20338836..20341042
785	Q8	pB	eRF1	3L:20341455..20346973
786	Q8	pB	CG5618	3L:20346549..20349732
787	Q8	pB	kin17	3L:20349907..20351431
788	Q8	pB	CG5665	3L:20351612..20352920
789	Q8	pB	DNApol-alpha60	3L:20352933..20354685
790	Q8	pB	Toll-9	3L:20354943..20359824
791	Q8	pB	in	3L:20360298..20363359
792	Q8	pB	CG13247	3L:20363413..20364846
793	Q8	pB	Ide	3L:20364772..20368996
794	Q8	pB	RhoBTB	3L:20369342..20375498
795	Q8	pB	CG5498	3L:20375505..20377209
796	Q8	pB	fbl	3L:20377529..20385013
797	Q8	pB	CG33969	3L:20384785..20386653
798	Q8	pB	trbl	3L:20389388..20394709
799	Q8	pB	CG13248	3L:20400203..20403666
800	Q8	pB	zye	3L:20406704..20417409
801	Q8	pB	CG5282	3L:20417524..20419171
802	Q8	pB	CG5274	3L:20419299..20420766
803	Q8	pB	CG5262	3L:20421062..20423575
804	Q8	pB	Las	3L:20423705..20425461
805	Q8	pB	Psn	3L:20425568..20428256
806	Q8	pB	mRpL15	3L:20428210..20429309
807	Q8	pB	CG5872	3L:20429350..20431470
808	Q8	pB	CG11796	3L:20431266..20432972
809	Q8	pB	CG5910	3L:20435519..20443680
810	Q8	pB	CG5199	3L:20443632..20445964
811	Q8	pB	Uhg8	3L:20446393..20447831
812	Q8	pB	CG5195	3L:20447790..20457962
813	Q8	pB	mag	3L:20453783..20455374
814	Q8	pB	CG42764	3L:20457814..20459141
815	Q8	pB	CG5955	3L:20460044..20462692
816	Q8	pB	CG32428	3L:20462774..20466823
817	Q8	pB	CG5969	3L:20466883..20467891
818	Q8	pB	isoQC	3L:20467566..20470103
819	Q8	pB	ZnT77C	3L:20477393..20488021
820	Q8	pB	CG6020	3L:20485182..20490184
821	Q8	pB	CG32425	3L:20490423..20507207
822	Q8	pB	CG18281	3L:20492936..20494600
823	Q8	pB	CG17637	3L:20497286..20498800
824	Q8	pB	CG5078	3L:20499132..20500475
825	Q8	pB	CG5059	3L:20507698..20512493
826	Q8	pB	mTerf3	3L:20512690..20513872
827	Q8	pB	CG5104	3L:20514109..20515534
828	Q8	pB	CG4825	3L:20515540..20519274
829	Q8	pB	CG4858	3L:20519676..20521010
830	Q8	pB	Rcd2	3L:20521072..20533517
831	Q8	pB	CG13250	3L:20526809..20528435
832	Q8	pB	knrl	3L:20590241..20613759
833	Q8	pB	CG13251	3L:20630299..20634010
834	Q8	pB	kni	3L:20685430..20688478
835	Q8	pB	cmpy	3L:20705938..20712300
836	Q8	pB	CG34260	3L:20707200..20708258
837	Q8	pB	CG13252	3L:20723691..20737608
838	Q8	pB	Gr77a	3L:20730669..20732530
839	Q8	pB	CG33912	3L:20748076..20748785
840	Q8	pB	CG43251	3L:20751983..20752292
841	Q8	pB	CG4074	3L:20761442..20762582
842	Q8	pB	CG4186	3L:20762686..20763180
843	Q8	pB	CG4042	3L:20763243..20764607
844	Q8	pB	Pitslre	3L:20764628..20770031
845	Q8	pB	Pex16	3L:20769866..20771364
846	Q8	pB	Pex14	3L:20771899..20773478
847	Q8	pB	CG11399	3L:20773450..20779297
848	Q8	pB	CG11396	3L:20779440..20781237
849	Q8	pB	Six4	3L:20781986..20785877
850	Q8	pB	CG3698	3L:20790341..20791475
851	Q8	pB	CG4365	3L:20791745..20793181
852	Q8	pB	Spc105R	3L:20793510..20799953
853	Q8	pB	CG3634	3L:20799968..20802372
854	Q8	pB	CG3680	3L:20802769..20806432
855	Q8	pB	CG3618	3L:20806453..20809175
856	Q8	pB	Pka-R1	3L:20809218..20829148
857	Q8	pB	Mst77F	3L:20810001..20811127
858	Q8	pB	CG3288	3L:20829282..20830135
859	Q8	pB	CG13255	3L:20830588..20831939
860	Q8	pB	CSN3	3L:20832196..20834676
861	Q8	pB	CG11456	3L:20835087..20837440
862	Q8	pB	CG32432	3L:20837432..20878288
863	Q8	pB	Sfp77F	3L:20890142..20890517
864	Q8	pB	CG43931	3L:20890657..20891601
865	Q8	pB	CG11458	3L:20898895..20899431
866	Q8	pB	fng	3L:20918991..20942612
867	Q8	pB	CG10589	3L:20920926..20922290
868	Q8	pB	Sems	3L:20948855..20949850
869	Q8	pB	CG10588	3L:20950034..20953270
870	Q8	pB	CG11037	3L:20953498..20954486
871	Q8	pB	CG10587	3L:20954637..20955655
872	Q8	pB	CG12983	3L:20955755..20959862
873	Q8	pB	CG33287	3L:20959866..20963763
874	Q8	pB	CG33286	3L:20963912..20967800
875	Q8	pB	CG12984	3L:20984773..20986030
876	Q8	pB	skd	3L:20985914..21020534
877	Q8	pB	CG10585	3L:21021015..21023241
878	Q8	pB	CG10584	3L:21023380..21024460
879	Q8	pB	Sin	3L:21024925..21026661
880	Q8	pB	CG10581	3L:21026654..21027303
881	Q8	pB	siz	3L:21027635..21068544
882	Q8	pB	CG43072	3L:21058952..21059338
883	Q8	pB	ko	3L:21068681..21124259
884	Q8	pB	CG33285	3L:21081323..21082089
885	Q8	pB	CG43938	3L:21114753..21116515
886	Q8	pB	CG33284	3L:21116853..21117984
887	Q8	pB	CG10566	3L:21124546..21126410
888	Q8	pB	CG10565	3L:21126350..21129453
889	Q8	pB	Ac78C	3L:21129547..21165030
890	Q8	pB	chb	3L:21165953..21176378
891	Q8	pB	asparagine-synthetase	3L:21166218..21168073
892	Q8	pB	CG42337	3L:21176413..21186228
893	Q8	pB	park	3L:21187854..21189953
894	Q8	pB	CG34261	3L:21189931..21190838
895	Q8	pB	CG33054	3L:21190511..21195982
896	Q8	pB	CG33056	3L:21191361..21196332
897	Q8	pB	CG10512	3L:21196020..21201192
898	Q8	pB	CG10510	3L:21201248..21203184
899	Q8	pB	CG10508	3L:21203315..21209151
900	Q8	pB	CG12975	3L:21209095..21209939
901	Q8	pB	Ilk	3L:21210001..21212340
902	Q8	pB	CG43219	3L:21213500..21216218
903	Q8	pB	Eip78C	3L:21219709..21259603
904	Q8	pB	CG43218	3L:21251120..21251858
905	Q8	pB	CG9391	3L:21259780..21261435
906	Q8	pB	CG9389	3L:21261492..21263680
907	Q8	pB	AcCoAS	3L:21263822..21273343
908	Q8	pB	ppl	3L:21273591..21274606
909	Q8	pB	CG12974	3L:21275090..21279062
910	Q8	pB	pzg	3L:21279199..21283410
911	Q8	pB	Cpr78Ca	3L:21284960..21285900
912	Q8	pB	Cpr78Cb	3L:21287592..21289798
913	Q8	pB	Edg78E	3L:21289863..21290903
914	Q8	pB	CG43702	3L:21291775..21292163
915	Q8	pB	Cpr78Cc	3L:21293680..21294271
916	Q8	pB	CG11309	3L:21295376..21297758
917	Q8	pB	CG7632	3L:21297797..21299297
918	Q8	pB	Pc	3L:21299238..21311120
919	Q8	pB	Rab26	3L:21311874..21327290
920	Q8	pB	CG7338	3L:21328315..21331332
921	Q8	pB	CG7324	3L:21330781..21336816
922	Q8	pB	CG32436	3L:21337133..21348149
923	Q8	pB	ebd2	3L:21337868..21342388
924	Q8	pB	CG12971	3L:21348200..21349595
925	Q8	pB	CG32437	3L:21350783..21352967
926	Q8	pB	CG32440	3L:21353279..21354329
927	Q8	pB	rgn	3L:21375601..21417516
928	Q8	pB	sa	3L:21398525..21399838
929	Q8	pB	barc	3L:21413488..21426234
930	Q8	pB	CG33288	3L:21420890..21426166
931	Q8	pB	Aef1	3L:21426522..21431739
932	Q8	pB	CG5664	3L:21431728..21434463
933	Q8	pB	CG5656	3L:21435327..21437919
934	Q8	pB	Syx7	3L:21438934..21441228
935	Q8	pB	croc	3L:21467233..21469579
936	Q8	pB	Neu2	3L:21477991..21483686
937	Q8	pB	CG7202	3L:21484499..21485873
938	Q8	pB	CG7519	3L:21486183..21487007
939	Q8	pB	Hr78	3L:21487119..21490594
940	Q8	pB	Glg1	3L:21490649..21500638
941	Q8	pB	Est-Q	3L:21494521..21497059
942	Q8	pB	M6	3L:21500952..21505849
943	Q8	pB	SAK	3L:21505241..21508987
944	Q8	pB	Cdk12	3L:21509406..21515784
945	Q8	pB	CG7611	3L:21516286..21521263
946	Q8	pB	CG32442	3L:21521318..21522433
947	Q8	pB	Mkrn1	3L:21523059..21526813
948	Q8	pB	ppk5	3L:21527760..21529961
949	Q8	pB	Rpn10	3L:21530100..21531682
950	Q8	pB	CoVIII	3L:21531959..21532547
951	Q8	pB	VhaM9.7-b	3L:21532962..21534315
952	Q8	pB	CG33290	3L:21535459..21536112
953	Q8	pB	Wnk	3L:21536950..21548028
954	Q8	pB	CG7173	3L:21548473..21551326
955	Q8	pB	CapaR	3L:21552074..21555281
956	Q8	pB	CG7634	3L:21558526..21560885
957	Q8	pB	CG7172	3L:21561159..21561998
958	Q8	pB	Smc5	3L:21562276..21566623
959	Q8	pB	CG32441	3L:21567231..21568974
960	Q8	pB	TfAP-2	3L:21579928..21606449
961	Q8	pB	S1P	3L:21606897..21610476
962	Q8	pB	CG11307	3L:21610723..21612973
963	Q8	pB	CG7166	3L:21613100..21618747
964	Q8	pB	CG11306	3L:21618995..21621671
965	Q8	pB	MED1	3L:21621425..21627546
966	Q8	pB	ORMDL	3L:21628405..21629351
967	Q8	pB	CG32444	3L:21630047..21632160
968	Q8	pB	CG32445	3L:21632459..21633810
969	Q8	pB	Atox1	3L:21634095..21635699
970	Q8	pB	CG43980	3L:21638058..21659406
971	Q8	pB	Cpr78E	3L:21659552..21660080
972	Q8	pB	CG11249	3L:21665239..21667618
973	Q8	pB	CG7158	3L:21667494..21672855
974	Q8	pB	CG11248	3L:21673150..21676331
975	Q8	pB	Sfp78E	3L:21676198..21677142
976	Q8	pB	CG32447	3L:21683712..21699465
977	Q8	pB	CG11247	3L:21717426..21721906
978	Q8	pB	Rpb8	3L:21722032..21722794
979	Q8	pB	CG14570	3L:21722775..21723554
980	Q8	pB	CG14569	3L:21723825..21724650
981	Q8	pB	CG14568	3L:21725906..21726587
982	Q8	pB	CG14573	3L:21727199..21727888
983	Q8	pB	CG14567	3L:21730806..21731530
984	Q8	pB	CG14566	3L:21732579..21733409
985	Q8	pB	CG14572	3L:21734634..21735541
986	Q8	pB	CG14565	3L:21736348..21737369
987	Q8	pB	Syn1	3L:21738459..21763634
988	Q8	pB	CG14564	3L:21750257..21751146
989	Q8	pB	CG42689	3L:21760562..21770187
990	Q8	pB	CG7370	3L:21762915..21764421
991	Q8	pB	CG42552	3L:21768131..21771105
992	Q8	pB	eg	3L:21801803..21810700
993	Q8	pB	CG43895	3L:21806105..21806798
994	Q8	pB	CycH	3L:21815097..21816409
995	Q8	pB	CG7407	3L:21816561..21817671
996	Q8	pB	CG7414	3L:21817840..21820956
997	Q8	pB	CG32448	3L:21820874..21821580
998	Q8	pB	CG7148	3L:21823644..21825353
999	Q8	pB	Nopp140	3L:21825874..21829785
1000	Q8	pB	P5CDh1	3L:21829765..21834456
1001	Q8	pB	CG14563	3L:21834908..21835486
1002	Q8	pB	mub	3L:21837888..21925802
1003	Q8	pB	CG7442	3L:21927804..21931736
1004	Q8	pB	DNApol-eta	3L:21931734..21934912
1005	Q8	pB	CG14562	3L:21935321..21942966
1006	Q8	pB	CG7448	3L:21942925..21944650
1007	Q8	pB	CG7458	3L:21948210..21951141
1008	Q8	pB	CS-2	3L:21955501..21963064
1009	Q8	pB	CG7470	3L:21965102..21977706
1010	Q8	pB	Act79B	3L:21978310..21980290
1011	Q8	pB	CG7140	3L:22019330..22021425
1012	Q8	pB	CG43392	3L:22022553..22022870
1013	Q8	pB	Oct-TyrR	3L:22028103..22058379
1014	Q8	pB	CG14561	3L:22059007..22060316
1015	Q8	pB	CG7139	3L:22060344..22064948
1016	Q8	pB	CG7133	3L:22066168..22067623
1017	Q8	pB	CG7130	3L:22068156..22068856
1018	Q8	pB	RpLP0	3L:22068967..22070587
1019	Q8	pB	Sfp79B	3L:22073422..22073654
1020	Q8	pB	msopa	3L:22075820..22076467
1021	Q8	pB	olf413	3L:22129190..22240802
1022	Q8	pB	Rich	3L:22250849..22256021
1023	Q8	pB	Ddx1	3L:22256469..22259117
1024	Q8	pB	CG11523	3L:22258906..22259779
1025	Q8	pB	Csp	3L:22260482..22266845
1026	Q8	pB	srpk79D	3L:22267085..22277435
1027	Q8	pB	Hem	3L:22277454..22281295
1028	Q8	pB	Aats-ile	3L:22281765..22285910
1029	Q8	pB	Ten-m	3L:22286144..22400963
1030	Q8	pB	CG32450	3L:22322878..22323757
1031	Q8	pB	CG11449	3L:22447473..22449089
1032	Q8	pB	laza	3L:22451916..22454231
1033	Q8	pB	CG11438	3L:22459932..22461176
1034	Q8	pB	CG11437	3L:22461962..22462953
1035	Q8	pB	CG11426	3L:22463656..22466609
1036	Q8	pB	CG11425	3L:22467895..22468892
1037	Q8	pB	CG43312	3L:22494700..22495517
1038	Q8	pB	CG43331	3L:22496078..22496930
1039	Q8	pB	CG43330	3L:22496969..22497523
1040	Q8	pB	CG43329	3L:22497587..22498318
1041	Q8	pB	CG11404	3L:22541537..22542442
1042	Q8	pB	Trxr-2	3L:22543326..22545119
1043	Q8	pB	CG14459	3L:22575504..22631016
1044	Q8	pB	CG6914	3L:22599469..22600226
1045	Q8	pB	CG33766	3L:22638727..22639336
1046	Q8	pB	CG33767	3L:22639407..22640059
1047	Q8	pB	CG33768	3L:22640287..22640848
1048	Q8	pB	CG33769	3L:22641027..22641619
1049	Q8	pB	CG33770	3L:22641772..22642387
1050	Q8	pB	CG33771	3L:22642496..22643088
1051	Q8	pB	CG33772	3L:22644955..22645625
1052	Q8	pB	CG14457	3L:22663056..22673134
1053	Q8	pB	CG14455	3L:22679460..22680187
1054	Q8	pB	CG14456	3L:22680322..22681388
1055	Q8	pB	CG14454	3L:22684774..22685628
1056	Q8	pB	CG12546	3L:22686424..22686912
1057	Q8	pB	CG14453	3L:22687183..22687748
1058	Q8	pB	CG14452	3L:22689053..22689535
1059	Q8	pB	CG32453	3L:22690330..22691070
1060	Q8	pB	CG45116	3L:22692533..22692970
1061	Q8	pB	CG11370	3L:22705255..22706760
1062	Q8	pB	ArfGAP3	3L:22707413..22710677
1063	Q8	pB	CG32452	3L:22710828..22712845
1064	Q8	pB	CG14451	3L:22714330..22715191
1065	Q8	pB	mael	3L:22717333..22719334
1066	Q8	pB	CG14450	3L:22719334..22720889
1067	Q8	pB	CG11367	3L:22721211..22726546
1068	Q8	pB	CG32454	3L:22722866..22724700
1069	Q8	pB	CG11241	3L:22726252..22731520
1070	Q8	pB	l(3)04053	3L:22731702..22734488
1071	Q8	pB	CG7369	3L:22734893..22741714
1072	Q8	pB	SPoCk	3L:22742544..22780687
1073	Q8	pB	CG14448	3L:22781539..22782347
1074	Q8	pB	jim	3L:22782333..22828294
1075	Q8	pB	CG11226	3L:22830168..22831270
1076	Q8	pB	CG32462	3L:22845370..22846612
1077	Q8	pB	CG32459	3L:22847683..22849159
1078	Q8	pB	CG13239	3L:22853887..22854590
1079	Q8	pB	CG33169	3L:22856964..22857596
1080	Q8	pB	CG33170	3L:22857700..22860635
1081	Q8	pB	CG11137	3L:22860588..22861343
1082	Q8	pB	Arf79F	3L:22861480..22865331
1083	Q8	pB	CG11109	3L:22865300..22866802
1084	Q8	pB	Chro	3L:22866802..22871868
1085	Q8	pB	Ssl1	3L:22872189..22874063
1086	Q8	pB	slif	3L:22874145..22886921
1087	Q8	pB	CG11131	3L:22891844..22893362
1088	Q8	pB	BoYb	3L:22895012..22898570
1089	Q8	pB	CG12768	3L:22903591..22916632
1090	Q8	pB	Mes2	3L:22938757..22945348
1091	Q8	pB	CG32461	3L:22947521..22948402
1092	Q8	pB	CG32457	3L:22980742..22981362
1093	Q8	pB	nrm	3L:22991472..23033400
1094	Q8	pB	RpL10	3L:23086290..23088571
1095	Q8	pB	CkIIalpha	3L:23090172..23096560
1096	Q8	pB	CG33217	3L:23119125..23125309
1097	Q8	pB	CG32350	3L:23140756..23143599
1098	Q8	pB	CG34031	3L:23167567..23178791
1099	Q8	pB	nAChRalpha4	3L:23199769..23280228
1100	Q8	pB	alpha-Cat	3L:23311746..23331200
1101	Q8	pB	CG32230	3L:23332426..23339036
1102	Q8	pB	AGO3	3L:23547693..23682740
1103	Q8	pB	CG17454	3L:23708123..23709789
1104	Q8	pB	CG40298	3L:23719929..23721089
1105	Q8	pB	CG17698	3L:23731060..23742158
1106	Q8	pB	CG43968	3L:23777331..23780505
1107	Q8	pB	CG40470	3L:23832960..23979510
1108	Q8	pB	CG40045	3L:24021615..24028959
1109	Q8	pB	Snap25	3L:24067280..24292305
1110	Q8	pB	nvd	3L:24317966..24394755
1111	Q9	pA	ems	3R:9727575..9730342
1112	Q9	pA	Art9	3R:9767960..9769182
1113	Q9	pA	Art6	3R:9770376..9771534
1114	Q9	pA	CG31517	3R:9774142..9775464
1115	Q9	pA	CG9926	3R:9775946..9776860
1116	Q9	pA	Ipp	3R:9784511..9786196
1117	Q9	pA	CG9925	3R:9786434..9789896
1118	Q9	pA	Orc2	3R:9790607..9792797
1119	Q9	pA	rdx	3R:9792783..9857779
1120	Q9	pA	Cyp6d5	3R:9854950..9857205
1121	Q9	pA	CG3061	3R:9858093..9860763
1122	Q9	pA	CG9922	3R:9860740..9862120
1123	Q9	pA	foxo	3R:9882667..9913700
1124	Q9	pA	Npc2b	3R:9915239..9918147
1125	Q9	pA	CCHa1	3R:9918226..9922557
1126	Q9	pA	CG9920	3R:9923015..9923802
1127	Q9	pA	PK1-R	3R:9925554..9928844
1128	Q9	pA	CG12402	3R:9930210..9934043
1129	Q9	pA	Or88a	3R:9935167..9936545
1130	Q9	pA	CG14357	3R:9936873..9937888
1131	Q9	pA	Kif19A	3R:9938173..9944172
1132	Q9	pA	Abi	3R:9944984..9948142
1133	Q9	pA	twf	3R:9948376..9950196
1134	Q9	pA	140up	3R:9949885..9951270
1135	Q9	pA	RpII140	3R:9951513..9955833
1136	Q9	pA	CG14356	3R:9956402..9957794
1137	Q9	pA	CG14355	3R:9974230..9977662
1138	Q9	pA	CG42500	3R:9977933..9978372
1139	Q9	pA	CG9722	3R:9978607..9979551
1140	Q9	pA	CG31533	3R:9980450..9983153
1141	Q9	pA	CG31327	3R:9983282..9986000
1142	Q9	pA	CG3199	3R:9988431..9989347
1143	Q9	pA	Dop1R1	3R:9991101..10040532
1144	Q9	pA	CG9649	3R:10041181..10043604
1145	Q9	pA	CG31326	3R:10043858..10045927
1146	Q9	pA	CG33109	3R:10046282..10047306
1147	Q9	pA	Sp212	3R:10047796..10049877
1148	Q9	pA	CG9631	3R:10050820..10052484
1149	Q9	pA	CG9624	3R:10053819..10054867
1150	Q9	pA	CG43291	3R:10062256..10070399
1151	Q9	pA	CG9616	3R:10070526..10071193
1152	Q9	pA	Aats-met	3R:10077105..10085713
1153	Q9	pA	CG43179	3R:10081830..10082652
1154	Q9	pA	CG14840	3R:10085930..10086935
1155	Q9	pA	CG14841	3R:10087113..10088140
1156	Q9	pA	CG14839	3R:10088109..10089089
1157	Q9	pA	trx	3R:10089080..10112625
1158	Q9	pA	CG12207	3R:10114793..10127998
1159	Q9	pA	CG3259	3R:10128150..10130180
1160	Q9	pA	su(Hw)	3R:10130177..10134311
1161	Q9	pA	RpII15	3R:10134811..10135566
1162	Q9	pA	CG31321	3R:10136084..10140134
1163	Q9	pA	Crz	3R:10140576..10141438
1164	Q9	pA	pr-set7	3R:10141760..10146216
1165	Q9	pA	Afti	3R:10145913..10152411
1166	Q9	pA	CG3321	3R:10152669..10153457
1167	Q9	pA	spn-B	3R:10153773..10155330
1168	Q9	pA	NK7.1	3R:10155135..10198673
1169	Q9	pA	CG31320	3R:10184078..10187508
1170	Q9	pA	soti	3R:10206385..10207421
1171	Q9	pA	cv-c	3R:10217405..10307435
1172	Q9	pA	natalisin	3R:10244315..10247587
1173	Q9	pA	HtrA2	3R:10334771..10337434
1174	Q9	pA	mRpL11	3R:10337560..10338413
1175	Q9	pA	CG8461	3R:10338361..10339359
1176	Q9	pA	Pde6	3R:10339623..10383840
1177	Q9	pA	CG34273	3R:10342764..10343209
1178	Q9	pA	Cyp313a1	3R:10346771..10348786
1179	Q9	pA	CG14854	3R:10384888..10385776
1180	Q9	pA	CG14850	3R:10386657..10387243
1181	Q9	pA	CG14851	3R:10388062..10388567
1182	Q9	pA	CG8087	3R:10390045..10390527
1183	Q9	pA	CG14852	3R:10391649..10392235
1184	Q9	pA	CG31313	3R:10392154..10393151
1185	Q9	pA	CG8066	3R:10393333..10394569
1186	Q9	pA	Cys	3R:10394825..10395366
1187	Q9	pA	CG7987	3R:10396194..10401609
1188	Q9	pA	CG44094	3R:10402053..10402333
1189	Q9	pA	stumps	3R:10402939..10433801
1190	Q10	pB	CG14315	3R:13984423..13985193
1191	Q10	pB	CG7218	3R:13987114..13990119
1192	Q10	pB	Cbp20	3R:13990383..13991161
1193	Q10	pB	Prx5	3R:13991164..13992995
1194	Q10	pB	CG7215	3R:13991164..13992995
1195	Q10	pB	PP2A-B'	3R:13993479..14005771
1196	Q10	pB	cdm	3R:14004997..14009201
1197	Q10	pB	CG7208	3R:14009378..14011437
1198	Q10	pB	Arp5	3R:14011220..14013597
1199	Q10	pB	CG12321	3R:14013527..14014429
1200	Q10	pB	MED17	3R:14014794..14016987
1201	Q10	pB	CG14313	3R:14016966..14017689
1202	Q10	pB	Ssdp	3R:14018216..14025317
1203	Q10	pB	CG7985	3R:14025579..14040723
1204	Q10	pB	CG44158	3R:14034501..14035004
1205	Q10	pB	CG14314	3R:14041864..14043736
1206	Q10	pB	CG7183	3R:14043869..14046421
1207	Q10	pB	CG7988	3R:14046248..14047195
1208	Q10	pB	mTerf5	3R:14047244..14049404
1209	Q10	pB	CG7993	3R:14049444..14050664
1210	Q10	pB	CG7168	3R:14050624..14051804
1211	Q10	pB	Mdh2	3R:14052118..14054440
1212	Q10	pB	repo	3R:14061914..14065324
1213	Q10	pB	CG7156	3R:14065142..14067881
1214	Q10	pB	14-3-3epsilon	3R:14068253..14076001
1215	Q10	pB	CG18598	3R:14076837..14077261
1216	Q10	pB	CG12320	3R:14077220..14078456
1217	Q10	pB	Rpb4	3R:14078565..14081209
1218	Q10	pB	Ada2a	3R:14078565..14081209
1219	Q10	pB	moi	3R:14081252..14083399
1220	Q10	pB	Tgs1	3R:14081252..14083399
1221	Q10	pB	CG18599	3R:14093511..14096894
1222	Q10	pB	CG7146	3R:14096911..14100168
1223	Q10	pB	eIF-1A	3R:14100387..14108727
1224	Q10	pB	CG7142	3R:14103903..14105244
1225	Q10	pB	CG14312	3R:14108700..14109250
1226	Q10	pB	CG8064	3R:14109382..14112346
1227	Q10	pB	CG7131	3R:14112342..14114499
1228	Q10	pB	l(3)05822	3R:14114588..14124601
1229	Q10	pB	Dlc90F	3R:14124951..14125766
1230	Q10	pB	CG18600	3R:14125917..14127450
1231	Q10	pB	CG7126	3R:14127892..14128571
1232	Q10	pB	PKD	3R:14129001..14140129
1233	Q10	pB	CG31235	3R:14142727..14154664
1234	Q10	pB	CG15803	3R:14159012..14186450
1235	Q10	pB	CG7669	3R:14187716..14189999
1236	Q10	pB	WRNexo	3R:14189966..14191884
1237	Q10	pB	Nup43	3R:14192360..14193635
1238	Q10	pB	gl	3R:14193649..14198460
1239	Q10	pB	CG7675	3R:14203846..14206900
1240	Q10	pB	CG14309	3R:14207302..14210794
1241	Q10	pB	cona	3R:14211550..14212609
1242	Q10	pB	Vha100-4	3R:14212563..14215527
1243	Q10	pB	Vha100-2	3R:14216045..14224891
1244	Q10	pB	CG44009	3R:14222717..14226061
1245	Q10	pB	CG12333	3R:14226095..14228438
1246	Q10	pB	koko	3R:14228748..14230448
1247	Q10	pB	CG7685	3R:14230662..14231724
1248	Q10	pB	CG31122	3R:14231786..14238596
1249	Q10	pB	CG10864	3R:14235802..14237353
1250	Q10	pB	fru	3R:14239995..14371308
