# Supplementary material for: Identifying Loci Contributing to Natural Variation in Xenobiotic Resistance in Drosophila
Source: PLoS Genet. 2015 Nov 30;11(11):e1005663. doi: 10.1371/journal.pgen.1005663 (PMC4664282; doi:10.1371/journal.pgen.1005663)
Supplement: S3 Table — The data is taken directly from the "gene_exp.diff" Cuffdiff output file, and simply trimmed to remove data for those genes failing to reach genomewide significance (q < 0.05) in at least one contrast. The "Chromosome", "GeneStart", and "GeneStop" columns give the position of the gene in the D. melanogaster reference genome (NCBI build 5.3). The "Sample1" and "Sample2" columns give the names of the two samples being compared, with four contrasts possible: Low-control versus High-control, Low-caffeine versus High-caffeine, Low-control versus Low-caffeine, and High-control versus High-caffeine. The "TestStatus" column is derived from Cuffdiff; Only data from tests marked "OK" was used in this study. The columns "Sample1.FPKM" and "Sample2.FPKM" give the FPKM (Fragments Per Kilobase of exon model per Million mapped fragments) values for each sample. The "Log2.FoldChange" column gives the log2 fold change in expression (Sample2 divided by Sample1). The "TestStatistic" column gives the test statistic used by Cuffdiff to compute the significance of the observed change in FPKM between samples, the "Pvalue" column provides the uncorrected p-value of the test statistic, and the "Qvalue" column provides the Benjamini-Hochberg FDR adjusted p-value of the test statistic. (TXT) [file pgen.1005663.s013.txt]

	Gene	Chromosome	GeneStart	GeneStop	Sample1	Sample2	TestStatus	Sample1.FPKM	Sample2.FPKM	Log2.FoldChange	TestStatistic	Pvalue	Qvalue
1	Ama	3R	2588314	2590983	Low-control	High-control	OK	0.849573	0.776283	-0.130154	-0.24478	0.80285	0.999564
2	Ama	3R	2588314	2590983	Low-caffeine	High-caffeine	OK	2.91733	1.9852	-0.555363	-1.29591	0.18635	0.999564
3	Ama	3R	2588314	2590983	Low-control	Low-caffeine	OK	0.849573	2.91733	1.77984	3.77124	5e-04	0.0449442
4	Ama	3R	2588314	2590983	High-control	High-caffeine	OK	0.776283	1.9852	1.35463	2.74437	0.0085	0.342113
5	Amy-d	2R	13012266	13013887	Low-control	High-control	OK	76.6819	148.513	0.953635	4.5375	5e-05	0.00640887
6	Amy-d	2R	13012266	13013887	Low-caffeine	High-caffeine	OK	114.736	166.739	0.539272	2.56702	0.0272	0.700358
7	Amy-d	2R	13012266	13013887	Low-control	Low-caffeine	OK	76.6819	114.736	0.581361	2.75623	0.0163	0.523999
8	Amy-d	2R	13012266	13013887	High-control	High-caffeine	OK	148.513	166.739	0.166998	0.797828	0.49205	0.999564
9	AttA	2R	10634866	10635699	Low-control	High-control	OK	3.80898	2.67038	-0.512356	-1.43291	0.2769	0.999564
10	AttA	2R	10634866	10635699	Low-caffeine	High-caffeine	OK	10.7415	1.92001	-2.48401	-7.22943	5e-05	0.00640887
11	AttA	2R	10634866	10635699	Low-control	Low-caffeine	OK	3.80898	10.7415	1.49572	4.76602	0.00095	0.0740905
12	AttA	2R	10634866	10635699	High-control	High-caffeine	OK	2.67038	1.92001	-0.475934	-1.23956	0.3515	0.999564
13	AttC	2R	9281209	9286873	Low-control	High-control	OK	11.4718	3.30646	-1.79473	-5.26999	2e-04	0.0211502
14	AttC	2R	9281209	9286873	Low-caffeine	High-caffeine	OK	9.89974	2.01907	-2.2937	-6.25123	5e-05	0.00640887
15	AttC	2R	9281209	9286873	Low-control	Low-caffeine	OK	11.4718	9.89974	-0.212624	-0.712232	0.54465	0.999564
16	AttC	2R	9281209	9286873	High-control	High-caffeine	OK	3.30646	2.01907	-0.711594	-1.77077	0.1337	0.999564
17	bond	3R	18376404	18382222	Low-control	High-control	OK	43.1777	37.5378	-0.201942	-0.799456	0.4159	0.999564
18	bond	3R	18376404	18382222	Low-caffeine	High-caffeine	OK	20.4679	21.512	0.0717757	0.259021	0.79345	0.999564
19	bond	3R	18376404	18382222	Low-control	Low-caffeine	OK	43.1777	20.4679	-1.07692	-4.05348	1e-04	0.0117639
20	bond	3R	18376404	18382222	High-control	High-caffeine	OK	37.5378	21.512	-0.803206	-3.03567	0.00315	0.174452
21	CG10035	3R	8207372	8208412	Low-control	High-control	OK	1.06421	0.595757	-0.836981	-1.97198	0.17865	0.999564
22	CG10035	3R	8207372	8208412	Low-caffeine	High-caffeine	OK	7.27542	3.41748	-1.0901	-3.75146	0.0105	0.393472
23	CG10035	3R	8207372	8208412	Low-control	Low-caffeine	OK	1.06421	7.27542	2.77325	8.20171	5e-05	0.00640887
24	CG10035	3R	8207372	8208412	High-control	High-caffeine	OK	0.595757	3.41748	2.52014	6.50155	1e-04	0.0117639
25	CG10182	3R	19412928	19415537	Low-control	High-control	OK	11.8944	6.26966	-0.923826	-3.9191	0.0041	0.207106
26	CG10182	3R	19412928	19415537	Low-caffeine	High-caffeine	OK	38.4799	21.9113	-0.812429	-4.22294	0.00215	0.133401
27	CG10182	3R	19412928	19415537	Low-control	Low-caffeine	OK	11.8944	38.4799	1.69382	8.42278	5e-05	0.00640887
28	CG10182	3R	19412928	19415537	High-control	High-caffeine	OK	6.26966	21.9113	1.80522	7.90604	5e-05	0.00640887
29	CG10226	3L	6227416	6232689	Low-control	High-control	OK	5.61223	5.79353	0.0458673	0.174756	0.8722	0.999564
30	CG10226	3L	6227416	6232689	Low-caffeine	High-caffeine	OK	12.1717	11.1283	-0.129303	-0.548861	0.60905	0.999564
31	CG10226	3L	6227416	6232689	Low-control	Low-caffeine	OK	5.61223	12.1717	1.11688	4.52802	5e-05	0.00640887
32	CG10226	3L	6227416	6232689	High-control	High-caffeine	OK	5.79353	11.1283	0.941715	3.73571	0.00075	0.0629757
33	CG10361	3L	11792043	11793956	Low-control	High-control	OK	11.8693	14.2757	0.266325	1.00063	0.37135	0.999564
34	CG10361	3L	11792043	11793956	Low-caffeine	High-caffeine	OK	5.0799	6.19353	0.285961	0.903882	0.4341	0.999564
35	CG10361	3L	11792043	11793956	Low-control	Low-caffeine	OK	11.8693	5.0799	-1.22436	-4.09843	9e-04	0.0711406
36	CG10361	3L	11792043	11793956	High-control	High-caffeine	OK	14.2757	6.19353	-1.20473	-4.21521	0.00055	0.0490613
37	CG10477	3L	6026834	6027711	Low-control	High-control	OK	95.1061	187.389	0.978427	6.12414	5e-05	0.00640887
38	CG10477	3L	6026834	6027711	Low-caffeine	High-caffeine	OK	137.004	218.737	0.674982	4.30648	0.00535	0.248578
39	CG10477	3L	6026834	6027711	Low-control	Low-caffeine	OK	95.1061	137.004	0.526604	3.28021	0.03275	0.775482
40	CG10477	3L	6026834	6027711	High-control	High-caffeine	OK	187.389	218.737	0.223158	1.43102	0.35085	0.999564
41	CG10514	3R	21104145	21105541	Low-control	High-control	OK	89.1333	114.124	0.356566	1.84051	0.1331	0.999564
42	CG10514	3R	21104145	21105541	Low-caffeine	High-caffeine	OK	12.3016	30.6518	1.31712	5.57749	5e-05	0.00640887
43	CG10514	3R	21104145	21105541	Low-control	Low-caffeine	OK	89.1333	12.3016	-2.85711	-12.6623	5e-05	0.00640887
44	CG10514	3R	21104145	21105541	High-control	High-caffeine	OK	114.124	30.6518	-1.89656	-9.21206	5e-05	0.00640887
45	CG10516	3L	15961262	15962910	Low-control	High-control	OK	43.4654	62.0833	0.514339	2.51399	0.0413	0.877741
46	CG10516	3L	15961262	15962910	Low-caffeine	High-caffeine	OK	20.9658	26.9224	0.360772	1.59395	0.19495	0.999564
47	CG10516	3L	15961262	15962910	Low-control	Low-caffeine	OK	43.4654	20.9658	-1.05183	-4.77082	2e-04	0.0211502
48	CG10516	3L	15961262	15962910	High-control	High-caffeine	OK	62.0833	26.9224	-1.2054	-5.7155	5e-05	0.00640887
49	CG10553	3R	21142182	21143833	Low-control	High-control	OK	25.7856	42.0899	0.706905	3.12279	0.00795	0.328849
50	CG10553	3R	21142182	21143833	Low-caffeine	High-caffeine	OK	60.4537	64.4719	0.0928387	0.435771	0.697	0.999564
51	CG10553	3R	21142182	21143833	Low-control	Low-caffeine	OK	25.7856	60.4537	1.22926	5.57663	5e-05	0.00640887
52	CG10553	3R	21142182	21143833	High-control	High-caffeine	OK	42.0899	64.4719	0.615197	2.80676	0.0152	0.501277
53	CG10560	3R	21144271	21145801	Low-control	High-control	OK	30.1405	36.5089	0.276541	1.18839	0.2873	0.999564
54	CG10560	3R	21144271	21145801	Low-caffeine	High-caffeine	OK	77.8391	85.4684	0.134896	0.624068	0.5662	0.999564
55	CG10560	3R	21144271	21145801	Low-control	Low-caffeine	OK	30.1405	77.8391	1.36879	6.1465	5e-05	0.00640887
56	CG10560	3R	21144271	21145801	High-control	High-caffeine	OK	36.5089	85.4684	1.22714	5.41897	5e-05	0.00640887
57	CG10591	3L	5591656	5592789	Low-control	High-control	OK	1.14402	5.24885	2.19789	6.34164	5e-05	0.00640887
58	CG10591	3L	5591656	5592789	Low-caffeine	High-caffeine	OK	1.89029	4.34155	1.1996	3.59855	0.00985	0.375946
59	CG10591	3L	5591656	5592789	Low-control	Low-caffeine	OK	1.14402	1.89029	0.7245	1.91957	0.16695	0.999564
60	CG10591	3L	5591656	5592789	High-control	High-caffeine	OK	5.24885	4.34155	-0.27379	-0.918813	0.5008	0.999564
61	CG10592	3L	5585840	5588372	Low-control	High-control	OK	34.1672	41.4476	0.278678	1.2754	0.2578	0.999564
62	CG10592	3L	5585840	5588372	Low-caffeine	High-caffeine	OK	10.5621	13.5104	0.355176	1.36937	0.23105	0.999564
63	CG10592	3L	5585840	5588372	Low-control	Low-caffeine	OK	34.1672	10.5621	-1.69372	-6.92904	5e-05	0.00640887
64	CG10592	3L	5585840	5588372	High-control	High-caffeine	OK	41.4476	13.5104	-1.61722	-6.87914	5e-05	0.00640887
65	CG10598	X	17119743	17120474	Low-control	High-control	NOTEST	0.102086	0	NA	NA	NA	NA
66	CG10598	X	17119743	17120474	Low-caffeine	High-caffeine	OK	0.0478498	0.360937	2.91516	4.25786	0.08265	0.999564
67	CG10598	X	17119743	17120474	Low-control	Low-caffeine	NOTEST	0.102086	0.0478498	NA	NA	NA	NA
68	CG10598	X	17119743	17120474	High-control	High-caffeine	OK	0	0.360937	-Inf	NA	5e-05	0.00640887
69	CG10659	2L	20024974	20025811	Low-control	High-control	OK	13.1388	71.3924	2.44194	10.5744	5e-05	0.00640887
70	CG10659	2L	20024974	20025811	Low-caffeine	High-caffeine	OK	9.34662	28.244	1.59543	6.19622	5e-05	0.00640887
71	CG10659	2L	20024974	20025811	Low-control	Low-caffeine	OK	13.1388	9.34662	-0.491311	-1.79496	0.1759	0.999564
72	CG10659	2L	20024974	20025811	High-control	High-caffeine	OK	71.3924	28.244	-1.33782	-6.32729	5e-05	0.00640887
73	CG11425	3L	22467894	22468892	Low-control	High-control	OK	9.52143	7.0225	-0.439195	-1.78507	0.2512	0.999564
74	CG11425	3L	22467894	22468892	Low-caffeine	High-caffeine	OK	2.43144	3.06839	0.335673	1.10116	0.48035	0.999564
75	CG11425	3L	22467894	22468892	Low-control	Low-caffeine	OK	9.52143	2.43144	-1.96937	-7.06709	0.00015	0.0165361
76	CG11425	3L	22467894	22468892	High-control	High-caffeine	OK	7.0225	3.06839	-1.1945	-4.33853	0.00765	0.320792
77	CG11426	3L	22463657	22466609	Low-control	High-control	OK	8.3721	10.3639	0.3079	1.15896	0.31885	0.999564
78	CG11426	3L	22463657	22466609	Low-caffeine	High-caffeine	OK	19.872	18.8753	-0.0742391	-0.323759	0.7778	0.999564
79	CG11426	3L	22463657	22466609	Low-control	Low-caffeine	OK	8.3721	19.872	1.24707	4.95174	5e-05	0.00640887
80	CG11426	3L	22463657	22466609	High-control	High-caffeine	OK	10.3639	18.8753	0.864936	3.53894	0.00295	0.167341
81	CG11659	3R	15601180	15603002	Low-control	High-control	OK	1.03572	1.6479	0.670002	1.66542	0.15275	0.999564
82	CG11659	3R	15601180	15603002	Low-caffeine	High-caffeine	OK	5.71014	4.58679	-0.316042	-1.03103	0.37715	0.999564
83	CG11659	3R	15601180	15603002	Low-control	Low-caffeine	OK	1.03572	5.71014	2.4629	6.76594	5e-05	0.00640887
84	CG11659	3R	15601180	15603002	High-control	High-caffeine	OK	1.6479	4.58679	1.47685	4.20586	0.00075	0.0629757
85	CG11878	3R	21099558	21100960	Low-control	High-control	OK	27.9101	56.6368	1.02095	4.61555	1e-04	0.0117639
86	CG11878	3R	21099558	21100960	Low-caffeine	High-caffeine	OK	101.201	130.342	0.365082	1.77276	0.1269	0.999564
87	CG11878	3R	21099558	21100960	Low-control	Low-caffeine	OK	27.9101	101.201	1.85837	8.55969	5e-05	0.00640887
88	CG11878	3R	21099558	21100960	High-control	High-caffeine	OK	56.6368	130.342	1.20249	5.71937	5e-05	0.00640887
89	CG11889	3R	21095952	21098989	Low-control	High-control	OK	14.6214	26.8351	0.876037	3.25658	0.00105	0.0803697
90	CG11889	3R	21095952	21098989	Low-caffeine	High-caffeine	OK	30.2429	39.111	0.370977	1.41886	0.13865	0.999564
91	CG11889	3R	21095952	21098989	Low-control	Low-caffeine	OK	14.6214	30.2429	1.04851	3.84065	5e-05	0.00640887
92	CG11889	3R	21095952	21098989	High-control	High-caffeine	OK	26.8351	39.111	0.543453	2.11228	0.02935	0.728689
93	CG11892	3R	21107269	21108964	Low-control	High-control	OK	179.236	180.559	0.0106096	0.0426689	0.9651	0.999564
94	CG11892	3R	21107269	21108964	Low-caffeine	High-caffeine	OK	30.0045	54.7327	0.867222	3.41202	0.00025	0.0255887
95	CG11892	3R	21107269	21108964	Low-control	Low-caffeine	OK	179.236	30.0045	-2.57861	-10.0908	5e-05	0.00640887
96	CG11892	3R	21107269	21108964	High-control	High-caffeine	OK	180.559	54.7327	-1.722	-6.96494	5e-05	0.00640887
97	CG11893	3R	21115610	21117088	Low-control	High-control	OK	19.4462	30.3306	0.641282	2.6974	0.0196	0.585016
98	CG11893	3R	21115610	21117088	Low-caffeine	High-caffeine	OK	72.4178	76.2989	0.0753196	0.356472	0.7477	0.999564
99	CG11893	3R	21115610	21117088	Low-control	Low-caffeine	OK	19.4462	72.4178	1.89685	8.40227	5e-05	0.00640887
100	CG11893	3R	21115610	21117088	High-control	High-caffeine	OK	30.3306	76.2989	1.33089	5.94007	5e-05	0.00640887
101	CG12480	X	14063645	14065588	Low-control	High-control	NOTEST	0.0312776	0	NA	NA	NA	NA
102	CG12480	X	14063645	14065588	Low-caffeine	High-caffeine	OK	0.127197	0.222692	0.807991	1.36884	0.2582	0.999564
103	CG12480	X	14063645	14065588	Low-control	Low-caffeine	OK	0.0312776	0.127197	2.02386	2.56032	0.05935	0.999564
104	CG12480	X	14063645	14065588	High-control	High-caffeine	OK	0	0.222692	-Inf	NA	5e-05	0.00640887
105	CG12506	2L	773574	774020	Low-control	High-control	OK	0.639193	0	Inf	NA	5e-05	0.00640887
106	CG12506	2L	773574	774020	Low-caffeine	High-caffeine	OK	0.0813527	0.689841	3.084	4.62886	0.07795	0.999564
107	CG12506	2L	773574	774020	Low-control	Low-caffeine	OK	0.639193	0.0813527	-2.97399	-4.43613	0.0826	0.999564
108	CG12506	2L	773574	774020	High-control	High-caffeine	OK	0	0.689841	-Inf	NA	5e-05	0.00640887
109	CG12861	2R	10551750	10552856	Low-control	High-control	NOTEST	0	0.0223859	NA	NA	NA	NA
110	CG12861	2R	10551750	10552856	Low-caffeine	High-caffeine	OK	0	0.115975	-Inf	NA	5e-05	0.00640887
111	CG12861	2R	10551750	10552856	Low-control	Low-caffeine	NOTEST	0	0	NA	NA	NA	NA
112	CG12861	2R	10551750	10552856	High-control	High-caffeine	OK	0.0223859	0.115975	2.37315	2.35023	0.10155	0.999564
113	CG12934	2R	6536387	6537250	Low-control	High-control	OK	8.55456	35.6113	2.05757	6.87744	5e-05	0.00640887
114	CG12934	2R	6536387	6537250	Low-caffeine	High-caffeine	OK	6.19796	27.3991	2.14426	6.74764	5e-05	0.00640887
115	CG12934	2R	6536387	6537250	Low-control	Low-caffeine	OK	8.55456	6.19796	-0.464899	-1.32283	0.21685	0.999564
116	CG12934	2R	6536387	6537250	High-control	High-caffeine	OK	35.6113	27.3991	-0.378207	-1.46137	0.17155	0.999564
117	CG13033	3L	16537665	16538725	Low-control	High-control	NOTEST	0.0627903	0	NA	NA	NA	NA
118	CG13033	3L	16537665	16538725	Low-caffeine	High-caffeine	OK	0.0811822	0.162747	1.0034	1.23615	0.29645	0.999564
119	CG13033	3L	16537665	16538725	Low-control	Low-caffeine	NOTEST	0.0627903	0.0811822	NA	NA	NA	NA
120	CG13033	3L	16537665	16538725	High-control	High-caffeine	OK	0	0.162747	-Inf	NA	5e-05	0.00640887
121	CG13041	3L	16312053	16312621	Low-control	High-control	OK	0	0.615616	-Inf	NA	5e-05	0.00640887
122	CG13041	3L	16312053	16312621	Low-caffeine	High-caffeine	OK	0.0265923	0.477481	4.16636	4.92485	0.0274	0.702926
123	CG13041	3L	16312053	16312621	Low-control	Low-caffeine	NOTEST	0	0.0265923	NA	NA	NA	NA
124	CG13041	3L	16312053	16312621	High-control	High-caffeine	OK	0.615616	0.477481	-0.366588	-0.857411	0.665	0.999564
125	CG13160	2R	8259100	8262597	Low-control	High-control	OK	1.21635	0.690305	-0.817255	-2.27632	0.08635	0.999564
126	CG13160	2R	8259100	8262597	Low-caffeine	High-caffeine	OK	0.158934	0.17984	0.178282	0.352498	0.78565	0.999564
127	CG13160	2R	8259100	8262597	Low-control	Low-caffeine	OK	1.21635	0.158934	-2.93606	-6.8106	3e-04	0.029377
128	CG13160	2R	8259100	8262597	High-control	High-caffeine	OK	0.690305	0.17984	-1.94052	-4.35163	0.00365	0.191408
129	CG13215	2R	7126998	7127619	Low-control	High-control	OK	18.8358	13.2604	-0.506357	-2.05427	0.16285	0.999564
130	CG13215	2R	7126998	7127619	Low-caffeine	High-caffeine	OK	4.90864	2.49296	-0.977463	-2.91137	0.05455	0.999564
131	CG13215	2R	7126998	7127619	Low-control	Low-caffeine	OK	18.8358	4.90864	-1.94008	-6.99554	5e-05	0.00640887
132	CG13215	2R	7126998	7127619	High-control	High-caffeine	OK	13.2604	2.49296	-2.41119	-7.75925	5e-05	0.00640887
133	CG13309	3L	8803494	8804365	Low-control	High-control	OK	104.338	124.459	0.254412	1.53474	0.2988	0.999564
134	CG13309	3L	8803494	8804365	Low-caffeine	High-caffeine	OK	45.8479	50.9876	0.153289	0.829738	0.58095	0.999564
135	CG13309	3L	8803494	8804365	Low-control	Low-caffeine	OK	104.338	45.8479	-1.18634	-6.72709	5e-05	0.00640887
136	CG13309	3L	8803494	8804365	High-control	High-caffeine	OK	124.459	50.9876	-1.28746	-7.37077	5e-05	0.00640887
137	CG13324	2R	8936646	8937123	Low-control	High-control	OK	55.4014	134.14	1.27575	7.70884	5e-05	0.00640887
138	CG13324	2R	8936646	8937123	Low-caffeine	High-caffeine	OK	99.9279	174.123	0.801144	5.14583	0.0023	0.140104
139	CG13324	2R	8936646	8937123	Low-control	Low-caffeine	OK	55.4014	99.9279	0.850964	5.04405	0.00425	0.211784
140	CG13324	2R	8936646	8937123	High-control	High-caffeine	OK	134.14	174.123	0.37636	2.47282	0.1405	0.999564
141	CG13360	X	678823	684122	Low-control	High-control	OK	38.0893	43.4627	0.190391	0.750658	0.44005	0.999564
142	CG13360	X	678823	684122	Low-caffeine	High-caffeine	OK	12.4723	16.5516	0.40825	1.36296	0.1588	0.999564
143	CG13360	X	678823	684122	Low-control	Low-caffeine	OK	38.0893	12.4723	-1.61066	-5.72222	5e-05	0.00640887
144	CG13360	X	678823	684122	High-control	High-caffeine	OK	43.4627	16.5516	-1.3928	-5.09191	5e-05	0.00640887
145	CG13545	2R	19045235	19045636	Low-control	High-control	NOTEST	0.067238	0	NA	NA	NA	NA
146	CG13545	2R	19045235	19045636	Low-caffeine	High-caffeine	OK	0.799965	0.917957	0.19849	0.686348	0.8293	0.999564
147	CG13545	2R	19045235	19045636	Low-control	Low-caffeine	OK	0.067238	0.799965	3.57259	7.10018	0.0262	0.689032
148	CG13545	2R	19045235	19045636	High-control	High-caffeine	OK	0	0.917957	-Inf	NA	1e-04	0.0117639
149	CG13744	2R	4902010	4904184	Low-control	High-control	OK	0.022078	0.0925523	2.06766	2.08186	0.1333	0.999564
150	CG13744	2R	4902010	4904184	Low-caffeine	High-caffeine	OK	0	0.0995107	-Inf	NA	1e-04	0.0117639
151	CG13744	2R	4902010	4904184	Low-control	Low-caffeine	NOTEST	0.022078	0	NA	NA	NA	NA
152	CG13744	2R	4902010	4904184	High-control	High-caffeine	OK	0.0925523	0.0995107	0.104583	0.13786	0.9221	0.999564
153	CG13905	3L	902897	903810	Low-control	High-control	OK	17.3638	33.0161	0.927087	4.1478	0.00395	0.200831
154	CG13905	3L	902897	903810	Low-caffeine	High-caffeine	OK	48.4041	32.9873	-0.553218	-2.71446	0.0477	0.951462
155	CG13905	3L	902897	903810	Low-control	Low-caffeine	OK	17.3638	48.4041	1.47905	6.79547	5e-05	0.00640887
156	CG13905	3L	902897	903810	High-control	High-caffeine	OK	33.0161	32.9873	-0.00125836	-0.00599071	0.9957	0.999564
157	CG13992	2L	5965518	5967632	Low-control	High-control	OK	22.0797	17.0724	-0.371054	-1.43156	0.13615	0.999564
158	CG13992	2L	5965518	5967632	Low-caffeine	High-caffeine	OK	6.8583	6.32753	-0.116208	-0.364471	0.70985	0.999564
159	CG13992	2L	5965518	5967632	Low-control	Low-caffeine	OK	22.0797	6.8583	-1.6868	-5.88961	5e-05	0.00640887
160	CG13992	2L	5965518	5967632	High-control	High-caffeine	OK	17.0724	6.32753	-1.43195	-4.85993	0.00015	0.0165361
161	CG14219	X	19481414	19484104	Low-control	High-control	OK	1.40531	1.1946	-0.234364	-0.682049	0.60955	0.999564
162	CG14219	X	19481414	19484104	Low-caffeine	High-caffeine	OK	4.1449	4.33565	0.0649103	0.24059	0.85915	0.999564
163	CG14219	X	19481414	19484104	Low-control	Low-caffeine	OK	1.40531	4.1449	1.56045	5.11933	3e-04	0.029377
164	CG14219	X	19481414	19484104	High-control	High-caffeine	OK	1.1946	4.33565	1.85973	5.94219	5e-05	0.00640887
165	CG14375	3R	9214780	9220912	Low-control	High-control	OK	64.5059	78.3701	0.280873	1.16111	0.23575	0.999564
166	CG14375	3R	9214780	9220912	Low-caffeine	High-caffeine	OK	33.5139	48.8713	0.544228	2.13041	0.0295	0.730086
167	CG14375	3R	9214780	9220912	Low-control	Low-caffeine	OK	64.5059	33.5139	-0.944671	-3.73233	1e-04	0.0117639
168	CG14375	3R	9214780	9220912	High-control	High-caffeine	OK	78.3701	48.8713	-0.681316	-2.78817	0.0049	0.234828
169	CG14565	3L	21736347	21737364	Low-control	High-control	OK	0.0797722	0	Inf	NA	0.00055	0.0490613
170	CG14565	3L	21736347	21737364	Low-caffeine	High-caffeine	NOTEST	0.0418676	0.0260034	NA	NA	NA	NA
171	CG14565	3L	21736347	21737364	Low-control	Low-caffeine	OK	0.0797722	0.0418676	-0.930051	-0.880578	0.4054	0.999564
172	CG14565	3L	21736347	21737364	High-control	High-caffeine	NOTEST	0	0.0260034	NA	NA	NA	NA
173	CG14661	3R	779227	780974	Low-control	High-control	OK	90.1254	96.0692	0.0921407	0.461604	0.6937	0.999564
174	CG14661	3R	779227	780974	Low-caffeine	High-caffeine	OK	45.9885	67.3245	0.549858	2.61398	0.0312	0.7551
175	CG14661	3R	779227	780974	Low-control	Low-caffeine	OK	90.1254	45.9885	-0.97066	-4.7088	1e-04	0.0117639
176	CG14661	3R	779227	780974	High-control	High-caffeine	OK	96.0692	67.3245	-0.512943	-2.51491	0.0357	0.817528
177	CG14893	3R	12446550	12448424	Low-control	High-control	OK	0.209588	0.50448	1.26724	2.32554	0.0578	0.999564
178	CG14893	3R	12446550	12448424	Low-caffeine	High-caffeine	OK	1.91165	0.830412	-1.20292	-2.91865	0.01685	0.534814
179	CG14893	3R	12446550	12448424	Low-control	Low-caffeine	OK	0.209588	1.91165	3.18919	6.43143	5e-05	0.00640887
180	CG14893	3R	12446550	12448424	High-control	High-caffeine	OK	0.50448	0.830412	0.71903	1.5298	0.19355	0.999564
181	CG14960	3L	3271037	3276259	Low-control	High-control	NOTEST	0	0.0298785	NA	NA	NA	NA
182	CG14960	3L	3271037	3276259	Low-caffeine	High-caffeine	OK	0.226958	0.127245	-0.83481	-1.33769	0.28585	0.999564
183	CG14960	3L	3271037	3276259	Low-control	Low-caffeine	OK	0	0.226958	-Inf	NA	5e-05	0.00640887
184	CG14960	3L	3271037	3276259	High-control	High-caffeine	OK	0.0298785	0.127245	2.09044	2.38908	0.0826	0.999564
185	CG15023	3L	4460620	4461339	Low-control	High-control	NOTEST	0	0.0198386	NA	NA	NA	NA
186	CG15023	3L	4460620	4461339	Low-caffeine	High-caffeine	OK	0	0.454448	-Inf	NA	5e-05	0.00640887
187	CG15023	3L	4460620	4461339	Low-control	Low-caffeine	NOTEST	0	0	NA	NA	NA	NA
188	CG15023	3L	4460620	4461339	High-control	High-caffeine	OK	0.0198386	0.454448	4.51773	5.17641	0.0239	0.653295
189	CG15043	X	18387433	18388197	Low-control	High-control	OK	115.081	161.399	0.487981	2.66454	0.0462	0.933493
190	CG15043	X	18387433	18388197	Low-caffeine	High-caffeine	OK	347.064	379.928	0.130527	0.714156	0.5928	0.999564
191	CG15043	X	18387433	18388197	Low-control	Low-caffeine	OK	115.081	347.064	1.59255	8.63595	5e-05	0.00640887
192	CG15043	X	18387433	18388197	High-control	High-caffeine	OK	161.399	379.928	1.2351	6.80535	5e-05	0.00640887
193	CG15096	2R	14695840	14702514	Low-control	High-control	OK	117.072	120.201	0.038057	0.156453	0.87115	0.999564
194	CG15096	2R	14695840	14702514	Low-caffeine	High-caffeine	OK	67.0992	65.3299	-0.0385518	-0.1611	0.8666	0.999564
195	CG15096	2R	14695840	14702514	Low-control	Low-caffeine	OK	117.072	67.0992	-0.803025	-3.32921	6e-04	0.0524536
196	CG15096	2R	14695840	14702514	High-control	High-caffeine	OK	120.201	65.3299	-0.879634	-3.64445	0.00025	0.0255887
197	CG15145	2L	17529310	17532234	Low-control	High-control	OK	0	0.206434	-Inf	NA	5e-05	0.00640887
198	CG15145	2L	17529310	17532234	Low-caffeine	High-caffeine	OK	0.010647	0.189508	4.15374	4.24072	0.04125	0.87721
199	CG15145	2L	17529310	17532234	Low-control	Low-caffeine	NOTEST	0	0.010647	NA	NA	NA	NA
200	CG15145	2L	17529310	17532234	High-control	High-caffeine	OK	0.206434	0.189508	-0.123422	-0.205208	0.8404	0.999564
201	CG15155	2L	18154863	18155942	Low-control	High-control	OK	99.4674	129.791	0.383889	2.16797	0.11095	0.999564
202	CG15155	2L	18154863	18155942	Low-caffeine	High-caffeine	OK	28.8149	49.1811	0.771289	3.76563	0.0082	0.334649
203	CG15155	2L	18154863	18155942	Low-control	Low-caffeine	OK	99.4674	28.8149	-1.78741	-9.11638	5e-05	0.00640887
204	CG15155	2L	18154863	18155942	High-control	High-caffeine	OK	129.791	49.1811	-1.40001	-7.49774	5e-05	0.00640887
205	CG15199	X	11034503	11035868	Low-control	High-control	OK	13.7223	33.9227	1.30573	5.84994	0.00035	0.0332965
206	CG15199	X	11034503	11035868	Low-caffeine	High-caffeine	OK	24.1288	31.9998	0.407307	1.94785	0.21155	0.999564
207	CG15199	X	11034503	11035868	Low-control	Low-caffeine	OK	13.7223	24.1288	0.814238	3.52829	0.0258	0.68261
208	CG15199	X	11034503	11035868	High-control	High-caffeine	OK	33.9227	31.9998	-0.0841906	-0.419441	0.79	0.999564
209	CG15553	3R	26924589	26926891	Low-control	High-control	OK	2.61494	5.66698	1.1158	3.92068	0.00555	0.254831
210	CG15553	3R	26924589	26926891	Low-caffeine	High-caffeine	OK	1.95801	5.65444	1.52999	5.2558	0.00035	0.0332965
211	CG15553	3R	26924589	26926891	Low-control	Low-caffeine	OK	2.61494	1.95801	-0.417385	-1.3474	0.3385	0.999564
212	CG15553	3R	26924589	26926891	High-control	High-caffeine	OK	5.66698	5.65444	-0.00319473	-0.0120941	0.9928	0.999564
213	CG15634	2L	4687512	4688956	Low-control	High-control	OK	0.42777	0.0587182	-2.86495	-3.87262	0.0067	0.290332
214	CG15634	2L	4687512	4688956	Low-caffeine	High-caffeine	NOTEST	0	0.0439835	NA	NA	NA	NA
215	CG15634	2L	4687512	4688956	Low-control	Low-caffeine	OK	0.42777	0	Inf	NA	5e-05	0.00640887
216	CG15634	2L	4687512	4688956	High-control	High-caffeine	NOTEST	0.0587182	0.0439835	NA	NA	NA	NA
217	CG15739	X	11767351	11770989	Low-control	High-control	OK	13.7722	18.6803	0.439764	1.75077	0.12905	0.999564
218	CG15739	X	11767351	11770989	Low-caffeine	High-caffeine	OK	29.9498	29.9423	-0.000359833	-0.00162555	0.99845	0.999564
219	CG15739	X	11767351	11770989	Low-control	Low-caffeine	OK	13.7722	29.9498	1.12079	4.62647	2e-04	0.0211502
220	CG15739	X	11767351	11770989	High-control	High-caffeine	OK	18.6803	29.9423	0.680666	2.94538	0.01205	0.429736
221	CG15784	X	5324712	5326494	Low-control	High-control	OK	49.8788	51.5394	0.0472492	0.216609	0.8437	0.999564
222	CG15784	X	5324712	5326494	Low-caffeine	High-caffeine	OK	187.441	130.34	-0.524158	-2.34087	0.0368	0.8299
223	CG15784	X	5324712	5326494	Low-control	Low-caffeine	OK	49.8788	187.441	1.90994	8.47455	5e-05	0.00640887
224	CG15784	X	5324712	5326494	High-control	High-caffeine	OK	51.5394	130.34	1.33853	6.17905	5e-05	0.00640887
225	CG16898	2R	15891123	15892492	Low-control	High-control	OK	20.0386	38.5301	0.943206	4.06726	9e-04	0.0711406
226	CG16898	2R	15891123	15892492	Low-caffeine	High-caffeine	OK	105.47	117.126	0.15123	0.737672	0.5204	0.999564
227	CG16898	2R	15891123	15892492	Low-control	Low-caffeine	OK	20.0386	105.47	2.39599	10.7946	5e-05	0.00640887
228	CG16898	2R	15891123	15892492	High-control	High-caffeine	OK	38.5301	117.126	1.60401	7.43519	5e-05	0.00640887
229	CG17012	2L	2254175	2255050	Low-control	High-control	OK	57.6426	38.1969	-0.59368	-3.03086	0.0301	0.739972
230	CG17012	2L	2254175	2255050	Low-caffeine	High-caffeine	OK	20.7041	20.5966	-0.00751342	-0.0327358	0.9803	0.999564
231	CG17012	2L	2254175	2255050	Low-control	Low-caffeine	OK	57.6426	20.7041	-1.47722	-7.07584	5e-05	0.00640887
232	CG17012	2L	2254175	2255050	High-control	High-caffeine	OK	38.1969	20.5966	-0.89105	-4.09006	0.00415	0.208879
233	CG17192	3R	22842896	22844009	Low-control	High-control	OK	203.636	133.161	-0.612824	-3.2707	0.01055	0.394924
234	CG17192	3R	22842896	22844009	Low-caffeine	High-caffeine	OK	75.7899	64.1178	-0.241282	-1.23045	0.3302	0.999564
235	CG17192	3R	22842896	22844009	Low-control	Low-caffeine	OK	203.636	75.7899	-1.42591	-7.53464	5e-05	0.00640887
236	CG17192	3R	22842896	22844009	High-control	High-caffeine	OK	133.161	64.1178	-1.05437	-5.42711	5e-05	0.00640887
237	CG17633	2L	9769066	9770996	Low-control	High-control	OK	471.269	549.216	0.220823	0.930922	0.4116	0.999564
238	CG17633	2L	9769066	9770996	Low-caffeine	High-caffeine	OK	251.075	334.144	0.412356	1.84313	0.10355	0.999564
239	CG17633	2L	9769066	9770996	Low-control	Low-caffeine	OK	471.269	251.075	-0.908433	-3.9754	0.00025	0.0255887
240	CG17633	2L	9769066	9770996	High-control	High-caffeine	OK	549.216	334.144	-0.716901	-3.08212	0.008	0.32975
241	CG17664	2R	19491248	19492665	Low-control	High-control	OK	27.5996	33.2126	0.267087	1.4123	0.3581	0.999564
242	CG17664	2R	19491248	19492665	Low-caffeine	High-caffeine	OK	9.61563	15.2703	0.667272	2.92558	0.06495	0.999564
243	CG17664	2R	19491248	19492665	Low-control	Low-caffeine	OK	27.5996	9.61563	-1.52119	-6.96187	5e-05	0.00640887
244	CG17664	2R	19491248	19492665	High-control	High-caffeine	OK	33.2126	15.2703	-1.12101	-5.60208	6e-04	0.0524536
245	CG17751	3R	15432975	15435045	Low-control	High-control	OK	7.24433	15.9491	1.13855	4.92405	0.00075	0.0629757
246	CG17751	3R	15432975	15435045	Low-caffeine	High-caffeine	OK	10.2212	21.7906	1.09214	5.05094	0.00045	0.0414053
247	CG17751	3R	15432975	15435045	Low-control	Low-caffeine	OK	7.24433	10.2212	0.496645	2.0886	0.13555	0.999564
248	CG17751	3R	15432975	15435045	High-control	High-caffeine	OK	15.9491	21.7906	0.450226	2.15437	0.11345	0.999564
249	CG18594	3R	18291757	18292401	Low-control	High-control	OK	630.106	667.964	0.0841755	0.47138	0.731	0.999564
250	CG18594	3R	18291757	18292401	Low-caffeine	High-caffeine	OK	60.6574	103.456	0.770268	4.11707	0.0032	0.175832
251	CG18594	3R	18291757	18292401	Low-control	Low-caffeine	OK	630.106	60.6574	-3.37684	-18.0471	5e-05	0.00640887
252	CG18594	3R	18291757	18292401	High-control	High-caffeine	OK	667.964	103.456	-2.69075	-15.07	5e-05	0.00640887
253	CG1979	3R	2880307	2884393	Low-control	High-control	OK	0.269428	0.573506	1.08991	1.96011	0.03085	0.749995
254	CG1979	3R	2880307	2884393	Low-caffeine	High-caffeine	OK	1.80413	1.40381	-0.361957	-0.859713	0.33185	0.999564
255	CG1979	3R	2880307	2884393	Low-control	Low-caffeine	OK	0.269428	1.80413	2.74334	5.39972	5e-05	0.00640887
256	CG1979	3R	2880307	2884393	High-control	High-caffeine	OK	0.573506	1.40381	1.29147	2.70275	0.0028	0.161047
257	CG2065	2R	3551290	3552780	Low-control	High-control	OK	5.0403	4.75595	-0.083777	-0.246826	0.82225	0.999564
258	CG2065	2R	3551290	3552780	Low-caffeine	High-caffeine	OK	52.4651	43.7588	-0.261787	-1.18132	0.29565	0.999564
259	CG2065	2R	3551290	3552780	Low-control	Low-caffeine	OK	5.0403	52.4651	3.37978	11.8766	5e-05	0.00640887
260	CG2065	2R	3551290	3552780	High-control	High-caffeine	OK	4.75595	43.7588	3.20177	11.0915	5e-05	0.00640887
261	CG2196	3R	27577546	27580413	Low-control	High-control	OK	25.7157	34.0779	0.406186	2.1844	0.10925	0.999564
262	CG2196	3R	27577546	27580413	Low-caffeine	High-caffeine	OK	69.9928	75.5763	0.110727	0.635379	0.6406	0.999564
263	CG2196	3R	27577546	27580413	Low-control	Low-caffeine	OK	25.7157	69.9928	1.44456	8.04352	5e-05	0.00640887
264	CG2196	3R	27577546	27580413	High-control	High-caffeine	OK	34.0779	75.5763	1.1491	6.35523	5e-05	0.00640887
265	Cg25C	2L	5029614	5037114	Low-control	High-control	OK	31.4614	25.4604	-0.305329	-1.26084	0.19465	0.999564
266	Cg25C	2L	5029614	5037114	Low-caffeine	High-caffeine	OK	16.4208	18.8693	0.200513	0.839467	0.3831	0.999564
267	Cg25C	2L	5029614	5037114	Low-control	Low-caffeine	OK	31.4614	16.4208	-0.938059	-3.88872	0.00015	0.0165361
268	Cg25C	2L	5029614	5037114	High-control	High-caffeine	OK	25.4604	18.8693	-0.432218	-1.80238	0.06505	0.999564
269	CG30272	2R	18717219	18719248	Low-control	High-control	OK	5.92065	7.25583	0.293386	1.09495	0.415	0.999564
270	CG30272	2R	18717219	18719248	Low-caffeine	High-caffeine	OK	0.808488	1.70382	1.07548	2.83829	0.0389	0.855251
271	CG30272	2R	18717219	18719248	Low-control	Low-caffeine	OK	5.92065	0.808488	-2.87246	-8.34509	5e-05	0.00640887
272	CG30272	2R	18717219	18719248	High-control	High-caffeine	OK	7.25583	1.70382	-2.09037	-6.71548	5e-05	0.00640887
273	CG30360	2R	4352674	4354701	Low-control	High-control	OK	98.2092	181.613	0.886935	3.92469	0.00025	0.0255887
274	CG30360	2R	4352674	4354701	Low-caffeine	High-caffeine	OK	186.159	188.769	0.0200888	0.0872683	0.9376	0.999564
275	CG30360	2R	4352674	4354701	Low-control	Low-caffeine	OK	98.2092	186.159	0.922602	4.08627	4e-04	0.0375941
276	CG30360	2R	4352674	4354701	High-control	High-caffeine	OK	181.613	188.769	0.055755	0.241992	0.82345	0.999564
277	CG31004	3R	27004110	27021484	Low-control	High-control	OK	17.5524	19.0711	0.11972	0.522145	0.6188	0.999564
278	CG31004	3R	27004110	27021484	Low-caffeine	High-caffeine	OK	32.264	30.235	-0.0937039	-0.417494	0.6849	0.999564
279	CG31004	3R	27004110	27021484	Low-control	Low-caffeine	OK	17.5524	32.264	0.878256	3.84075	2e-04	0.0211502
280	CG31004	3R	27004110	27021484	High-control	High-caffeine	OK	19.0711	30.235	0.664832	2.95385	0.00485	0.233069
281	CG3106	X	9553128	9556789	Low-control	High-control	OK	31.8908	33.5159	0.0717072	0.357986	0.7666	0.999564
282	CG3106	X	9553128	9556789	Low-caffeine	High-caffeine	OK	1.46096	2.27438	0.638555	1.8946	0.1196	0.999564
283	CG3106	X	9553128	9556789	Low-control	Low-caffeine	OK	31.8908	1.46096	-4.44815	-15.5761	5e-05	0.00640887
284	CG3106	X	9553128	9556789	High-control	High-caffeine	OK	33.5159	2.27438	-3.8813	-14.4482	5e-05	0.00640887
285	CG31104	3R	21111194	21112696	Low-control	High-control	OK	25.0058	40.2788	0.68776	2.96309	0.00935	0.363391
286	CG31104	3R	21111194	21112696	Low-caffeine	High-caffeine	OK	49.7154	58.9866	0.246696	1.13509	0.3103	0.999564
287	CG31104	3R	21111194	21112696	Low-control	Low-caffeine	OK	25.0058	49.7154	0.99143	4.37919	0.00015	0.0165361
288	CG31104	3R	21111194	21112696	High-control	High-caffeine	OK	40.2788	58.9866	0.550366	2.4649	0.0283	0.715542
289	CG31233	3R	17575574	17578959	Low-control	High-control	OK	112.982	132.064	0.225145	0.962677	0.3734	0.999564
290	CG31233	3R	17575574	17578959	Low-caffeine	High-caffeine	OK	37.547	59.9811	0.675808	3.06847	0.0054	0.24925
291	CG31233	3R	17575574	17578959	Low-control	Low-caffeine	OK	112.982	37.547	-1.58932	-7.06279	5e-05	0.00640887
292	CG31233	3R	17575574	17578959	High-control	High-caffeine	OK	132.064	59.9811	-1.13866	-4.96638	5e-05	0.00640887
293	CG31259	3R	4349667	4351846	Low-control	High-control	OK	14.5819	13.0158	-0.163915	-0.726966	0.56555	0.999564
294	CG31259	3R	4349667	4351846	Low-caffeine	High-caffeine	OK	1.10547	1.59597	0.529774	1.46231	0.2625	0.999564
295	CG31259	3R	4349667	4351846	Low-control	Low-caffeine	OK	14.5819	1.10547	-3.72145	-12.1314	5e-05	0.00640887
296	CG31259	3R	4349667	4351846	High-control	High-caffeine	OK	13.0158	1.59597	-3.02776	-10.2071	5e-05	0.00640887
297	CG31288	3R	21121849	21128039	Low-control	High-control	OK	44.7096	53.2401	0.251928	0.901498	0.35775	0.999564
298	CG31288	3R	21121849	21128039	Low-caffeine	High-caffeine	OK	95.613	96.2525	0.00961635	0.0362699	0.97015	0.999564
299	CG31288	3R	21121849	21128039	Low-control	Low-caffeine	OK	44.7096	95.613	1.09662	4.02005	5e-05	0.00640887
300	CG31288	3R	21121849	21128039	High-control	High-caffeine	OK	53.2401	96.2525	0.854311	3.14099	0.0014	0.0995519
301	CG31681	2L	2285173	2286873	Low-control	High-control	OK	66.4438	44.0199	-0.593978	-2.23021	0.02615	0.688492
302	CG31681	2L	2285173	2286873	Low-caffeine	High-caffeine	OK	27.7626	26.6302	-0.0600783	-0.201577	0.83845	0.999564
303	CG31681	2L	2285173	2286873	Low-control	Low-caffeine	OK	66.4438	27.7626	-1.25899	-4.51323	5e-05	0.00640887
304	CG31681	2L	2285173	2286873	High-control	High-caffeine	OK	44.0199	26.6302	-0.725094	-2.53299	0.0095	0.366176
305	CG31683	2L	20447733	20449973	Low-control	High-control	OK	1.60759	3.68454	1.19659	3.27954	0.00435	0.215694
306	CG31683	2L	20447733	20449973	Low-caffeine	High-caffeine	OK	1.66649	4.77108	1.5175	4.27112	3e-04	0.029377
307	CG31683	2L	20447733	20449973	Low-control	Low-caffeine	OK	1.60759	1.66649	0.0519144	0.132569	0.9028	0.999564
308	CG31683	2L	20447733	20449973	High-control	High-caffeine	OK	3.68454	4.77108	0.372831	1.14511	0.29105	0.999564
309	CG31869	2L	10772037	10801107	Low-control	High-control	OK	11.7918	8.96533	-0.395359	-1.45395	0.12825	0.999564
310	CG31869	2L	10772037	10801107	Low-caffeine	High-caffeine	OK	5.46578	4.72351	-0.21057	-0.684411	0.47275	0.999564
311	CG31869	2L	10772037	10801107	Low-control	Low-caffeine	OK	11.7918	5.46578	-1.10929	-3.8654	5e-05	0.00640887
312	CG31869	2L	10772037	10801107	High-control	High-caffeine	OK	8.96533	4.72351	-0.924498	-3.14808	0.00135	0.0970795
313	CG32483	3L	688522	690081	Low-control	High-control	OK	25.7773	26.7613	0.0540454	0.231777	0.8368	0.999564
314	CG32483	3L	688522	690081	Low-caffeine	High-caffeine	OK	11.4034	14.7346	0.369745	1.38935	0.22375	0.999564
315	CG32483	3L	688522	690081	Low-control	Low-caffeine	OK	25.7773	11.4034	-1.17664	-4.63249	5e-05	0.00640887
316	CG32483	3L	688522	690081	High-control	High-caffeine	OK	26.7613	14.7346	-0.860939	-3.49496	0.0028	0.161047
317	CG32652	X	12305092	12306214	Low-control	High-control	OK	0.0115197	0.119104	3.37005	2.81277	0.0279	0.710553
318	CG32652	X	12305092	12306214	Low-caffeine	High-caffeine	OK	0	0.221667	-Inf	NA	5e-05	0.00640887
319	CG32652	X	12305092	12306214	Low-control	Low-caffeine	NOTEST	0.0115197	0	NA	NA	NA	NA
320	CG32652	X	12305092	12306214	High-control	High-caffeine	OK	0.119104	0.221667	0.896167	1.34928	0.33345	0.999564
321	CG32667	X	11033789	11034296	Low-control	High-control	OK	283.594	343.301	0.275647	2.61793	0.27065	0.999564
322	CG32667	X	11033789	11034296	Low-caffeine	High-caffeine	OK	125.291	150.062	0.260277	2.19177	0.37255	0.999564
323	CG32667	X	11033789	11034296	Low-control	Low-caffeine	OK	283.594	125.291	-1.17855	-10.3188	5e-05	0.00640887
324	CG32667	X	11033789	11034296	High-control	High-caffeine	OK	343.301	150.062	-1.19392	-10.8343	5e-05	0.00640887
325	CG32750	X	6088820	6090450	Low-control	High-control	OK	6.53824	7.46718	0.191663	0.658189	0.56425	0.999564
326	CG32750	X	6088820	6090450	Low-caffeine	High-caffeine	OK	2.01608	3.46485	0.781243	2.18743	0.0625	0.999564
327	CG32750	X	6088820	6090450	Low-control	Low-caffeine	OK	6.53824	2.01608	-1.69735	-5.04313	1e-04	0.0117639
328	CG32750	X	6088820	6090450	High-control	High-caffeine	OK	7.46718	3.46485	-1.10777	-3.51938	0.003	0.169355
329	CG32751	X	6090756	6092662	Low-control	High-control	OK	19.0103	14.0363	-0.437615	-1.75746	0.1299	0.999564
330	CG32751	X	6090756	6092662	Low-caffeine	High-caffeine	OK	4.09643	5.56763	0.442694	1.38316	0.22885	0.999564
331	CG32751	X	6090756	6092662	Low-control	Low-caffeine	OK	19.0103	4.09643	-2.21434	-7.70819	5e-05	0.00640887
332	CG32751	X	6090756	6092662	High-control	High-caffeine	OK	14.0363	5.56763	-1.33403	-4.66099	5e-05	0.00640887
333	CG3285	2L	3330929	3332876	Low-control	High-control	OK	20.7065	21.8498	0.0775384	0.403707	0.7805	0.999564
334	CG3285	2L	3330929	3332876	Low-caffeine	High-caffeine	OK	50.1101	46.8184	-0.0980244	-0.572467	0.68385	0.999564
335	CG3285	2L	3330929	3332876	Low-control	Low-caffeine	OK	20.7065	50.1101	1.27502	7.05328	5e-05	0.00640887
336	CG3285	2L	3330929	3332876	High-control	High-caffeine	OK	21.8498	46.8184	1.09946	6.00409	5e-05	0.00640887
337	CG3290	2R	18093509	18095492	Low-control	High-control	OK	76.6194	93.8636	0.292856	1.34384	0.22095	0.999564
338	CG3290	2R	18093509	18095492	Low-caffeine	High-caffeine	OK	8.65347	15.5583	0.846331	3.13534	0.00475	0.229522
339	CG3290	2R	18093509	18095492	Low-control	Low-caffeine	OK	76.6194	8.65347	-3.14636	-12.4225	5e-05	0.00640887
340	CG3290	2R	18093509	18095492	High-control	High-caffeine	OK	93.8636	15.5583	-2.59288	-10.9371	5e-05	0.00640887
341	CG33109	3R	10046272	10047301	Low-control	High-control	OK	34.6304	38.9993	0.171407	0.72541	0.5181	0.999564
342	CG33109	3R	10046272	10047301	Low-caffeine	High-caffeine	OK	16.3698	22.3351	0.448279	1.68854	0.13175	0.999564
343	CG33109	3R	10046272	10047301	Low-control	Low-caffeine	OK	34.6304	16.3698	-1.081	-4.2555	3e-04	0.029377
344	CG33109	3R	10046272	10047301	High-control	High-caffeine	OK	38.9993	22.3351	-0.804133	-3.23508	0.0051	0.24128
345	CG33282	2L	3327902	3329792	Low-control	High-control	OK	6.66012	10.9679	0.719661	2.9039	0.03845	0.84962
346	CG33282	2L	3327902	3329792	Low-caffeine	High-caffeine	OK	34.6295	35.7032	0.0440497	0.232657	0.8624	0.999564
347	CG33282	2L	3327902	3329792	Low-control	Low-caffeine	OK	6.66012	34.6295	2.37838	10.5234	5e-05	0.00640887
348	CG33282	2L	3327902	3329792	High-control	High-caffeine	OK	10.9679	35.7032	1.70277	7.92335	5e-05	0.00640887
349	CG33509	2L	21084604	21086506	Low-control	High-control	OK	0.716665	2.93217	2.0326	4.85947	0.00015	0.0165361
350	CG33509	2L	21084604	21086506	Low-caffeine	High-caffeine	OK	0.517089	1.81769	1.81362	4.04064	0.00255	0.152031
351	CG33509	2L	21084604	21086506	Low-control	Low-caffeine	OK	0.716665	0.517089	-0.470886	-0.978589	0.40735	0.999564
352	CG33509	2L	21084604	21086506	High-control	High-caffeine	OK	2.93217	1.81769	-0.689861	-1.81245	0.11575	0.999564
353	CG33510	2L	21082888	21084287	Low-control	High-control	OK	1.68485	3.20165	0.926195	2.54825	0.04285	0.897865
354	CG33510	2L	21082888	21084287	Low-caffeine	High-caffeine	OK	0.20686	0.793519	1.93961	3.66545	0.00845	0.340883
355	CG33510	2L	21082888	21084287	Low-control	Low-caffeine	OK	1.68485	0.20686	-3.02589	-6.09945	0.00045	0.0414053
356	CG33510	2L	21082888	21084287	High-control	High-caffeine	OK	3.20165	0.793519	-2.01248	-4.93929	3e-04	0.029377
357	CG33511	2L	21081126	21082494	Low-control	High-control	OK	9.34985	6.65432	-0.490651	-1.71712	0.17275	0.999564
358	CG33511	2L	21081126	21082494	Low-caffeine	High-caffeine	OK	3.8315	1.6701	-1.19798	-3.24699	0.01055	0.394924
359	CG33511	2L	21081126	21082494	Low-control	Low-caffeine	OK	9.34985	3.8315	-1.28703	-4.32168	0.00115	0.0865128
360	CG33511	2L	21081126	21082494	High-control	High-caffeine	OK	6.65432	1.6701	-1.99436	-5.55099	5e-05	0.00640887
361	CG33926	3L	9436363	9439480	Low-control	High-control	OK	8.71572	20.9957	1.2684	4.35931	0.00045	0.0414053
362	CG33926	3L	9436363	9439480	Low-caffeine	High-caffeine	OK	8.49574	18.0553	1.08761	3.66618	0.0029	0.164905
363	CG33926	3L	9436363	9439480	Low-control	Low-caffeine	OK	8.71572	8.49574	-0.03688	-0.114542	0.9234	0.999564
364	CG33926	3L	9436363	9439480	High-control	High-caffeine	OK	20.9957	18.0553	-0.217673	-0.828683	0.49435	0.999564
365	CG34040	2R	17720005	17721012	Low-control	High-control	OK	1.56012	3.43035	1.13669	2.69276	0.0196	0.585016
366	CG34040	2R	17720005	17721012	Low-caffeine	High-caffeine	OK	18.1918	11.6176	-0.64698	-2.21932	0.0452	0.923669
367	CG34040	2R	17720005	17721012	Low-control	Low-caffeine	OK	1.56012	18.1918	3.54356	9.42882	5e-05	0.00640887
368	CG34040	2R	17720005	17721012	High-control	High-caffeine	OK	3.43035	11.6176	1.75988	5.03984	5e-05	0.00640887
369	CG34166	2L	14743252	14743859	Low-control	High-control	OK	556.789	581.476	0.0625893	0.257991	0.7905	0.999564
370	CG34166	2L	14743252	14743859	Low-caffeine	High-caffeine	OK	1055.06	913.239	-0.208266	-0.829044	0.39615	0.999564
371	CG34166	2L	14743252	14743859	Low-control	Low-caffeine	OK	556.789	1055.06	0.922127	3.73756	0.00015	0.0165361
372	CG34166	2L	14743252	14743859	High-control	High-caffeine	OK	581.476	913.239	0.651272	2.63491	0.00635	0.280011
373	CG34217	2R	4115703	4116229	Low-control	High-control	OK	1.27642	1.08774	-0.230771	-0.608744	0.7314	0.999564
374	CG34217	2R	4115703	4116229	Low-caffeine	High-caffeine	OK	7.09191	4.35622	-0.703096	-2.55882	0.1517	0.999564
375	CG34217	2R	4115703	4116229	Low-control	Low-caffeine	OK	1.27642	7.09191	2.47407	7.68004	5e-04	0.0449442
376	CG34217	2R	4115703	4116229	High-control	High-caffeine	OK	1.08774	4.35622	2.00174	5.89165	0.00355	0.188561
377	CG34282	3R	14520987	14521500	Low-control	High-control	NOTEST	0.122787	0	NA	NA	NA	NA
378	CG34282	3R	14520987	14521500	Low-caffeine	High-caffeine	OK	0.209633	0.432526	1.04492	1.96832	0.31865	0.999564
379	CG34282	3R	14520987	14521500	Low-control	Low-caffeine	OK	0.122787	0.209633	0.771708	1.22062	0.5476	0.999564
380	CG34282	3R	14520987	14521500	High-control	High-caffeine	OK	0	0.432526	-Inf	NA	1e-04	0.0117639
381	CG34329	X	18944505	18945010	Low-control	High-control	OK	430.278	739.149	0.780596	5.84113	0.00195	0.125317
382	CG34329	X	18944505	18945010	Low-caffeine	High-caffeine	OK	171.576	331.374	0.94961	6.96338	5e-05	0.00640887
383	CG34329	X	18944505	18945010	Low-control	Low-caffeine	OK	430.278	171.576	-1.32642	-9.76382	5e-05	0.00640887
384	CG34329	X	18944505	18945010	High-control	High-caffeine	OK	739.149	331.374	-1.15741	-8.62655	5e-05	0.00640887
385	CG34333	X	2170005	2171743	Low-control	High-control	OK	162.826	101.713	-0.678819	-4.38871	0.0058	0.263207
386	CG34333	X	2170005	2171743	Low-caffeine	High-caffeine	OK	95.754	56.8809	-0.751389	-4.9482	0.00215	0.133401
387	CG34333	X	2170005	2171743	Low-control	Low-caffeine	OK	162.826	95.754	-0.765923	-4.97774	9e-04	0.0711406
388	CG34333	X	2170005	2171743	High-control	High-caffeine	OK	101.713	56.8809	-0.838493	-5.49234	5e-04	0.0449442
389	CG3523	2L	3056614	3068184	Low-control	High-control	OK	252.638	228.896	-0.142377	-0.415134	0.67355	0.999564
390	CG3523	2L	3056614	3068184	Low-caffeine	High-caffeine	OK	99.6314	122.969	0.303625	1.04408	0.28935	0.999564
391	CG3523	2L	3056614	3068184	Low-control	Low-caffeine	OK	252.638	99.6314	-1.3424	-4.22109	1e-04	0.0117639
392	CG3523	2L	3056614	3068184	High-control	High-caffeine	OK	228.896	122.969	-0.896395	-2.8198	0.00485	0.233069
393	CG3597	2L	2370151	2371524	Low-control	High-control	OK	64.2693	61.1194	-0.072499	-0.352997	0.76435	0.999564
394	CG3597	2L	2370151	2371524	Low-caffeine	High-caffeine	OK	33.0261	36.3295	0.137532	0.630252	0.6027	0.999564
395	CG3597	2L	2370151	2371524	Low-control	Low-caffeine	OK	64.2693	33.0261	-0.960522	-4.51751	0.00025	0.0255887
396	CG3597	2L	2370151	2371524	High-control	High-caffeine	OK	61.1194	36.3295	-0.750491	-3.55397	0.0035	0.186613
397	CG3690	X	843322	845915	Low-control	High-control	OK	18.0368	21.3924	0.246155	1.13865	0.3693	0.999564
398	CG3690	X	843322	845915	Low-caffeine	High-caffeine	OK	8.60692	8.96271	0.0584384	0.231805	0.85255	0.999564
399	CG3690	X	843322	845915	Low-control	Low-caffeine	OK	18.0368	8.60692	-1.06738	-4.52938	0.00085	0.06858
400	CG3690	X	843322	845915	High-control	High-caffeine	OK	21.3924	8.96271	-1.25509	-5.36367	5e-05	0.00640887
401	CG3902	3L	18885482	18891390	Low-control	High-control	OK	229.977	242.372	0.0757274	0.349606	0.76015	0.999564
402	CG3902	3L	18885482	18891390	Low-caffeine	High-caffeine	OK	118.006	117.302	-0.00863586	-0.0421277	0.97145	0.999564
403	CG3902	3L	18885482	18891390	Low-control	Low-caffeine	OK	229.977	118.006	-0.96263	-4.54459	5e-05	0.00640887
404	CG3902	3L	18885482	18891390	High-control	High-caffeine	OK	242.372	117.302	-1.04699	-4.98716	1e-04	0.0117639
405	CG40282	2R	618350	619068	Low-control	High-control	OK	0.182037	0.337882	0.892293	1.38354	0.42015	0.999564
406	CG40282	2R	618350	619068	Low-caffeine	High-caffeine	OK	0.368352	0	Inf	NA	0.00055	0.0490613
407	CG40282	2R	618350	619068	Low-control	Low-caffeine	OK	0.182037	0.368352	1.01686	1.58425	0.3316	0.999564
408	CG40282	2R	618350	619068	High-control	High-caffeine	OK	0.337882	0	Inf	NA	0.00105	0.0803697
409	CG42249	X	10990305	11002192	Low-control	High-control	OK	36.1439	33.2311	-0.121218	-0.482462	0.6129	0.999564
410	CG42249	X	10990305	11002192	Low-caffeine	High-caffeine	OK	18.2856	21.8111	0.254354	0.934359	0.33255	0.999564
411	CG42249	X	10990305	11002192	Low-control	Low-caffeine	OK	36.1439	18.2856	-0.983042	-3.74063	5e-05	0.00640887
412	CG42249	X	10990305	11002192	High-control	High-caffeine	OK	33.2311	21.8111	-0.60747	-2.32669	0.01715	0.539936
413	CG42335	3R	17584495	17595023	Low-control	High-control	OK	3.93056	4.32095	0.136613	0.39185	0.68755	0.999564
414	CG42335	3R	17584495	17595023	Low-caffeine	High-caffeine	OK	8.72588	8.87545	0.0245196	0.0825552	0.93285	0.999564
415	CG42335	3R	17584495	17595023	Low-control	Low-caffeine	OK	3.93056	8.72588	1.15056	3.52237	2e-04	0.0211502
416	CG42335	3R	17584495	17595023	High-control	High-caffeine	OK	4.32095	8.87545	1.03847	3.23475	0.0019	0.122665
417	CG42815	3L	17784255	17784561	Low-control	High-control	NOTEST	0.0715876	0	NA	NA	NA	NA
418	CG42815	3L	17784255	17784561	Low-caffeine	High-caffeine	OK	0.712843	1.08993	0.612585	1.99848	0.5264	0.999564
419	CG42815	3L	17784255	17784561	Low-control	Low-caffeine	OK	0.0715876	0.712843	3.3158	6.17956	0.0289	0.721862
420	CG42815	3L	17784255	17784561	High-control	High-caffeine	OK	0	1.08993	-Inf	NA	5e-05	0.00640887
421	CG4363	2R	17721734	17722534	Low-control	High-control	OK	238.062	401.854	0.755337	4.68857	0.00155	0.106859
422	CG4363	2R	17721734	17722534	Low-caffeine	High-caffeine	OK	434.251	444.478	0.0335828	0.206935	0.89105	0.999564
423	CG4363	2R	17721734	17722534	Low-control	Low-caffeine	OK	238.062	434.251	0.867194	5.39098	0.00015	0.0165361
424	CG4363	2R	17721734	17722534	High-control	High-caffeine	OK	401.854	444.478	0.14544	0.894867	0.54855	0.999564
425	CG4440	2L	16329926	16330369	Low-control	High-control	OK	3.81531	1.96533	-0.957029	-3.77717	0.143	0.999564
426	CG4440	2L	16329926	16330369	Low-caffeine	High-caffeine	OK	18.1391	8.86631	-1.03269	-5.60519	0.0333	0.784004
427	CG4440	2L	16329926	16330369	Low-control	Low-caffeine	OK	3.81531	18.1391	2.24923	10.9409	0.00035	0.0332965
428	CG4440	2L	16329926	16330369	High-control	High-caffeine	OK	1.96533	8.86631	2.17356	9.19497	0.0015	0.104128
429	CG4562	3R	15692861	15700941	Low-control	High-control	OK	24.3601	25.815	0.0836907	0.350413	0.7148	0.999564
430	CG4562	3R	15692861	15700941	Low-caffeine	High-caffeine	OK	9.03414	12.5636	0.475786	1.84974	0.05425	0.999564
431	CG4562	3R	15692861	15700941	Low-control	Low-caffeine	OK	24.3601	9.03414	-1.43106	-5.69598	5e-05	0.00640887
432	CG4562	3R	15692861	15700941	High-control	High-caffeine	OK	25.815	12.5636	-1.03896	-4.23868	5e-05	0.00640887
433	CG4563	2R	20338604	20340560	Low-control	High-control	OK	2.00742	3.60367	0.844127	2.36589	0.03775	0.841311
434	CG4563	2R	20338604	20340560	Low-caffeine	High-caffeine	OK	0.214443	0.697014	1.70059	3.14486	0.00805	0.330838
435	CG4563	2R	20338604	20340560	Low-control	Low-caffeine	OK	2.00742	0.214443	-3.22667	-6.34326	5e-05	0.00640887
436	CG4563	2R	20338604	20340560	High-control	High-caffeine	OK	3.60367	0.697014	-2.37021	-5.90783	5e-05	0.00640887
437	CG4830	3R	8033878	8036079	Low-control	High-control	OK	7.16792	6.60174	-0.118707	-0.407048	0.71305	0.999564
438	CG4830	3R	8033878	8036079	Low-caffeine	High-caffeine	OK	0.416308	0.94314	1.17982	2.46134	0.0318	0.761733
439	CG4830	3R	8033878	8036079	Low-control	Low-caffeine	OK	7.16792	0.416308	-4.10583	-9.74724	5e-05	0.00640887
440	CG4830	3R	8033878	8036079	High-control	High-caffeine	OK	6.60174	0.94314	-2.8073	-7.57406	5e-05	0.00640887
441	CG5011	2L	1200236	1201220	Low-control	High-control	OK	47.2439	67.4531	0.513758	2.5744	0.04675	0.941276
442	CG5011	2L	1200236	1201220	Low-caffeine	High-caffeine	OK	112.47	76.7312	-0.551654	-2.90567	0.02335	0.646069
443	CG5011	2L	1200236	1201220	Low-control	Low-caffeine	OK	47.2439	112.47	1.25134	6.48171	5e-05	0.00640887
444	CG5011	2L	1200236	1201220	High-control	High-caffeine	OK	67.4531	76.7312	0.185928	0.946355	0.4551	0.999564
445	CG5150	3L	5588645	5590452	Low-control	High-control	OK	22.8878	28.2075	0.301504	1.1977	0.2367	0.999564
446	CG5150	3L	5588645	5590452	Low-caffeine	High-caffeine	OK	6.40887	8.20684	0.356758	1.13444	0.26845	0.999564
447	CG5150	3L	5588645	5590452	Low-control	Low-caffeine	OK	22.8878	6.40887	-1.83643	-6.31867	5e-05	0.00640887
448	CG5150	3L	5588645	5590452	High-control	High-caffeine	OK	28.2075	8.20684	-1.78118	-6.38589	5e-05	0.00640887
449	CG5550	2R	12704095	12705086	Low-control	High-control	OK	13.0543	9.77288	-0.417665	-1.50724	0.2362	0.999564
450	CG5550	2R	12704095	12705086	Low-caffeine	High-caffeine	OK	44.8566	28.2334	-0.667918	-3.00311	0.0177	0.550089
451	CG5550	2R	12704095	12705086	Low-control	Low-caffeine	OK	13.0543	44.8566	1.7808	7.40016	5e-05	0.00640887
452	CG5550	2R	12704095	12705086	High-control	High-caffeine	OK	9.77288	28.2334	1.53055	5.85457	5e-05	0.00640887
453	CG5724	3R	8565383	8567139	Low-control	High-control	OK	18.2339	26.7062	0.550555	2.41672	0.0423	0.890625
454	CG5724	3R	8565383	8567139	Low-caffeine	High-caffeine	OK	77.5907	101.797	0.391736	1.92877	0.1023	0.999564
455	CG5724	3R	8565383	8567139	Low-control	Low-caffeine	OK	18.2339	77.5907	2.08926	9.61781	5e-05	0.00640887
456	CG5724	3R	8565383	8567139	High-control	High-caffeine	OK	26.7062	101.797	1.93044	9.00469	5e-05	0.00640887
457	CG5849	3R	17565826	17570153	Low-control	High-control	OK	7.17319	8.56575	0.255966	0.892086	0.35435	0.999564
458	CG5849	3R	17565826	17570153	Low-caffeine	High-caffeine	OK	3.30252	3.7995	0.202243	0.609542	0.5258	0.999564
459	CG5849	3R	17565826	17570153	Low-control	Low-caffeine	OK	7.17319	3.30252	-1.11905	-3.53995	0.00035	0.0332965
460	CG5849	3R	17565826	17570153	High-control	High-caffeine	OK	8.56575	3.7995	-1.17277	-3.85637	0.00015	0.0165361
461	CG5892	3R	17068350	17071140	Low-control	High-control	OK	1.13863	1.04092	-0.12944	-0.369698	0.7807	0.999564
462	CG5892	3R	17068350	17071140	Low-caffeine	High-caffeine	OK	0.171036	0.214132	0.3242	0.641636	0.62645	0.999564
463	CG5892	3R	17068350	17071140	Low-control	Low-caffeine	OK	1.13863	0.171036	-2.73492	-6.259	5e-05	0.00640887
464	CG5892	3R	17068350	17071140	High-control	High-caffeine	OK	1.04092	0.214132	-2.28128	-5.27612	0.00095	0.0740905
465	CG5932	3L	20446392	20457448	Low-control	High-control	OK	143.746	163.741	0.187899	0.741637	0.44915	0.999564
466	CG5932	3L	20446392	20457448	Low-caffeine	High-caffeine	OK	62.3806	97.9282	0.650627	2.54466	0.0093	0.362251
467	CG5932	3L	20446392	20457448	Low-control	Low-caffeine	OK	143.746	62.3806	-1.20435	-4.68169	5e-05	0.00640887
468	CG5932	3L	20446392	20457448	High-control	High-caffeine	OK	163.741	97.9282	-0.741621	-2.94563	0.0029	0.164905
469	CG5955	3L	20460047	20462692	Low-control	High-control	OK	12.9682	10.3602	-0.323922	-1.27847	0.32375	0.999564
470	CG5955	3L	20460047	20462692	Low-caffeine	High-caffeine	OK	3.91086	2.98463	-0.389932	-1.20623	0.3479	0.999564
471	CG5955	3L	20460047	20462692	Low-control	Low-caffeine	OK	12.9682	3.91086	-1.72942	-6.0751	5e-05	0.00640887
472	CG5955	3L	20460047	20462692	High-control	High-caffeine	OK	10.3602	2.98463	-1.79543	-6.0643	5e-05	0.00640887
473	CG5958	2L	7430528	7433480	Low-control	High-control	OK	259.39	259.43	0.000223548	0.0011068	0.99855	0.999564
474	CG5958	2L	7430528	7433480	Low-caffeine	High-caffeine	OK	184.018	137.327	-0.42223	-2.13625	0.08005	0.999564
475	CG5958	2L	7430528	7433480	Low-control	Low-caffeine	OK	259.39	184.018	-0.495279	-2.47285	0.0429	0.897865
476	CG5958	2L	7430528	7433480	High-control	High-caffeine	OK	259.43	137.327	-0.917732	-4.60335	0.00025	0.0255887
477	CG5966	X	5882844	5886677	Low-control	High-control	OK	17.2473	20.4894	0.248504	1.07949	0.32965	0.999564
478	CG5966	X	5882844	5886677	Low-caffeine	High-caffeine	OK	62.7897	42.2646	-0.571077	-2.67619	0.01705	0.537996
479	CG5966	X	5882844	5886677	Low-control	Low-caffeine	OK	17.2473	62.7897	1.86415	8.39853	5e-05	0.00640887
480	CG5966	X	5882844	5886677	High-control	High-caffeine	OK	20.4894	42.2646	1.04457	4.70627	5e-05	0.00640887
481	CG6188	3R	8500330	8501806	Low-control	High-control	OK	29.0898	62.5977	1.1056	5.142	1e-04	0.0117639
482	CG6188	3R	8500330	8501806	Low-caffeine	High-caffeine	OK	151.346	185.97	0.297218	1.54824	0.2131	0.999564
483	CG6188	3R	8500330	8501806	Low-control	Low-caffeine	OK	29.0898	151.346	2.37927	11.3743	5e-05	0.00640887
484	CG6188	3R	8500330	8501806	High-control	High-caffeine	OK	62.5977	185.97	1.57089	7.92133	5e-05	0.00640887
485	CG6283	3R	22845953	22847100	Low-control	High-control	OK	19.3364	42.228	1.12688	4.98752	2e-04	0.0211502
486	CG6283	3R	22845953	22847100	Low-caffeine	High-caffeine	OK	21.527	38.6695	0.845047	3.74821	0.0036	0.189495
487	CG6283	3R	22845953	22847100	Low-control	Low-caffeine	OK	19.3364	21.527	0.15483	0.64476	0.59515	0.999564
488	CG6283	3R	22845953	22847100	High-control	High-caffeine	OK	42.228	38.6695	-0.127002	-0.604002	0.6334	0.999564
489	CG6295	3R	22831620	22832777	Low-control	High-control	OK	642.292	765.843	0.253819	1.22596	0.34885	0.999564
490	CG6295	3R	22831620	22832777	Low-caffeine	High-caffeine	OK	223.266	351.225	0.653635	3.47706	0.0067	0.290332
491	CG6295	3R	22831620	22832777	Low-control	Low-caffeine	OK	642.292	223.266	-1.52447	-7.78097	5e-05	0.00640887
492	CG6295	3R	22831620	22832777	High-control	High-caffeine	OK	765.843	351.225	-1.12465	-5.63618	5e-05	0.00640887
493	CG6484	2R	13469511	13471514	Low-control	High-control	OK	58.1923	90.4207	0.635825	3.7468	0.00895	0.352931
494	CG6484	2R	13469511	13471514	Low-caffeine	High-caffeine	OK	114.388	138.296	0.273814	1.65406	0.2543	0.999564
495	CG6484	2R	13469511	13471514	Low-control	Low-caffeine	OK	58.1923	114.388	0.975041	5.76792	5e-05	0.00640887
496	CG6484	2R	13469511	13471514	High-control	High-caffeine	OK	90.4207	138.296	0.61303	3.68835	0.011	0.405917
497	CG6776	3L	8511987	8513410	Low-control	High-control	OK	65.6157	73.2098	0.157997	0.819542	0.52775	0.999564
498	CG6776	3L	8511987	8513410	Low-caffeine	High-caffeine	OK	132.179	121.169	-0.125467	-0.682108	0.59885	0.999564
499	CG6776	3L	8511987	8513410	Low-control	Low-caffeine	OK	65.6157	132.179	1.01038	5.39129	5e-05	0.00640887
500	CG6776	3L	8511987	8513410	High-control	High-caffeine	OK	73.2098	121.169	0.726915	3.83767	0.00375	0.19447
501	CG6830	3R	7505480	7510062	Low-control	High-control	OK	16.1552	22.3377	0.467479	1.37804	0.15895	0.999564
502	CG6830	3R	7505480	7510062	Low-caffeine	High-caffeine	OK	51.8847	61.2676	0.239816	0.84605	0.38365	0.999564
503	CG6830	3R	7505480	7510062	Low-control	Low-caffeine	OK	16.1552	51.8847	1.68331	5.22378	5e-05	0.00640887
504	CG6830	3R	7505480	7510062	High-control	High-caffeine	OK	22.3377	61.2676	1.45564	4.80991	5e-05	0.00640887
505	CG6908	3R	7514098	7515745	Low-control	High-control	OK	25.3635	27.8515	0.135001	0.580244	0.60755	0.999564
506	CG6908	3R	7514098	7515745	Low-caffeine	High-caffeine	OK	393.31	268.589	-0.550266	-2.4484	0.032	0.763654
507	CG6908	3R	7514098	7515745	Low-control	Low-caffeine	OK	25.3635	393.31	3.95484	17.2286	5e-05	0.00640887
508	CG6908	3R	7514098	7515745	High-control	High-caffeine	OK	27.8515	268.589	3.26958	14.3452	5e-05	0.00640887
509	CG7224	2L	7998933	8004267	Low-control	High-control	OK	127.963	116.281	-0.138109	-0.604387	0.60935	0.999564
510	CG7224	2L	7998933	8004267	Low-caffeine	High-caffeine	OK	265.564	176.213	-0.591735	-2.83741	0.0214	0.613166
511	CG7224	2L	7998933	8004267	Low-control	Low-caffeine	OK	127.963	265.564	1.05333	4.81066	0.00015	0.0165361
512	CG7224	2L	7998933	8004267	High-control	High-caffeine	OK	116.281	176.213	0.599708	2.74395	0.02625	0.689313
513	CG7298	3L	20195169	20196786	Low-control	High-control	OK	2.84549	3.58211	0.332133	0.971475	0.4234	0.999564
514	CG7298	3L	20195169	20196786	Low-caffeine	High-caffeine	OK	6.2984	11.7048	0.894049	3.20796	0.01185	0.424547
515	CG7298	3L	20195169	20196786	Low-control	Low-caffeine	OK	2.84549	6.2984	1.14631	3.53553	0.0054	0.24925
516	CG7298	3L	20195169	20196786	High-control	High-caffeine	OK	3.58211	11.7048	1.70822	5.71202	5e-05	0.00640887
517	CG7882	2R	1845359	1847322	Low-control	High-control	OK	33.832	38.4443	0.184382	1.04611	0.47435	0.999564
518	CG7882	2R	1845359	1847322	Low-caffeine	High-caffeine	OK	12.6413	16.4441	0.379426	1.85437	0.21015	0.999564
519	CG7882	2R	1845359	1847322	Low-control	Low-caffeine	OK	33.832	12.6413	-1.42025	-7.31953	5e-05	0.00640887
520	CG7882	2R	1845359	1847322	High-control	High-caffeine	OK	38.4443	16.4441	-1.22521	-6.52278	5e-05	0.00640887
521	CG8083	2R	4966231	4969879	Low-control	High-control	OK	16.1091	13.1913	-0.288289	-1.01792	0.2972	0.999564
522	CG8083	2R	4966231	4969879	Low-caffeine	High-caffeine	OK	4.64683	6.50679	0.4857	1.41264	0.15235	0.999564
523	CG8083	2R	4966231	4969879	Low-control	Low-caffeine	OK	16.1091	4.64683	-1.79356	-5.60185	5e-05	0.00640887
524	CG8083	2R	4966231	4969879	High-control	High-caffeine	OK	13.1913	6.50679	-1.01957	-3.29212	0.00155	0.106859
525	CG8147	3R	5320524	5322452	Low-control	High-control	OK	5.65393	4.07433	-0.472691	-1.36405	0.16915	0.999564
526	CG8147	3R	5320524	5322452	Low-caffeine	High-caffeine	OK	1.65762	1.72894	0.0607694	0.140138	0.88575	0.999564
527	CG8147	3R	5320524	5322452	Low-control	Low-caffeine	OK	5.65393	1.65762	-1.77014	-4.54817	1e-04	0.0117639
528	CG8147	3R	5320524	5322452	High-control	High-caffeine	OK	4.07433	1.72894	-1.23668	-3.12454	0.00225	0.138139
529	CG8317	2R	12462082	12464087	Low-control	High-control	OK	25.2373	38.6983	0.616713	2.59431	0.02445	0.662389
530	CG8317	2R	12462082	12464087	Low-caffeine	High-caffeine	OK	66.7873	74.0227	0.148394	0.694379	0.53515	0.999564
531	CG8317	2R	12462082	12464087	Low-control	Low-caffeine	OK	25.2373	66.7873	1.40402	6.0877	5e-05	0.00640887
532	CG8317	2R	12462082	12464087	High-control	High-caffeine	OK	38.6983	74.0227	0.935697	4.2275	0.00025	0.0255887
533	CG8534	3R	5638468	5639661	Low-control	High-control	OK	14.5331	11.4747	-0.340879	-1.49894	0.3288	0.999564
534	CG8534	3R	5638468	5639661	Low-caffeine	High-caffeine	OK	4.90965	4.4686	-0.135798	-0.484691	0.7463	0.999564
535	CG8534	3R	5638468	5639661	Low-control	Low-caffeine	OK	14.5331	4.90965	-1.56565	-6.28987	1e-04	0.0117639
536	CG8534	3R	5638468	5639661	High-control	High-caffeine	OK	11.4747	4.4686	-1.36057	-5.20777	0.00085	0.06858
537	CG8562	3L	7391387	7393012	Low-control	High-control	OK	121.32	115.266	-0.0738503	-0.395208	0.7567	0.999564
538	CG8562	3L	7391387	7393012	Low-caffeine	High-caffeine	OK	42.7688	56.6444	0.405377	2.07085	0.1047	0.999564
539	CG8562	3L	7391387	7393012	Low-control	Low-caffeine	OK	121.32	42.7688	-1.50419	-7.81702	5e-05	0.00640887
540	CG8562	3L	7391387	7393012	High-control	High-caffeine	OK	115.266	56.6444	-1.02496	-5.38627	5e-05	0.00640887
541	CG8628	3L	7123973	7124605	Low-control	High-control	OK	115.021	198.435	0.78676	2.95413	0.0029	0.164905
542	CG8628	3L	7123973	7124605	Low-caffeine	High-caffeine	OK	54.0147	119.638	1.14725	3.84241	0.00015	0.0165361
543	CG8628	3L	7123973	7124605	Low-control	Low-caffeine	OK	115.021	54.0147	-1.09048	-3.63867	0.00035	0.0332965
544	CG8628	3L	7123973	7124605	High-control	High-caffeine	OK	198.435	119.638	-0.729987	-2.75394	0.0053	0.247403
545	CG8665	2L	21371231	21377995	Low-control	High-control	OK	3.72672	6.9544	0.900019	3.27544	0.00435	0.215694
546	CG8665	2L	21371231	21377995	Low-caffeine	High-caffeine	OK	3.05752	7.22714	1.24107	4.44397	0.00025	0.0255887
547	CG8665	2L	21371231	21377995	Low-control	Low-caffeine	OK	3.72672	3.05752	-0.285548	-0.97113	0.38795	0.999564
548	CG8665	2L	21371231	21377995	High-control	High-caffeine	OK	6.9544	7.22714	0.0554984	0.21435	0.8386	0.999564
549	CG8693	2R	4346328	4348389	Low-control	High-control	OK	6.23482	6.76885	0.118563	0.408917	0.72145	0.999564
550	CG8693	2R	4346328	4348389	Low-caffeine	High-caffeine	OK	14.6291	9.52238	-0.619446	-2.42434	0.03765	0.840418
551	CG8693	2R	4346328	4348389	Low-control	Low-caffeine	OK	6.23482	14.6291	1.23042	4.55122	2e-04	0.0211502
552	CG8693	2R	4346328	4348389	High-control	High-caffeine	OK	6.76885	9.52238	0.492412	1.78306	0.12875	0.999564
553	CG8773	3R	9120471	9124010	Low-control	High-control	OK	29.5557	30.9606	0.0669996	0.298851	0.7743	0.999564
554	CG8773	3R	9120471	9124010	Low-caffeine	High-caffeine	OK	10.9207	15.8745	0.539646	2.20318	0.03935	0.858148
555	CG8773	3R	9120471	9124010	Low-control	Low-caffeine	OK	29.5557	10.9207	-1.43637	-6.0451	5e-05	0.00640887
556	CG8773	3R	9120471	9124010	High-control	High-caffeine	OK	30.9606	15.8745	-0.963727	-4.15498	5e-05	0.00640887
557	CG8785	2R	8528194	8535718	Low-control	High-control	OK	20.0117	15.8197	-0.339121	-1.21775	0.20705	0.999564
558	CG8785	2R	8528194	8535718	Low-caffeine	High-caffeine	OK	8.48287	8.32716	-0.0267275	-0.0832483	0.93385	0.999564
559	CG8785	2R	8528194	8535718	Low-control	Low-caffeine	OK	20.0117	8.48287	-1.23822	-4.15497	0.00015	0.0165361
560	CG8785	2R	8528194	8535718	High-control	High-caffeine	OK	15.8197	8.32716	-0.925823	-3.05532	0.0019	0.122665
561	CG8834	2R	8307315	8310040	Low-control	High-control	OK	80.3099	90.475	0.171942	0.713	0.4635	0.999564
562	CG8834	2R	8307315	8310040	Low-caffeine	High-caffeine	OK	29.7494	38.5709	0.374654	1.49234	0.1291	0.999564
563	CG8834	2R	8307315	8310040	Low-control	Low-caffeine	OK	80.3099	29.7494	-1.43272	-5.78783	5e-05	0.00640887
564	CG8834	2R	8307315	8310040	High-control	High-caffeine	OK	90.475	38.5709	-1.23001	-5.02548	5e-05	0.00640887
565	CG8908	2R	16152436	16158290	Low-control	High-control	OK	1.00304	1.38706	0.467646	1.21902	0.2142	0.999564
566	CG8908	2R	16152436	16158290	Low-caffeine	High-caffeine	OK	2.78639	2.84915	0.032133	0.099324	0.91925	0.999564
567	CG8908	2R	16152436	16158290	Low-control	Low-caffeine	OK	1.00304	2.78639	1.47402	4.08188	5e-05	0.00640887
568	CG8908	2R	16152436	16158290	High-control	High-caffeine	OK	1.38706	2.84915	1.0385	2.98021	0.00355	0.188561
569	CG9119	3L	1203315	1204792	Low-control	High-control	OK	58.725	78.0952	0.411259	1.86724	0.09165	0.999564
570	CG9119	3L	1203315	1204792	Low-caffeine	High-caffeine	OK	41.889	42.2761	0.0132701	0.0578213	0.956	0.999564
571	CG9119	3L	1203315	1204792	Low-control	Low-caffeine	OK	58.725	41.889	-0.487402	-2.13177	0.05205	0.993442
572	CG9119	3L	1203315	1204792	High-control	High-caffeine	OK	78.0952	42.2761	-0.885392	-4.00366	3e-04	0.029377
573	CG9259	2L	21089564	21090999	Low-control	High-control	OK	79.3852	91.383	0.203055	1.04999	0.39125	0.999564
574	CG9259	2L	21089564	21090999	Low-caffeine	High-caffeine	OK	24.9042	37.9254	0.606773	2.83486	0.02325	0.644574
575	CG9259	2L	21089564	21090999	Low-control	Low-caffeine	OK	79.3852	24.9042	-1.67248	-8.13674	5e-05	0.00640887
576	CG9259	2L	21089564	21090999	High-control	High-caffeine	OK	91.383	37.9254	-1.26876	-6.26882	5e-05	0.00640887
577	CG9360	X	11648305	11663548	Low-control	High-control	OK	44.8389	50.4338	0.169641	0.633344	0.52625	0.999564
578	CG9360	X	11648305	11663548	Low-caffeine	High-caffeine	OK	585.226	311.765	-0.908536	-3.52229	4e-04	0.0375941
579	CG9360	X	11648305	11663548	Low-control	Low-caffeine	OK	44.8389	585.226	3.70617	13.8396	5e-05	0.00640887
580	CG9360	X	11648305	11663548	High-control	High-caffeine	OK	50.4338	311.765	2.628	10.1862	5e-05	0.00640887
581	CG9463	2L	8765360	8768708	Low-control	High-control	OK	1.50495	0.399765	-1.91249	-4.62303	0.00045	0.0414053
582	CG9463	2L	8765360	8768708	Low-caffeine	High-caffeine	OK	0.566402	0.150647	-1.91065	-3.70659	0.0027	0.156839
583	CG9463	2L	8765360	8768708	Low-control	Low-caffeine	OK	1.50495	0.566402	-1.40982	-3.59561	0.0033	0.179637
584	CG9463	2L	8765360	8768708	High-control	High-caffeine	OK	0.399765	0.150647	-1.40798	-2.64615	0.02335	0.646069
585	CG9466	2L	8772947	8776257	Low-control	High-control	OK	11.3441	7.58471	-0.58077	-2.22895	0.036	0.821102
586	CG9466	2L	8772947	8776257	Low-caffeine	High-caffeine	OK	3.36585	2.83983	-0.245164	-0.750741	0.4776	0.999564
587	CG9466	2L	8772947	8776257	Low-control	Low-caffeine	OK	11.3441	3.36585	-1.75289	-6.13897	5e-05	0.00640887
588	CG9466	2L	8772947	8776257	High-control	High-caffeine	OK	7.58471	2.83983	-1.41729	-4.6474	5e-05	0.00640887
589	CG9468	2L	8777660	8781251	Low-control	High-control	OK	22.0506	15.0623	-0.54988	-2.36694	0.0288	0.720648
590	CG9468	2L	8777660	8781251	Low-caffeine	High-caffeine	OK	6.91816	7.49862	0.116235	0.433097	0.6781	0.999564
591	CG9468	2L	8777660	8781251	Low-control	Low-caffeine	OK	22.0506	6.91816	-1.67236	-6.70729	5e-05	0.00640887
592	CG9468	2L	8777660	8781251	High-control	High-caffeine	OK	15.0623	7.49862	-1.00624	-3.98274	5e-04	0.0449442
593	CG9527	2L	6445069	6448016	Low-control	High-control	OK	69.0128	76.572	0.149953	0.616871	0.5308	0.999564
594	CG9527	2L	6445069	6448016	Low-caffeine	High-caffeine	OK	37.6928	43.0621	0.192129	0.787507	0.41645	0.999564
595	CG9527	2L	6445069	6448016	Low-control	Low-caffeine	OK	69.0128	37.6928	-0.872576	-3.57946	1e-04	0.0117639
596	CG9527	2L	6445069	6448016	High-control	High-caffeine	OK	76.572	43.0621	-0.830399	-3.41327	4e-04	0.0375941
597	CG9702	3R	26405150	26407839	Low-control	High-control	OK	11.7889	12.2574	0.0562214	0.243714	0.83835	0.999564
598	CG9702	3R	26405150	26407839	Low-caffeine	High-caffeine	OK	4.32168	4.46929	0.0484513	0.17066	0.89485	0.999564
599	CG9702	3R	26405150	26407839	Low-control	Low-caffeine	OK	11.7889	4.32168	-1.44776	-5.61449	5e-05	0.00640887
600	CG9702	3R	26405150	26407839	High-control	High-caffeine	OK	12.2574	4.46929	-1.45553	-5.6096	5e-05	0.00640887
601	CG9825	2R	18724885	18726814	Low-control	High-control	OK	6.11654	5.25752	-0.218334	-0.797802	0.55635	0.999564
602	CG9825	2R	18724885	18726814	Low-caffeine	High-caffeine	OK	1.27646	0.851724	-0.583695	-1.5024	0.2652	0.999564
603	CG9825	2R	18724885	18726814	Low-control	Low-caffeine	OK	6.11654	1.27646	-2.26056	-7.01447	5e-05	0.00640887
604	CG9825	2R	18724885	18726814	High-control	High-caffeine	OK	5.25752	0.851724	-2.62592	-7.51879	5e-05	0.00640887
605	CG9826	2R	18728357	18729988	Low-control	High-control	OK	4.48465	7.91694	0.819946	2.20528	0.02435	0.661469
606	CG9826	2R	18728357	18729988	Low-caffeine	High-caffeine	OK	0.555642	0.735553	0.404675	0.693925	0.48025	0.999564
607	CG9826	2R	18728357	18729988	Low-control	Low-caffeine	OK	4.48465	0.555642	-3.01277	-5.92908	5e-05	0.00640887
608	CG9826	2R	18728357	18729988	High-control	High-caffeine	OK	7.91694	0.735553	-3.42804	-7.3065	5e-05	0.00640887
609	CG9837	3R	4634669	4635588	Low-control	High-control	OK	19.9473	11.1786	-0.835458	-2.47285	0.0141	0.477581
610	CG9837	3R	4634669	4635588	Low-caffeine	High-caffeine	OK	3.58916	3.43387	-0.0638113	-0.145087	0.87925	0.999564
611	CG9837	3R	4634669	4635588	Low-control	Low-caffeine	OK	19.9473	3.58916	-2.47447	-6.45594	5e-05	0.00640887
612	CG9837	3R	4634669	4635588	High-control	High-caffeine	OK	11.1786	3.43387	-1.70283	-4.24816	5e-05	0.00640887
613	Cht9	2R	16955486	16956813	Low-control	High-control	OK	51.7145	36.272	-0.511711	-2.54992	0.04855	0.95914
614	Cht9	2R	16955486	16956813	Low-caffeine	High-caffeine	OK	10.1103	10.1272	0.00240946	0.00917289	0.99385	0.999564
615	Cht9	2R	16955486	16956813	Low-control	Low-caffeine	OK	51.7145	10.1103	-2.35474	-10.097	5e-05	0.00640887
616	Cht9	2R	16955486	16956813	High-control	High-caffeine	OK	36.272	10.1272	-1.84062	-7.85702	5e-05	0.00640887
617	cn	2R	3670301	3672711	Low-control	High-control	OK	3.65744	1.14949	-1.66984	-4.58172	1e-04	0.0117639
618	cn	2R	3670301	3672711	Low-caffeine	High-caffeine	OK	4.42241	1.02937	-2.10307	-5.80014	5e-05	0.00640887
619	cn	2R	3670301	3672711	Low-control	Low-caffeine	OK	3.65744	4.42241	0.273996	0.878433	0.4551	0.999564
620	cn	2R	3670301	3672711	High-control	High-caffeine	OK	1.14949	1.02937	-0.159237	-0.38965	0.7368	0.999564
621	Cpr49Ae	2R	8289719	8292620	Low-control	High-control	OK	37.7037	77.5885	1.04114	4.80121	5e-05	0.00640887
622	Cpr49Ae	2R	8289719	8292620	Low-caffeine	High-caffeine	OK	25.144	50.632	1.00984	4.38547	0.00035	0.0332965
623	Cpr49Ae	2R	8289719	8292620	Low-control	Low-caffeine	OK	37.7037	25.144	-0.584492	-2.51755	0.03155	0.759377
624	Cpr49Ae	2R	8289719	8292620	High-control	High-caffeine	OK	77.5885	50.632	-0.615794	-2.86663	0.0133	0.459361
625	Cpr65Av	3L	6132322	6133073	Low-control	High-control	OK	0.0163954	0.129978	2.9869	2.63558	0.03715	0.834839
626	Cpr65Av	3L	6132322	6133073	Low-caffeine	High-caffeine	OK	0	0.248895	-Inf	NA	5e-05	0.00640887
627	Cpr65Av	3L	6132322	6133073	Low-control	Low-caffeine	NOTEST	0.0163954	0	NA	NA	NA	NA
628	Cpr65Av	3L	6132322	6133073	High-control	High-caffeine	OK	0.129978	0.248895	0.93727	1.40858	0.3578	0.999564
629	CrebA	3L	15528513	15546314	Low-control	High-control	OK	9.74157	8.31337	-0.22872	-0.881563	0.3669	0.999564
630	CrebA	3L	15528513	15546314	Low-caffeine	High-caffeine	OK	4.56093	4.68605	0.0390443	0.134943	0.88745	0.999564
631	CrebA	3L	15528513	15546314	Low-control	Low-caffeine	OK	9.74157	4.56093	-1.09483	-3.98926	1e-04	0.0117639
632	CrebA	3L	15528513	15546314	High-control	High-caffeine	OK	8.31337	4.68605	-0.827061	-3.00577	0.0031	0.173602
633	Cyp12a5	3R	14958173	14960429	Low-control	High-control	OK	13.7955	17.3712	0.332498	1.38574	0.2236	0.999564
634	Cyp12a5	3R	14958173	14960429	Low-caffeine	High-caffeine	OK	36.126	33.7649	-0.0975127	-0.451279	0.69185	0.999564
635	Cyp12a5	3R	14958173	14960429	Low-control	Low-caffeine	OK	13.7955	36.126	1.38884	6.06776	5e-05	0.00640887
636	Cyp12a5	3R	14958173	14960429	High-control	High-caffeine	OK	17.3712	33.7649	0.958827	4.20985	3e-04	0.029377
637	Cyp12d1-p	2R	7007609	7009353	Low-control	High-control	OK	26.2511	102.305	1.96242	8.7322	5e-05	0.00640887
638	Cyp12d1-p	2R	7007609	7009353	Low-caffeine	High-caffeine	OK	293.342	700.768	1.25635	5.05575	5e-05	0.00640887
639	Cyp12d1-p	2R	7007609	7009353	Low-control	Low-caffeine	OK	26.2511	293.342	3.48213	15.0896	5e-05	0.00640887
640	Cyp12d1-p	2R	7007609	7009353	High-control	High-caffeine	OK	102.305	700.768	2.77606	11.4284	5e-05	0.00640887
641	Cyp309a1	2L	2562884	2564848	Low-control	High-control	OK	8.19428	10.2791	0.327019	1.16358	0.30015	0.999564
642	Cyp309a1	2L	2562884	2564848	Low-caffeine	High-caffeine	OK	21.2393	17.3305	-0.293426	-1.20454	0.27735	0.999564
643	Cyp309a1	2L	2562884	2564848	Low-control	Low-caffeine	OK	8.19428	21.2393	1.37405	5.19971	5e-05	0.00640887
644	Cyp309a1	2L	2562884	2564848	High-control	High-caffeine	OK	10.2791	17.3305	0.753606	2.87943	0.01205	0.429736
645	Cyp4d14	X	2067447	2069346	Low-control	High-control	OK	8.51953	8.94964	0.0710562	0.267236	0.82135	0.999564
646	Cyp4d14	X	2067447	2069346	Low-caffeine	High-caffeine	OK	22.9019	24.1206	0.0747996	0.340617	0.77835	0.999564
647	Cyp4d14	X	2067447	2069346	Low-control	Low-caffeine	OK	8.51953	22.9019	1.42662	5.82588	5e-05	0.00640887
648	Cyp4d14	X	2067447	2069346	High-control	High-caffeine	OK	8.94964	24.1206	1.43036	5.89075	5e-05	0.00640887
649	Cyp4d21	2L	7605599	7607703	Low-control	High-control	OK	2.35543	2.02237	-0.219938	-0.605292	0.6029	0.999564
650	Cyp4d21	2L	7605599	7607703	Low-caffeine	High-caffeine	OK	0.558295	0.872578	0.644257	1.40117	0.22945	0.999564
651	Cyp4d21	2L	7605599	7607703	Low-control	Low-caffeine	OK	2.35543	0.558295	-2.07689	-4.98602	0.00025	0.0255887
652	Cyp4d21	2L	7605599	7607703	High-control	High-caffeine	OK	2.02237	0.872578	-1.21269	-2.94177	0.0125	0.440187
653	Cyp4e2	2R	4332216	4334676	Low-control	High-control	OK	65.0179	88.737	0.448699	2.07153	0.06305	0.999564
654	Cyp4e2	2R	4332216	4334676	Low-caffeine	High-caffeine	OK	177.27	189.863	0.0990101	0.42877	0.69145	0.999564
655	Cyp4e2	2R	4332216	4334676	Low-control	Low-caffeine	OK	65.0179	177.27	1.44704	6.57876	5e-05	0.00640887
656	Cyp4e2	2R	4332216	4334676	High-control	High-caffeine	OK	88.737	189.863	1.09735	4.81875	5e-05	0.00640887
657	Cyp4e3	2L	9747838	9750071	Low-control	High-control	OK	7.89397	14.8611	0.912718	3.50124	0.00335	0.181514
658	Cyp4e3	2L	9747838	9750071	Low-caffeine	High-caffeine	OK	38.4592	33.4704	-0.200443	-0.925556	0.41645	0.999564
659	Cyp4e3	2L	9747838	9750071	Low-control	Low-caffeine	OK	7.89397	38.4592	2.2845	9.32647	5e-05	0.00640887
660	Cyp4e3	2L	9747838	9750071	High-control	High-caffeine	OK	14.8611	33.4704	1.17134	5.00113	5e-05	0.00640887
661	Cyp4p1	2R	5115285	5134752	Low-control	High-control	OK	9.32097	10.5525	0.179038	0.387927	0.7422	0.999564
662	Cyp4p1	2R	5115285	5134752	Low-caffeine	High-caffeine	OK	38.7161	29.1484	-0.409518	-1.33879	0.2457	0.999564
663	Cyp4p1	2R	5115285	5134752	Low-control	Low-caffeine	OK	9.32097	38.7161	2.05438	5.23671	5e-05	0.00640887
664	Cyp4p1	2R	5115285	5134752	High-control	High-caffeine	OK	10.5525	29.1484	1.46582	3.7515	0.00265	0.154962
665	Cyp6a2	2R	2649416	2684421	Low-control	High-control	OK	12.7779	26.1392	1.03256	2.74724	0.00725	0.308446
666	Cyp6a2	2R	2649416	2684421	Low-caffeine	High-caffeine	OK	307.246	279.738	-0.135315	-0.499011	0.6121	0.999564
667	Cyp6a2	2R	2649416	2684421	Low-control	Low-caffeine	OK	12.7779	307.246	4.58767	13.0567	5e-05	0.00640887
668	Cyp6a2	2R	2649416	2684421	High-control	High-caffeine	OK	26.1392	279.738	3.41979	11.3153	5e-05	0.00640887
669	Cyp6a20	2R	10769624	10771551	Low-control	High-control	OK	16.5987	21.192	0.352446	1.51568	0.19445	0.999564
670	Cyp6a20	2R	10769624	10771551	Low-caffeine	High-caffeine	OK	40.1999	38.025	-0.080245	-0.381272	0.7424	0.999564
671	Cyp6a20	2R	10769624	10771551	Low-control	Low-caffeine	OK	16.5987	40.1999	1.27612	5.75953	5e-05	0.00640887
672	Cyp6a20	2R	10769624	10771551	High-control	High-caffeine	OK	21.192	38.025	0.843428	3.79953	0.00085	0.06858
673	Cyp6a21	2R	10772768	10774456	Low-control	High-control	OK	6.17104	8.62656	0.483273	1.71015	0.1547	0.999564
674	Cyp6a21	2R	10772768	10774456	Low-caffeine	High-caffeine	OK	31.8863	36.4748	0.193964	0.909996	0.4423	0.999564
675	Cyp6a21	2R	10772768	10774456	Low-control	Low-caffeine	OK	6.17104	31.8863	2.36935	9.24625	5e-05	0.00640887
676	Cyp6a21	2R	10772768	10774456	High-control	High-caffeine	OK	8.62656	36.4748	2.08004	8.51837	5e-05	0.00640887
677	Cyp6a23	2R	10763337	10765159	Low-control	High-control	OK	7.69194	26.1685	1.76641	6.63801	5e-05	0.00640887
678	Cyp6a23	2R	10763337	10765159	Low-caffeine	High-caffeine	OK	9.45434	43.4577	2.20056	8.61703	5e-05	0.00640887
679	Cyp6a23	2R	10763337	10765159	Low-control	Low-caffeine	OK	7.69194	9.45434	0.297629	1.04313	0.3432	0.999564
680	Cyp6a23	2R	10763337	10765159	High-control	High-caffeine	OK	26.1685	43.4577	0.731779	3.1312	0.0041	0.207106
681	Cyp6a8	2R	10774675	10776514	Low-control	High-control	OK	8.70389	36.617	2.07278	8.60312	5e-05	0.00640887
682	Cyp6a8	2R	10774675	10776514	Low-caffeine	High-caffeine	OK	290.153	385.518	0.409985	1.80699	0.1209	0.999564
683	Cyp6a8	2R	10774675	10776514	Low-control	Low-caffeine	OK	8.70389	290.153	5.05901	20.8312	5e-05	0.00640887
684	Cyp6a8	2R	10774675	10776514	High-control	High-caffeine	OK	36.617	385.518	3.39621	15.1059	5e-05	0.00640887
685	Cyp6d5	3R	9793673	9857777	Low-control	High-control	OK	85.3401	175.774	1.04243	1.52204	0.1249	0.999564
686	Cyp6d5	3R	9793673	9857777	Low-caffeine	High-caffeine	OK	737.339	768.444	0.0596123	0.131363	0.8912	0.999564
687	Cyp6d5	3R	9793673	9857777	Low-control	Low-caffeine	OK	85.3401	737.339	3.11103	4.86775	5e-05	0.00640887
688	Cyp6d5	3R	9793673	9857777	High-control	High-caffeine	OK	175.774	768.444	2.12822	4.12226	0.00015	0.0165361
689	Cyp6g1	2R	8073167	8077882	Low-control	High-control	OK	118.897	156.158	0.393296	1.84472	0.1109	0.999564
690	Cyp6g1	2R	8073167	8077882	Low-caffeine	High-caffeine	OK	390.304	335.772	-0.217115	-0.924462	0.42575	0.999564
691	Cyp6g1	2R	8073167	8077882	Low-control	Low-caffeine	OK	118.897	390.304	1.71489	7.66599	5e-05	0.00640887
692	Cyp6g1	2R	8073167	8077882	High-control	High-caffeine	OK	156.158	335.772	1.10448	4.91146	1e-04	0.0117639
693	Cyp6w1	2R	2061200	2062947	Low-control	High-control	OK	53.8111	120.419	1.16209	5.51013	5e-05	0.00640887
694	Cyp6w1	2R	2061200	2062947	Low-caffeine	High-caffeine	OK	696.802	737.367	0.0816341	0.316208	0.7819	0.999564
695	Cyp6w1	2R	2061200	2062947	Low-control	Low-caffeine	OK	53.8111	696.802	3.69477	15.8649	5e-05	0.00640887
696	Cyp6w1	2R	2061200	2062947	High-control	High-caffeine	OK	120.419	737.367	2.61432	10.9607	5e-05	0.00640887
697	Damm	2R	7752680	7753888	Low-control	High-control	OK	31.1618	43.7472	0.48941	2.27401	0.0718	0.999564
698	Damm	2R	7752680	7753888	Low-caffeine	High-caffeine	OK	77.0403	86.5696	0.168248	0.867641	0.49235	0.999564
699	Damm	2R	7752680	7753888	Low-control	Low-caffeine	OK	31.1618	77.0403	1.30583	6.30968	5e-05	0.00640887
700	Damm	2R	7752680	7753888	High-control	High-caffeine	OK	43.7472	86.5696	0.984671	4.85758	1e-04	0.0117639
701	Dpt	2R	14753269	14753765	Low-control	High-control	OK	31.975	3.45539	-3.21002	-11.4408	5e-05	0.00640887
702	Dpt	2R	14753269	14753765	Low-caffeine	High-caffeine	OK	11.1606	6.49479	-0.781054	-2.78066	0.0763	0.999564
703	Dpt	2R	14753269	14753765	Low-control	Low-caffeine	OK	31.975	11.1606	-1.51854	-6.32687	0.00015	0.0165361
704	Dpt	2R	14753269	14753765	High-control	High-caffeine	OK	3.45539	6.49479	0.910433	2.87883	0.0729	0.999564
705	DptB	2R	14754894	14755400	Low-control	High-control	OK	40.3064	6.73665	-2.58091	-12.4812	5e-05	0.00640887
706	DptB	2R	14754894	14755400	Low-caffeine	High-caffeine	OK	23.2813	7.37823	-1.65783	-7.77572	0.00025	0.0255887
707	DptB	2R	14754894	14755400	Low-control	Low-caffeine	OK	40.3064	23.2813	-0.791838	-4.46141	0.0322	0.76623
708	DptB	2R	14754894	14755400	High-control	High-caffeine	OK	6.73665	7.37823	0.131243	0.551098	0.78965	0.999564
709	dro4	3L	3315636	3315945	Low-control	High-control	OK	74.4664	163.339	1.1332	10.5961	0.00135	0.0970795
710	dro4	3L	3315636	3315945	Low-caffeine	High-caffeine	OK	45.0743	117.391	1.38095	11.7354	0.00035	0.0332965
711	dro4	3L	3315636	3315945	Low-control	Low-caffeine	OK	74.4664	45.0743	-0.724285	-5.94678	0.0563	0.999564
712	dro4	3L	3315636	3315945	High-control	High-caffeine	OK	163.339	117.391	-0.476539	-4.66155	0.13	0.999564
713	Fcp26Aa	2L	5963086	5964322	Low-control	High-control	OK	71.5647	43.9291	-0.704071	-3.48944	0.00505	0.240048
714	Fcp26Aa	2L	5963086	5964322	Low-caffeine	High-caffeine	OK	36.6756	23.3037	-0.65426	-3.00539	0.0188	0.573347
715	Fcp26Aa	2L	5963086	5964322	Low-control	Low-caffeine	OK	71.5647	36.6756	-0.964428	-4.69751	1e-04	0.0117639
716	Fcp26Aa	2L	5963086	5964322	High-control	High-caffeine	OK	43.9291	23.3037	-0.914617	-4.26661	0.00115	0.0865128
717	Fer3	3R	7519131	7519999	Low-control	High-control	OK	0.637971	1.56952	1.29876	3.08994	0.0397	0.862829
718	Fer3	3R	7519131	7519999	Low-caffeine	High-caffeine	OK	3.60701	3.69262	0.0338433	0.105988	0.94305	0.999564
719	Fer3	3R	7519131	7519999	Low-control	Low-caffeine	OK	0.637971	3.60701	2.49924	6.32213	3e-04	0.029377
720	Fer3	3R	7519131	7519999	High-control	High-caffeine	OK	1.56952	3.69262	1.23432	3.52875	0.0187	0.572538
721	fit	3R	17706531	17710176	Low-control	High-control	OK	288.825	224.171	-0.365594	-1.48883	0.12995	0.999564
722	fit	3R	17706531	17710176	Low-caffeine	High-caffeine	OK	35.9028	87.5084	1.28532	4.28843	5e-05	0.00640887
723	fit	3R	17706531	17710176	Low-control	Low-caffeine	OK	288.825	35.9028	-3.00803	-10.4864	5e-05	0.00640887
724	fit	3R	17706531	17710176	High-control	High-caffeine	OK	224.171	87.5084	-1.35711	-5.21011	5e-05	0.00640887
725	Fmo-2	2R	2529921	2532585	Low-control	High-control	OK	45.5225	47.5568	0.0630698	0.26654	0.7953	0.999564
726	Fmo-2	2R	2529921	2532585	Low-caffeine	High-caffeine	OK	24.6869	26.2459	0.088348	0.349599	0.7283	0.999564
727	Fmo-2	2R	2529921	2532585	Low-control	Low-caffeine	OK	45.5225	24.6869	-0.882838	-3.60835	5e-04	0.0449442
728	Fmo-2	2R	2529921	2532585	High-control	High-caffeine	OK	47.5568	26.2459	-0.85756	-3.50116	0.00065	0.0558498
729	Fst	3R	5463903	5475982	Low-control	High-control	OK	4.21589	8.47038	1.00659	2.28165	0.0236	0.648635
730	Fst	3R	5463903	5475982	Low-caffeine	High-caffeine	OK	25.7149	17.511	-0.554344	-1.808	0.06155	0.999564
731	Fst	3R	5463903	5475982	Low-control	Low-caffeine	OK	4.21589	25.7149	2.6087	6.4804	5e-05	0.00640887
732	Fst	3R	5463903	5475982	High-control	High-caffeine	OK	8.47038	17.511	1.04776	2.94487	0.00425	0.211784
733	GIIIspla2	X	8051686	8053050	Low-control	High-control	OK	30.0084	37.7382	0.330662	1.48127	0.21245	0.999564
734	GIIIspla2	X	8051686	8053050	Low-caffeine	High-caffeine	OK	60.6136	50.5032	-0.263267	-1.27113	0.28895	0.999564
735	GIIIspla2	X	8051686	8053050	Low-control	Low-caffeine	OK	30.0084	60.6136	1.01428	4.65875	5e-05	0.00640887
736	GIIIspla2	X	8051686	8053050	High-control	High-caffeine	OK	37.7382	50.5032	0.420348	1.97438	0.10045	0.999564
737	Gs2	X	11316887	11324228	Low-control	High-control	OK	262.798	265.283	0.0135779	0.0521748	0.9556	0.999564
738	Gs2	X	11316887	11324228	Low-caffeine	High-caffeine	OK	136.555	148.278	0.118829	0.479558	0.62185	0.999564
739	Gs2	X	11316887	11324228	Low-control	Low-caffeine	OK	262.798	136.555	-0.944474	-3.72806	0.00025	0.0255887
740	Gs2	X	11316887	11324228	High-control	High-caffeine	OK	265.283	148.278	-0.839223	-3.29319	0.00095	0.0740905
741	GstD2	3R	8197692	8198426	Low-control	High-control	OK	9.36269	8.70809	-0.104566	-0.372029	0.78465	0.999564
742	GstD2	3R	8197692	8198426	Low-caffeine	High-caffeine	OK	148.798	79.8437	-0.8981	-5.00527	3e-04	0.029377
743	GstD2	3R	8197692	8198426	Low-control	Low-caffeine	OK	9.36269	148.798	3.99028	17.2055	5e-05	0.00640887
744	GstD2	3R	8197692	8198426	High-control	High-caffeine	OK	8.70809	79.8437	3.19675	13.3419	5e-05	0.00640887
745	GstD5	3R	8201485	8202136	Low-control	High-control	OK	5.99083	5.84986	-0.0343524	-0.11142	0.93505	0.999564
746	GstD5	3R	8201485	8202136	Low-caffeine	High-caffeine	OK	41.021	27.011	-0.602815	-2.72969	0.05315	0.999564
747	GstD5	3R	8201485	8202136	Low-control	Low-caffeine	OK	5.99083	41.021	2.77553	10.6025	5e-05	0.00640887
748	GstD5	3R	8201485	8202136	High-control	High-caffeine	OK	5.84986	27.011	2.20707	8.04316	5e-05	0.00640887
749	GstD7	3R	8204260	8204977	Low-control	High-control	OK	1.81208	2.45684	0.439153	1.15416	0.40485	0.999564
750	GstD7	3R	8204260	8204977	Low-caffeine	High-caffeine	OK	9.3559	6.42942	-0.541188	-1.81251	0.18005	0.999564
751	GstD7	3R	8204260	8204977	Low-control	Low-caffeine	OK	1.81208	9.3559	2.36823	6.93943	5e-05	0.00640887
752	GstD7	3R	8204260	8204977	High-control	High-caffeine	OK	2.45684	6.42942	1.38789	4.04951	0.00555	0.254831
753	GstE3	2R	14288221	14288972	Low-control	High-control	OK	79.1997	86.4568	0.126485	0.729255	0.6209	0.999564
754	GstE3	2R	14288221	14288972	Low-caffeine	High-caffeine	OK	267.147	203.682	-0.391317	-2.43439	0.1029	0.999564
755	GstE3	2R	14288221	14288972	Low-control	Low-caffeine	OK	79.1997	267.147	1.75407	10.4863	5e-05	0.00640887
756	GstE3	2R	14288221	14288972	High-control	High-caffeine	OK	86.4568	203.682	1.23627	7.39575	5e-05	0.00640887
757	GstE7	2R	14294424	14295193	Low-control	High-control	OK	45.2986	50.8278	0.16615	0.837338	0.5478	0.999564
758	GstE7	2R	14294424	14295193	Low-caffeine	High-caffeine	OK	100.936	98.6654	-0.0328278	-0.182123	0.89585	0.999564
759	GstE7	2R	14294424	14295193	Low-control	Low-caffeine	OK	45.2986	100.936	1.1559	6.12053	5e-05	0.00640887
760	GstE7	2R	14294424	14295193	High-control	High-caffeine	OK	50.8278	98.6654	0.956927	5.02974	3e-04	0.029377
761	Hn	3L	7753576	7756268	Low-control	High-control	OK	76.6448	87.9578	0.198623	0.831792	0.38695	0.999564
762	Hn	3L	7753576	7756268	Low-caffeine	High-caffeine	OK	144.971	127.335	-0.187136	-0.770661	0.4245	0.999564
763	Hn	3L	7753576	7756268	Low-control	Low-caffeine	OK	76.6448	144.971	0.919506	3.80959	0.00015	0.0165361
764	Hn	3L	7753576	7756268	High-control	High-caffeine	OK	87.9578	127.335	0.533747	2.22149	0.0219	0.621398
765	jhamt	2L	16365918	16366977	Low-control	High-control	OK	9.95937	12.5195	0.330047	1.27593	0.34645	0.999564
766	jhamt	2L	16365918	16366977	Low-caffeine	High-caffeine	OK	4.81651	3.83734	-0.327883	-1.03751	0.4379	0.999564
767	jhamt	2L	16365918	16366977	Low-control	Low-caffeine	OK	9.95937	4.81651	-1.04807	-3.68786	0.0088	0.349176
768	jhamt	2L	16365918	16366977	High-control	High-caffeine	OK	12.5195	3.83734	-1.706	-5.81671	5e-05	0.00640887
769	Jheh1	2R	14740938	14742614	Low-control	High-control	OK	75.8327	80.0792	0.0786073	0.409106	0.74195	0.999564
770	Jheh1	2R	14740938	14742614	Low-caffeine	High-caffeine	OK	427.338	362.396	-0.237808	-1.11779	0.3616	0.999564
771	Jheh1	2R	14740938	14742614	Low-control	Low-caffeine	OK	75.8327	427.338	2.49449	12.307	5e-05	0.00640887
772	Jheh1	2R	14740938	14742614	High-control	High-caffeine	OK	80.0792	362.396	2.17807	10.7438	5e-05	0.00640887
773	Jheh2	2R	14743271	14745443	Low-control	High-control	OK	146.531	146.938	0.00400862	0.0163302	0.98645	0.999564
774	Jheh2	2R	14743271	14745443	Low-caffeine	High-caffeine	OK	348.708	305.903	-0.188947	-0.716377	0.4676	0.999564
775	Jheh2	2R	14743271	14745443	Low-control	Low-caffeine	OK	146.531	348.708	1.25082	4.89138	5e-05	0.00640887
776	Jheh2	2R	14743271	14745443	High-control	High-caffeine	OK	146.938	305.903	1.05786	4.16758	5e-05	0.00640887
777	Jon25Bi	2L	4954070	4955353	Low-control	High-control	OK	771.131	1000.1	0.375095	1.38377	0.1599	0.999564
778	Jon25Bi	2L	4954070	4955353	Low-caffeine	High-caffeine	OK	273.018	366.816	0.426058	1.72756	0.07635	0.999564
779	Jon25Bi	2L	4954070	4955353	Low-control	Low-caffeine	OK	771.131	273.018	-1.49798	-5.89774	5e-05	0.00640887
780	Jon25Bi	2L	4954070	4955353	High-control	High-caffeine	OK	1000.1	366.816	-1.44702	-5.47749	5e-05	0.00640887
781	Jon25Bii	2L	4952249	4953134	Low-control	High-control	OK	837.823	999.158	0.254068	1.28067	0.34915	0.999564
782	Jon25Bii	2L	4952249	4953134	Low-caffeine	High-caffeine	OK	151.492	184.17	0.281791	1.62651	0.2348	0.999564
783	Jon25Bii	2L	4952249	4953134	Low-control	Low-caffeine	OK	837.823	151.492	-2.4674	-13.2744	5e-05	0.00640887
784	Jon25Bii	2L	4952249	4953134	High-control	High-caffeine	OK	999.158	184.17	-2.43968	-13.0739	5e-05	0.00640887
785	Jon66Ci	3L	8384641	8385479	Low-control	High-control	OK	34.9563	47.0033	0.427211	2.09295	0.1277	0.999564
786	Jon66Ci	3L	8384641	8385479	Low-caffeine	High-caffeine	OK	15.5589	28.8309	0.889879	3.82267	0.0066	0.287777
787	Jon66Ci	3L	8384641	8385479	Low-control	Low-caffeine	OK	34.9563	15.5589	-1.16781	-5.0671	2e-04	0.0211502
788	Jon66Ci	3L	8384641	8385479	High-control	High-caffeine	OK	47.0033	28.8309	-0.705147	-3.41087	0.0163	0.523999
789	Jon99Ci	3R	25750947	25751907	Low-control	High-control	OK	106.067	125.399	0.241547	1.31767	0.31505	0.999564
790	Jon99Ci	3R	25750947	25751907	Low-caffeine	High-caffeine	OK	50.8217	68.1583	0.423445	2.15495	0.1027	0.999564
791	Jon99Ci	3R	25750947	25751907	Low-control	Low-caffeine	OK	106.067	50.8217	-1.06146	-5.50679	5e-05	0.00640887
792	Jon99Ci	3R	25750947	25751907	High-control	High-caffeine	OK	125.399	68.1583	-0.879561	-4.69734	0.00045	0.0414053
793	Jon99Fi	3R	26314686	26315625	Low-control	High-control	OK	327.509	386.638	0.239448	1.23784	0.33575	0.999564
794	Jon99Fi	3R	26314686	26315625	Low-caffeine	High-caffeine	OK	150.285	188.687	0.328294	1.77965	0.1645	0.999564
795	Jon99Fi	3R	26314686	26315625	Low-control	Low-caffeine	OK	327.509	150.285	-1.12383	-5.90918	5e-05	0.00640887
796	Jon99Fi	3R	26314686	26315625	High-control	High-caffeine	OK	386.638	188.687	-1.03499	-5.51035	5e-05	0.00640887
797	Jon99Fii	3R	26312734	26313648	Low-control	High-control	OK	197.307	190.897	-0.0476503	-0.25852	0.84365	0.999564
798	Jon99Fii	3R	26312734	26313648	Low-caffeine	High-caffeine	OK	98.712	89.298	-0.144598	-0.766	0.5501	0.999564
799	Jon99Fii	3R	26312734	26313648	Low-control	Low-caffeine	OK	197.307	98.712	-0.999146	-5.30611	2e-04	0.0211502
800	Jon99Fii	3R	26312734	26313648	High-control	High-caffeine	OK	190.897	89.298	-1.09609	-5.93128	5e-05	0.00640887
801	Keap1	3R	12899660	12905665	Low-control	High-control	OK	8.46788	9.24823	0.127176	0.450057	0.6447	0.999564
802	Keap1	3R	12899660	12905665	Low-caffeine	High-caffeine	OK	17.6023	14.9463	-0.235977	-0.917014	0.3445	0.999564
803	Keap1	3R	12899660	12905665	Low-control	Low-caffeine	OK	8.46788	17.6023	1.05569	3.91412	5e-05	0.00640887
804	Keap1	3R	12899660	12905665	High-control	High-caffeine	OK	9.24823	14.9463	0.692537	2.55751	0.0104	0.391188
805	l(2)03659	2R	5277962	5282705	Low-control	High-control	OK	1.16357	4.32006	1.8925	5.73606	5e-05	0.00640887
806	l(2)03659	2R	5277962	5282705	Low-caffeine	High-caffeine	OK	1.16708	3.18377	1.44783	4.28813	1e-04	0.0117639
807	l(2)03659	2R	5277962	5282705	Low-control	Low-caffeine	OK	1.16357	1.16708	0.00435188	0.0117784	0.9914	0.999564
808	l(2)03659	2R	5277962	5282705	High-control	High-caffeine	OK	4.32006	3.18377	-0.440316	-1.49853	0.1561	0.999564
809	Lcp65Af	3L	6129403	6129871	Low-control	High-control	NOTEST	0.0338493	0.0336533	NA	NA	NA	NA
810	Lcp65Af	3L	6129403	6129871	Low-caffeine	High-caffeine	OK	0	0.430898	-Inf	NA	1e-04	0.0117639
811	Lcp65Af	3L	6129403	6129871	Low-control	Low-caffeine	NOTEST	0.0338493	0	NA	NA	NA	NA
812	Lcp65Af	3L	6129403	6129871	High-control	High-caffeine	OK	0.0336533	0.430898	3.67853	4.36607	0.02555	0.679328
813	loopin-1	2R	12422454	12424591	Low-control	High-control	NOTEST	0.00850329	0.0717317	NA	NA	NA	NA
814	loopin-1	2R	12422454	12424591	Low-caffeine	High-caffeine	OK	0	0.116133	-Inf	NA	5e-05	0.00640887
815	loopin-1	2R	12422454	12424591	Low-control	Low-caffeine	NOTEST	0.00850329	0	NA	NA	NA	NA
816	loopin-1	2R	12422454	12424591	High-control	High-caffeine	OK	0.0717317	0.116133	0.695092	0.849438	0.3901	0.999564
817	Lsd-1	3R	19589578	19593174	Low-control	High-control	OK	189.183	242.521	0.358327	1.47612	0.18435	0.999564
818	Lsd-1	3R	19589578	19593174	Low-caffeine	High-caffeine	OK	64.7129	92.5945	0.516873	2.12623	0.05545	0.999564
819	Lsd-1	3R	19589578	19593174	Low-control	Low-caffeine	OK	189.183	64.7129	-1.54766	-6.30531	5e-05	0.00640887
820	Lsd-1	3R	19589578	19593174	High-control	High-caffeine	OK	242.521	92.5945	-1.38911	-5.77922	5e-05	0.00640887
821	Lsp1beta	2L	898646	901320	Low-control	High-control	OK	5.42469	0.668766	-3.01997	-7.92994	5e-05	0.00640887
822	Lsp1beta	2L	898646	901320	Low-caffeine	High-caffeine	OK	0.387625	0.387667	0.000156011	0.00030791	0.9913	0.999564
823	Lsp1beta	2L	898646	901320	Low-control	Low-caffeine	OK	5.42469	0.387625	-3.80681	-9.14939	5e-05	0.00640887
824	Lsp1beta	2L	898646	901320	High-control	High-caffeine	OK	0.668766	0.387667	-0.786684	-1.64523	0.13025	0.999564
825	Lsp2	3L	12122492	12124796	Low-control	High-control	OK	290.818	382.282	0.39452	1.56337	0.15715	0.999564
826	Lsp2	3L	12122492	12124796	Low-caffeine	High-caffeine	OK	57.1196	214.917	1.91172	8.30396	5e-05	0.00640887
827	Lsp2	3L	12122492	12124796	Low-control	Low-caffeine	OK	290.818	57.1196	-2.34806	-10.1107	5e-05	0.00640887
828	Lsp2	3L	12122492	12124796	High-control	High-caffeine	OK	382.282	214.917	-0.830859	-3.31685	0.0032	0.175832
829	LvpH	2R	4334973	4339404	Low-control	High-control	OK	158.595	308.839	0.961507	3.64224	3e-04	0.029377
830	LvpH	2R	4334973	4339404	Low-caffeine	High-caffeine	OK	240.883	287.458	0.255018	0.960554	0.32545	0.999564
831	LvpH	2R	4334973	4339404	Low-control	Low-caffeine	OK	158.595	240.883	0.602981	2.32768	0.0185	0.56865
832	LvpH	2R	4334973	4339404	High-control	High-caffeine	OK	308.839	287.458	-0.103507	-0.382916	0.697	0.999564
833	LysB	3L	1207370	1207868	Low-control	High-control	OK	481.692	466.713	-0.0455754	-0.372021	0.8445	0.999564
834	LysB	3L	1207370	1207868	Low-caffeine	High-caffeine	OK	153.405	149.362	-0.0385347	-0.286763	0.87735	0.999564
835	LysB	3L	1207370	1207868	Low-control	Low-caffeine	OK	481.692	153.405	-1.65076	-12.9011	5e-05	0.00640887
836	LysB	3L	1207370	1207868	High-control	High-caffeine	OK	466.713	149.362	-1.64372	-12.7221	5e-05	0.00640887
837	LysD	3L	1208424	1232701	Low-control	High-control	OK	1501.89	1571.12	0.065014	0.318926	0.8724	0.999564
838	LysD	3L	1208424	1232701	Low-caffeine	High-caffeine	OK	533.624	519.744	-0.0380224	-0.199086	0.9177	0.999564
839	LysD	3L	1208424	1232701	Low-control	Low-caffeine	OK	1501.89	533.624	-1.49289	-7.57422	2e-04	0.0211502
840	LysD	3L	1208424	1232701	High-control	High-caffeine	OK	1571.12	519.744	-1.59592	-8.06243	2e-04	0.0211502
841	Mdr50	2R	10134470	10140102	Low-control	High-control	OK	7.51619	5.91919	-0.344601	-1.41807	0.21435	0.999564
842	Mdr50	2R	10134470	10140102	Low-caffeine	High-caffeine	OK	13.0745	12.1262	-0.108634	-0.490073	0.66665	0.999564
843	Mdr50	2R	10134470	10140102	Low-control	Low-caffeine	OK	7.51619	13.0745	0.798685	3.49365	0.00315	0.174452
844	Mdr50	2R	10134470	10140102	High-control	High-caffeine	OK	5.91919	12.1262	1.03465	4.37508	2e-04	0.0211502
845	Mtk	2R	11296350	11296621	Low-control	High-control	OK	186.117	63.1071	-1.56034	-16.7836	2e-04	0.0211502
846	Mtk	2R	11296350	11296621	Low-caffeine	High-caffeine	OK	120.038	54.2572	-1.14561	-11.6212	0.00345	0.184931
847	Mtk	2R	11296350	11296621	Low-control	Low-caffeine	OK	186.117	120.038	-0.632718	-7.39776	0.057	0.999564
848	Mtk	2R	11296350	11296621	High-control	High-caffeine	OK	63.1071	54.2572	-0.217988	-2.07412	0.5854	0.999564
849	NaPi-T	2R	10730215	10733379	Low-control	High-control	OK	33.9743	42.4791	0.322309	1.62444	0.18085	0.999564
850	NaPi-T	2R	10730215	10733379	Low-caffeine	High-caffeine	OK	17.6642	19.162	0.117418	0.552438	0.65125	0.999564
851	NaPi-T	2R	10730215	10733379	Low-control	Low-caffeine	OK	33.9743	17.6642	-0.943613	-4.6033	0.00055	0.0490613
852	NaPi-T	2R	10730215	10733379	High-control	High-caffeine	OK	42.4791	19.162	-1.1485	-5.56952	5e-05	0.00640887
853	nemy	2R	8557987	8567094	Low-control	High-control	OK	43.6248	47.9648	0.136829	0.570058	0.5614	0.999564
854	nemy	2R	8557987	8567094	Low-caffeine	High-caffeine	OK	36.5993	26.5879	-0.46105	-1.87665	0.05485	0.999564
855	nemy	2R	8557987	8567094	Low-control	Low-caffeine	OK	43.6248	36.5993	-0.25333	-1.04838	0.27845	0.999564
856	nemy	2R	8557987	8567094	High-control	High-caffeine	OK	47.9648	26.5879	-0.851209	-3.48725	3e-04	0.029377
857	ninaD	2L	18081629	18083608	Low-control	High-control	OK	3.773	5.34238	0.501772	1.37747	0.16115	0.999564
858	ninaD	2L	18081629	18083608	Low-caffeine	High-caffeine	OK	0.535838	1.81616	1.76102	3.49512	0.0018	0.11839
859	ninaD	2L	18081629	18083608	Low-control	Low-caffeine	OK	3.773	0.535838	-2.81584	-5.86445	5e-05	0.00640887
860	ninaD	2L	18081629	18083608	High-control	High-caffeine	OK	5.34238	1.81616	-1.5566	-3.94093	2e-04	0.0211502
861	Npc2d	3R	5881077	5881805	Low-control	High-control	OK	71.6829	77.0086	0.103392	0.621791	0.6984	0.999564
862	Npc2d	3R	5881077	5881805	Low-caffeine	High-caffeine	OK	20.3123	32.8816	0.694926	3.41567	0.04075	0.871334
863	Npc2d	3R	5881077	5881805	Low-control	Low-caffeine	OK	71.6829	20.3123	-1.81927	-9.47727	5e-05	0.00640887
864	Npc2d	3R	5881077	5881805	High-control	High-caffeine	OK	77.0086	32.8816	-1.22774	-6.8427	5e-05	0.00640887
865	Obp99b	3R	25541972	25542532	Low-control	High-control	OK	12.911	8.69295	-0.570689	-2.15912	0.15985	0.999564
866	Obp99b	3R	25541972	25542532	Low-caffeine	High-caffeine	OK	2.29697	4.51118	0.973774	2.88067	0.06245	0.999564
867	Obp99b	3R	25541972	25542532	Low-control	Low-caffeine	OK	12.911	2.29697	-2.4908	-7.99638	5e-05	0.00640887
868	Obp99b	3R	25541972	25542532	High-control	High-caffeine	OK	8.69295	4.51118	-0.946341	-3.20645	0.03855	0.850757
869	obst-A	X	20110933	20114254	Low-control	High-control	OK	3.29885	4.07072	0.303322	1.00365	0.4231	0.999564
870	obst-A	X	20110933	20114254	Low-caffeine	High-caffeine	OK	0.974802	1.67255	0.77887	2.08103	0.10005	0.999564
871	obst-A	X	20110933	20114254	Low-control	Low-caffeine	OK	3.29885	0.974802	-1.75878	-5.0126	3e-04	0.029377
872	obst-A	X	20110933	20114254	High-control	High-caffeine	OK	4.07072	1.67255	-1.28323	-3.89927	0.0026	0.153446
873	Osi7	3R	2074713	2077405	Low-control	High-control	OK	0.0983046	1.36204	3.79236	7.50923	5e-05	0.00640887
874	Osi7	3R	2074713	2077405	Low-caffeine	High-caffeine	OK	2.10671	2.67252	0.34321	1.08102	0.37455	0.999564
875	Osi7	3R	2074713	2077405	Low-control	Low-caffeine	OK	0.0983046	2.10671	4.42159	8.95077	5e-05	0.00640887
876	Osi7	3R	2074713	2077405	High-control	High-caffeine	OK	1.36204	2.67252	0.972436	2.90798	0.0185	0.56865
877	PGRP-SC2	2R	4604471	4605026	Low-control	High-control	OK	213.076	311.295	0.546913	3.70658	0.02235	0.631102
878	PGRP-SC2	2R	4604471	4605026	Low-caffeine	High-caffeine	OK	128.069	166.993	0.382871	2.48117	0.1321	0.999564
879	PGRP-SC2	2R	4604471	4605026	Low-control	Low-caffeine	OK	213.076	128.069	-0.73445	-4.80402	0.0034	0.183091
880	PGRP-SC2	2R	4604471	4605026	High-control	High-caffeine	OK	311.295	166.993	-0.898492	-6.02888	2e-04	0.0211502
881	Picot	2R	12542819	12555183	Low-control	High-control	OK	107.193	111.035	0.0508012	0.201177	0.83985	0.999564
882	Picot	2R	12542819	12555183	Low-caffeine	High-caffeine	OK	58.7186	59.0924	0.00915438	0.0373239	0.9684	0.999564
883	Picot	2R	12542819	12555183	Low-control	Low-caffeine	OK	107.193	58.7186	-0.868326	-3.48362	2e-04	0.0211502
884	Picot	2R	12542819	12555183	High-control	High-caffeine	OK	111.035	59.0924	-0.909973	-3.66067	0.00015	0.0165361
885	ple	3L	6706454	6712624	Low-control	High-control	OK	17.8868	15.1418	-0.240365	-0.961174	0.32295	0.999564
886	ple	3L	6706454	6712624	Low-caffeine	High-caffeine	OK	5.78412	6.46448	0.160436	0.558562	0.5631	0.999564
887	ple	3L	6706454	6712624	Low-control	Low-caffeine	OK	17.8868	5.78412	-1.62873	-6.01825	5e-05	0.00640887
888	ple	3L	6706454	6712624	High-control	High-caffeine	OK	15.1418	6.46448	-1.22793	-4.58269	5e-05	0.00640887
889	ppk10	2L	10450133	10452201	Low-control	High-control	OK	0.181386	2.74479	3.91956	7.63938	5e-05	0.00640887
890	ppk10	2L	10450133	10452201	Low-caffeine	High-caffeine	OK	0.254392	2.29919	3.176	6.62019	5e-05	0.00640887
891	ppk10	2L	10450133	10452201	Low-control	Low-caffeine	OK	0.181386	0.254392	0.487987	0.816228	0.49985	0.999564
892	ppk10	2L	10450133	10452201	High-control	High-caffeine	OK	2.74479	2.29919	-0.255568	-0.693089	0.54645	0.999564
893	sala	2L	11486188	11486955	Low-control	High-control	OK	1.44881	1.06097	-0.44948	-1.02256	0.4432	0.999564
894	sala	2L	11486188	11486955	Low-caffeine	High-caffeine	OK	7.01709	4.61042	-0.605974	-1.87139	0.1601	0.999564
895	sala	2L	11486188	11486955	Low-control	Low-caffeine	OK	1.44881	7.01709	2.27601	6.1499	5e-05	0.00640887
896	sala	2L	11486188	11486955	High-control	High-caffeine	OK	1.06097	4.61042	2.11951	5.28064	8e-04	0.0657566
897	scf	3L	1298617	1300389	Low-control	High-control	OK	51.6702	55.6015	0.105789	0.437419	0.6559	0.999564
898	scf	3L	1298617	1300389	Low-caffeine	High-caffeine	OK	30.06	30.49	0.0204936	0.0801062	0.9331	0.999564
899	scf	3L	1298617	1300389	Low-control	Low-caffeine	OK	51.6702	30.06	-0.78149	-3.13959	0.00155	0.106859
900	scf	3L	1298617	1300389	High-control	High-caffeine	OK	55.6015	30.49	-0.866785	-3.48162	5e-04	0.0449442
901	StIP	2R	6533229	6536139	Low-control	High-control	OK	20.4188	42.0034	1.04061	4.68745	5e-05	0.00640887
902	StIP	2R	6533229	6536139	Low-caffeine	High-caffeine	OK	16.3728	32.7605	1.00065	4.40411	1e-04	0.0117639
903	StIP	2R	6533229	6536139	Low-control	Low-caffeine	OK	20.4188	16.3728	-0.318595	-1.38088	0.21255	0.999564
904	StIP	2R	6533229	6536139	High-control	High-caffeine	OK	42.0034	32.7605	-0.358551	-1.64211	0.13525	0.999564
905	Thor	2L	3478433	3479612	Low-control	High-control	OK	298.174	291.919	-0.0305892	-0.170429	0.8977	0.999564
906	Thor	2L	3478433	3479612	Low-caffeine	High-caffeine	OK	594.773	474.902	-0.324707	-1.73143	0.1932	0.999564
907	Thor	2L	3478433	3479612	Low-control	Low-caffeine	OK	298.174	594.773	0.996182	5.39428	1e-04	0.0117639
908	Thor	2L	3478433	3479612	High-control	High-caffeine	OK	291.919	474.902	0.702065	3.84845	0.0047	0.228049
909	Tom	3L	14962446	14963417	Low-control	High-control	OK	1.42745	1.11975	-0.350257	-0.773043	0.5052	0.999564
910	Tom	3L	14962446	14963417	Low-caffeine	High-caffeine	OK	4.97378	3.31167	-0.586786	-1.64035	0.16475	0.999564
911	Tom	3L	14962446	14963417	Low-control	Low-caffeine	OK	1.42745	4.97378	1.80091	4.52893	0.00045	0.0414053
912	Tom	3L	14962446	14963417	High-control	High-caffeine	OK	1.11975	3.31167	1.56438	3.73816	0.0038	0.19576
913	TRAM	X	829264	831855	Low-control	High-control	OK	69.219	67.3397	-0.0397105	-0.165671	0.8685	0.999564
914	TRAM	X	829264	831855	Low-caffeine	High-caffeine	OK	34.5936	38.0822	0.13861	0.563723	0.56735	0.999564
915	TRAM	X	829264	831855	Low-control	Low-caffeine	OK	69.219	34.5936	-1.00066	-4.12103	5e-05	0.00640887
916	TRAM	X	829264	831855	High-control	High-caffeine	OK	67.3397	38.0822	-0.822342	-3.38692	0.00045	0.0414053
917	Tsf1	X	18281964	18284377	Low-control	High-control	OK	113.066	197.713	0.806246	3.5677	0.00145	0.10197
918	Tsf1	X	18281964	18284377	Low-caffeine	High-caffeine	OK	93.172	197.149	1.08132	4.92252	5e-05	0.00640887
919	Tsf1	X	18281964	18284377	Low-control	Low-caffeine	OK	113.066	93.172	-0.27919	-1.2677	0.25085	0.999564
920	Tsf1	X	18281964	18284377	High-control	High-caffeine	OK	197.713	197.149	-0.00411889	-0.0182709	0.98665	0.999564
921	TwdlB	3R	22448172	22449270	Low-control	High-control	OK	0.0353548	0.816635	4.52971	5.7559	0.0398	0.863129
922	TwdlB	3R	22448172	22449270	Low-caffeine	High-caffeine	OK	0	0.601397	-Inf	NA	5e-05	0.00640887
923	TwdlB	3R	22448172	22449270	Low-control	Low-caffeine	NOTEST	0.0353548	0	NA	NA	NA	NA
924	TwdlB	3R	22448172	22449270	High-control	High-caffeine	OK	0.816635	0.601397	-0.441373	-0.928066	0.45795	0.999564
925	TwdlD	3R	22465747	22466779	Low-control	High-control	OK	0.61167	2.33455	1.93232	4.665	0.00195	0.125317
926	TwdlD	3R	22465747	22466779	Low-caffeine	High-caffeine	OK	0	0.516929	-Inf	NA	5e-05	0.00640887
927	TwdlD	3R	22465747	22466779	Low-control	Low-caffeine	OK	0.61167	0	Inf	NA	5e-05	0.00640887
928	TwdlD	3R	22465747	22466779	High-control	High-caffeine	OK	2.33455	0.516929	-2.17511	-5.15102	0.0012	0.089506
929	TwdlL	3R	22450301	22451374	Low-control	High-control	OK	0.0730248	0.470635	2.68815	2.99281	0.0152	0.501277
930	TwdlL	3R	22450301	22451374	Low-caffeine	High-caffeine	OK	0	0.278237	-Inf	NA	5e-05	0.00640887
931	TwdlL	3R	22450301	22451374	Low-control	Low-caffeine	NOTEST	0.0730248	0	NA	NA	NA	NA
932	TwdlL	3R	22450301	22451374	High-control	High-caffeine	OK	0.470635	0.278237	-0.758295	-1.06932	0.2822	0.999564
933	TwdlO	3R	22451729	22452419	Low-control	High-control	OK	0.108117	0	Inf	NA	0.00145	0.10197
934	TwdlO	3R	22451729	22452419	Low-caffeine	High-caffeine	OK	0.325404	0.226681	-0.521572	-0.82609	0.537	0.999564
935	TwdlO	3R	22451729	22452419	Low-control	Low-caffeine	OK	0.108117	0.325404	1.58964	2.21355	0.10515	0.999564
936	TwdlO	3R	22451729	22452419	High-control	High-caffeine	OK	0	0.226681	-Inf	NA	5e-05	0.00640887
937	Ugt36Ba	2L	16794210	16795827	Low-control	High-control	OK	1.55673	1.75748	0.174989	0.43884	0.69275	0.999564
938	Ugt36Ba	2L	16794210	16795827	Low-caffeine	High-caffeine	OK	3.90543	5.5875	0.516722	1.59052	0.16135	0.999564
939	Ugt36Ba	2L	16794210	16795827	Low-control	Low-caffeine	OK	1.55673	3.90543	1.32697	3.58965	0.00195	0.125317
940	Ugt36Ba	2L	16794210	16795827	High-control	High-caffeine	OK	1.75748	5.5875	1.6687	4.66601	5e-05	0.00640887
941	Ugt36Bb	2L	16796594	16798273	Low-control	High-control	OK	0.430061	0.484814	0.172892	0.350652	0.7696	0.999564
942	Ugt36Bb	2L	16796594	16798273	Low-caffeine	High-caffeine	OK	1.90705	3.65844	0.939888	2.70465	0.0258	0.68261
943	Ugt36Bb	2L	16796594	16798273	Low-control	Low-caffeine	OK	0.430061	1.90705	2.14873	4.91373	0.00045	0.0414053
944	Ugt36Bb	2L	16796594	16798273	High-control	High-caffeine	OK	0.484814	3.65844	2.91572	7.01725	5e-05	0.00640887
945	Ugt86Dd	3R	6952315	6954035	Low-control	High-control	OK	23.3836	25.305	0.113925	0.518398	0.6658	0.999564
946	Ugt86Dd	3R	6952315	6954035	Low-caffeine	High-caffeine	OK	222.815	184.972	-0.268536	-1.31275	0.2762	0.999564
947	Ugt86Dd	3R	6952315	6954035	Low-control	Low-caffeine	OK	23.3836	222.815	3.25227	15.3175	5e-05	0.00640887
948	Ugt86Dd	3R	6952315	6954035	High-control	High-caffeine	OK	25.305	184.972	2.86981	13.5195	5e-05	0.00640887
949	Uro	2L	7780084	7781415	Low-control	High-control	OK	108.167	137.625	0.347482	1.62721	0.1393	0.999564
950	Uro	2L	7780084	7781415	Low-caffeine	High-caffeine	OK	72.7988	66.7731	-0.124649	-0.574423	0.6036	0.999564
951	Uro	2L	7780084	7781415	Low-control	Low-caffeine	OK	108.167	72.7988	-0.571274	-2.66718	0.0181	0.560038
952	Uro	2L	7780084	7781415	High-control	High-caffeine	OK	137.625	66.7731	-1.04341	-4.8224	5e-05	0.00640887
953	vanin-like	X	6094219	6096592	Low-control	High-control	OK	49.1532	37.3076	-0.397814	-1.83197	0.10025	0.999564
954	vanin-like	X	6094219	6096592	Low-caffeine	High-caffeine	OK	13.5696	14.3755	0.0832283	0.329951	0.76495	0.999564
955	vanin-like	X	6094219	6096592	Low-control	Low-caffeine	OK	49.1532	13.5696	-1.8569	-7.9498	5e-05	0.00640887
956	vanin-like	X	6094219	6096592	High-control	High-caffeine	OK	37.3076	14.3755	-1.37586	-5.80256	5e-05	0.00640887
957	vkg	2L	5012143	5027412	Low-control	High-control	OK	20.7262	16.0142	-0.372106	-1.4566	0.11825	0.999564
958	vkg	2L	5012143	5027412	Low-caffeine	High-caffeine	OK	9.37272	10.6227	0.180606	0.693147	0.4601	0.999564
959	vkg	2L	5012143	5027412	Low-control	Low-caffeine	OK	20.7262	9.37272	-1.14491	-4.37264	5e-05	0.00640887
960	vkg	2L	5012143	5027412	High-control	High-caffeine	OK	16.0142	10.6227	-0.592202	-2.3301	0.014	0.475573
961	Vm26Ab	2L	5957003	5957628	Low-control	High-control	OK	1274.33	906.418	-0.491494	-3.63703	0.0559	0.999564
962	Vm26Ab	2L	5957003	5957628	Low-caffeine	High-caffeine	OK	544.428	361.49	-0.590786	-4.75979	0.01485	0.494621
963	Vm26Ab	2L	5957003	5957628	Low-control	Low-caffeine	OK	1274.33	544.428	-1.22693	-9.25574	5e-05	0.00640887
964	Vm26Ab	2L	5957003	5957628	High-control	High-caffeine	OK	906.418	361.49	-1.32622	-10.4535	5e-05	0.00640887
965	wbl	2R	15137265	15138419	Low-control	High-control	OK	17.4409	13.2313	-0.398517	-1.45038	0.2222	0.999564
966	wbl	2R	15137265	15138419	Low-caffeine	High-caffeine	OK	4.80515	4.73175	-0.0222097	-0.063187	0.95755	0.999564
967	wbl	2R	15137265	15138419	Low-control	Low-caffeine	OK	17.4409	4.80515	-1.85982	-5.97448	5e-05	0.00640887
968	wbl	2R	15137265	15138419	High-control	High-caffeine	OK	13.2313	4.73175	-1.48351	-4.64186	5e-05	0.00640887
