# Supplementary material for: Identifying Loci Contributing to Natural Variation in Xenobiotic Resistance in Drosophila
Source: PLoS Genet. 2015 Nov 30;11(11):e1005663. doi: 10.1371/journal.pgen.1005663 (PMC4664282; doi:10.1371/journal.pgen.1005663)
Supplement: S5 Table — The "MappingPanel" column indicates which population the experimental genotype is derived from (the DSPR or DGRP). For DSPR genotypes, columns "Popn" and "PopnRep" indicate which population (pA or pB), and which subpopulation (pA1, pA2, pB1, pB2) the genotype is derived from (for DGRP genotypes all values in these two columns are 'NA'). The "Genotype" column presents the RIL names for DSPR genotypes and the Bloomington Drosophila Stock Center codes for the DGRP genotypes. There are multiple rows for any given genotype, with each row containing data for a single female. The "RepVial" column indicates which replicate vial each experimental individual is derived from. In most cases all individuals tested for a genotype come from the same replicate vial, listed as '1'. The "CaffeineResistance" column is the time, in hours, each experimental female survived during continuous exposure to medium supplemented with 1% caffeine. (TXT) [file pgen.1005663.s015.txt]

	MappingPanel	Popn	PopnRep	Genotype	RepVial	CaffeineResistance
1	DSPR	pA	pA1	11002	1	10.43333333
2	DSPR	pA	pA1	11002	1	22.81666667
3	DSPR	pA	pA1	11002	1	8.7
4	DSPR	pA	pA1	11002	1	16.41666667
5	DSPR	pA	pA1	11002	1	5.883333333
6	DSPR	pA	pA1	11002	1	9.766666667
7	DSPR	pA	pA1	11002	1	16.08333333
8	DSPR	pA	pA1	11002	1	12.31666667
9	DSPR	pA	pA1	11002	1	15.63333333
10	DSPR	pA	pA1	11002	1	7.95
11	DSPR	pA	pA1	11002	1	38.43333333
12	DSPR	pA	pA1	11002	1	7.016666667
13	DSPR	pA	pA1	11002	1	8.366666667
14	DSPR	pA	pA1	11002	1	23.2
15	DSPR	pA	pA1	11002	1	6.95
16	DSPR	pA	pA1	11002	1	28.95
17	DSPR	pA	pA1	11003	1	8.933333333
18	DSPR	pA	pA1	11003	1	11.06666667
19	DSPR	pA	pA1	11003	1	9.516666667
20	DSPR	pA	pA1	11003	1	9.9
21	DSPR	pA	pA1	11003	1	12.76666667
22	DSPR	pA	pA1	11003	1	7.216666667
23	DSPR	pA	pA1	11003	1	8.15
24	DSPR	pA	pA1	11003	1	10.28333333
25	DSPR	pA	pA1	11003	1	6.9
26	DSPR	pA	pA1	11003	1	8.416666667
27	DSPR	pA	pA1	11003	1	7.7
28	DSPR	pA	pA1	11003	1	14.51666667
29	DSPR	pA	pA1	11003	1	8.866666667
30	DSPR	pA	pA1	11003	1	5.783333333
31	DSPR	pA	pA1	11003	1	9.05
32	DSPR	pA	pA1	11003	1	10.11666667
33	DSPR	pA	pA1	11004	1	44.98333333
34	DSPR	pA	pA1	11004	1	35.2
35	DSPR	pA	pA1	11004	1	20.31666667
36	DSPR	pA	pA1	11004	1	50.6
37	DSPR	pA	pA1	11004	1	55.13333333
38	DSPR	pA	pA1	11004	1	50.76666667
39	DSPR	pA	pA1	11004	1	48.3
40	DSPR	pA	pA1	11004	1	70.35
41	DSPR	pA	pA1	11004	1	73.26666667
42	DSPR	pA	pA1	11004	1	58.78333333
43	DSPR	pA	pA1	11004	1	56.98333333
44	DSPR	pA	pA1	11004	1	36.73333333
45	DSPR	pA	pA1	11004	1	31.58333333
46	DSPR	pA	pA1	11004	1	43.96666667
47	DSPR	pA	pA1	11004	1	52.96666667
48	DSPR	pA	pA1	11004	1	26.25
49	DSPR	pA	pA1	11005	1	27.88333333
50	DSPR	pA	pA1	11005	1	46.58333333
51	DSPR	pA	pA1	11005	1	33.93333333
52	DSPR	pA	pA1	11005	1	49.71666667
53	DSPR	pA	pA1	11005	1	38.7
54	DSPR	pA	pA1	11005	1	23.21666667
55	DSPR	pA	pA1	11005	1	11.53333333
56	DSPR	pA	pA1	11005	1	36.2
57	DSPR	pA	pA1	11005	1	27.56666667
58	DSPR	pA	pA1	11005	1	49.1
59	DSPR	pA	pA1	11005	1	38.16666667
60	DSPR	pA	pA1	11005	1	50.91666667
61	DSPR	pA	pA1	11005	1	28.2
62	DSPR	pA	pA1	11005	1	44.13333333
63	DSPR	pA	pA1	11005	1	41.23333333
64	DSPR	pA	pA1	11005	1	32.38333333
65	DSPR	pA	pA1	11006	1	21.1
66	DSPR	pA	pA1	11006	1	26.45
67	DSPR	pA	pA1	11006	1	32.3
68	DSPR	pA	pA1	11006	1	43.45
69	DSPR	pA	pA1	11006	1	42.11666667
70	DSPR	pA	pA1	11006	1	65.65
71	DSPR	pA	pA1	11006	1	51.66666667
72	DSPR	pA	pA1	11006	1	74.86666667
73	DSPR	pA	pA1	11006	1	67.4
74	DSPR	pA	pA1	11006	1	26.48333333
75	DSPR	pA	pA1	11006	1	39.56666667
76	DSPR	pA	pA1	11006	1	46.85
77	DSPR	pA	pA1	11006	1	61.81666667
78	DSPR	pA	pA1	11006	1	49.68333333
79	DSPR	pA	pA1	11006	1	46.5
80	DSPR	pA	pA1	11006	1	48.26666667
81	DSPR	pA	pA1	11007	1	34.35
82	DSPR	pA	pA1	11007	1	12.96666667
83	DSPR	pA	pA1	11007	1	34.66666667
84	DSPR	pA	pA1	11007	1	17.61666667
85	DSPR	pA	pA1	11007	1	21.7
86	DSPR	pA	pA1	11007	1	31.03333333
87	DSPR	pA	pA1	11007	1	13.76666667
88	DSPR	pA	pA1	11007	1	32.08333333
89	DSPR	pA	pA1	11007	1	29.88333333
90	DSPR	pA	pA1	11007	1	16.2
91	DSPR	pA	pA1	11007	1	34.41666667
92	DSPR	pA	pA1	11007	1	11.61666667
93	DSPR	pA	pA1	11007	1	32.85
94	DSPR	pA	pA1	11007	1	22.21666667
95	DSPR	pA	pA1	11008	1	52.46666667
96	DSPR	pA	pA1	11008	1	19.11666667
97	DSPR	pA	pA1	11008	1	44.53333333
98	DSPR	pA	pA1	11008	1	21.1
99	DSPR	pA	pA1	11008	1	34.1
100	DSPR	pA	pA1	11008	1	28.85
101	DSPR	pA	pA1	11008	1	55.75
102	DSPR	pA	pA1	11008	1	24.71666667
103	DSPR	pA	pA1	11008	1	45.93333333
104	DSPR	pA	pA1	11008	1	38.93333333
105	DSPR	pA	pA1	11008	1	29.26666667
106	DSPR	pA	pA1	11008	1	43.41666667
107	DSPR	pA	pA1	11008	1	39.51666667
108	DSPR	pA	pA1	11008	1	19.23333333
109	DSPR	pA	pA1	11008	1	61.68333333
110	DSPR	pA	pA1	11008	1	43.46666667
111	DSPR	pA	pA1	11009	1	18.9
112	DSPR	pA	pA1	11009	1	18.7
113	DSPR	pA	pA1	11009	1	16.08333333
114	DSPR	pA	pA1	11009	1	21.96666667
115	DSPR	pA	pA1	11009	1	23.33333333
116	DSPR	pA	pA1	11009	1	8.566666667
117	DSPR	pA	pA1	11009	1	8.633333333
118	DSPR	pA	pA1	11009	1	16.28333333
119	DSPR	pA	pA1	11009	1	11.91666667
120	DSPR	pA	pA1	11009	1	28.73333333
121	DSPR	pA	pA1	11009	1	7.65
122	DSPR	pA	pA1	11010	1	39.5
123	DSPR	pA	pA1	11010	1	51.56666667
124	DSPR	pA	pA1	11010	1	10.11666667
125	DSPR	pA	pA1	11010	1	38.8
126	DSPR	pA	pA1	11010	1	27.25
127	DSPR	pA	pA1	11010	1	31.86666667
128	DSPR	pA	pA1	11010	1	37.85
129	DSPR	pA	pA1	11010	1	29.61666667
130	DSPR	pA	pA1	11010	1	40.2
131	DSPR	pA	pA1	11010	1	8.116666667
132	DSPR	pA	pA1	11010	1	11.56666667
133	DSPR	pA	pA1	11010	1	31.81666667
134	DSPR	pA	pA1	11010	1	33.86666667
135	DSPR	pA	pA1	11010	1	10.2
136	DSPR	pA	pA1	11010	1	32.61666667
137	DSPR	pA	pA1	11010	1	68.95
138	DSPR	pA	pA1	11011	1	26.75
139	DSPR	pA	pA1	11011	1	18.6
140	DSPR	pA	pA1	11011	1	18.43333333
141	DSPR	pA	pA1	11011	1	17.71666667
142	DSPR	pA	pA1	11011	1	12.5
143	DSPR	pA	pA1	11011	1	26.96666667
144	DSPR	pA	pA1	11011	1	41.2
145	DSPR	pA	pA1	11011	1	30.55
146	DSPR	pA	pA1	11011	1	27.11666667
147	DSPR	pA	pA1	11011	1	17.95
148	DSPR	pA	pA1	11011	1	42.43333333
149	DSPR	pA	pA1	11011	1	18.93333333
150	DSPR	pA	pA1	11011	1	12.26666667
151	DSPR	pA	pA1	11011	1	9.5
152	DSPR	pA	pA1	11011	1	28.21666667
153	DSPR	pA	pA1	11012	1	18.6
154	DSPR	pA	pA1	11012	1	44.86666667
155	DSPR	pA	pA1	11012	1	37.4
156	DSPR	pA	pA1	11012	1	19.5
157	DSPR	pA	pA1	11012	1	37.26666667
158	DSPR	pA	pA1	11012	1	13.81666667
159	DSPR	pA	pA1	11012	1	39.43333333
160	DSPR	pA	pA1	11012	1	40.16666667
161	DSPR	pA	pA1	11012	1	26.16666667
162	DSPR	pA	pA1	11012	1	29.25
163	DSPR	pA	pA1	11012	1	52.33333333
164	DSPR	pA	pA1	11012	1	24.55
165	DSPR	pA	pA1	11012	1	15
166	DSPR	pA	pA1	11012	1	26.11666667
167	DSPR	pA	pA1	11012	1	33.31666667
168	DSPR	pA	pA1	11012	1	17.35
169	DSPR	pA	pA1	11013	1	10.03333333
170	DSPR	pA	pA1	11013	1	7.516666667
171	DSPR	pA	pA1	11013	1	20.85
172	DSPR	pA	pA1	11013	1	11.48333333
173	DSPR	pA	pA1	11013	1	24.18333333
174	DSPR	pA	pA1	11013	1	10.2
175	DSPR	pA	pA1	11013	1	19.3
176	DSPR	pA	pA1	11013	1	15.38333333
177	DSPR	pA	pA1	11013	1	58.75
178	DSPR	pA	pA1	11013	1	11.68333333
179	DSPR	pA	pA1	11013	1	22.7
180	DSPR	pA	pA1	11013	1	6.716666667
181	DSPR	pA	pA1	11013	1	24.08333333
182	DSPR	pA	pA1	11013	1	8.25
183	DSPR	pA	pA1	11013	1	10.85
184	DSPR	pA	pA1	11013	1	6.183333333
185	DSPR	pA	pA1	11014	1	39.55
186	DSPR	pA	pA1	11014	1	33.6
187	DSPR	pA	pA1	11014	1	23.66666667
188	DSPR	pA	pA1	11014	1	41.38333333
189	DSPR	pA	pA1	11014	1	32.46666667
190	DSPR	pA	pA1	11014	1	48.75
191	DSPR	pA	pA1	11014	1	32.1
192	DSPR	pA	pA1	11014	1	57.73333333
193	DSPR	pA	pA1	11014	1	36.73333333
194	DSPR	pA	pA1	11014	1	50.96666667
195	DSPR	pA	pA1	11014	1	33.43333333
196	DSPR	pA	pA1	11014	1	37.31666667
197	DSPR	pA	pA1	11014	1	36.58333333
198	DSPR	pA	pA1	11014	1	33.88333333
199	DSPR	pA	pA1	11014	1	17.41666667
200	DSPR	pA	pA1	11014	1	26.78333333
201	DSPR	pA	pA1	11015	1	69.81666667
202	DSPR	pA	pA1	11015	1	69.55
203	DSPR	pA	pA1	11015	1	94.38333333
204	DSPR	pA	pA1	11015	1	112.3
205	DSPR	pA	pA1	11015	1	94.51666667
206	DSPR	pA	pA1	11015	1	84.6
207	DSPR	pA	pA1	11015	1	33.76666667
208	DSPR	pA	pA1	11015	1	65.73333333
209	DSPR	pA	pA1	11015	1	80.81666667
210	DSPR	pA	pA1	11015	1	76.71666667
211	DSPR	pA	pA1	11015	1	85.35
212	DSPR	pA	pA1	11015	1	34.78333333
213	DSPR	pA	pA1	11015	1	51.13333333
214	DSPR	pA	pA1	11015	1	19.81666667
215	DSPR	pA	pA1	11015	1	64.11666667
216	DSPR	pA	pA1	11015	1	81.71666667
217	DSPR	pA	pA1	11016	1	69.3
218	DSPR	pA	pA1	11016	1	91.01666667
219	DSPR	pA	pA1	11016	1	26.35
220	DSPR	pA	pA1	11016	1	21.21666667
221	DSPR	pA	pA1	11016	1	24.88333333
222	DSPR	pA	pA1	11016	1	33.76666667
223	DSPR	pA	pA1	11016	1	106.7833333
224	DSPR	pA	pA1	11016	1	88.26666667
225	DSPR	pA	pA1	11016	1	33.76666667
226	DSPR	pA	pA1	11016	1	94.25
227	DSPR	pA	pA1	11016	1	46.03333333
228	DSPR	pA	pA1	11016	1	19.25
229	DSPR	pA	pA1	11016	1	28.38333333
230	DSPR	pA	pA1	11016	1	58.01666667
231	DSPR	pA	pA1	11016	1	68.66666667
232	DSPR	pA	pA1	11016	1	90.81666667
233	DSPR	pA	pA1	11017	1	33.23333333
234	DSPR	pA	pA1	11017	1	17.93333333
235	DSPR	pA	pA1	11017	1	65.45
236	DSPR	pA	pA1	11017	1	37.6
237	DSPR	pA	pA1	11017	1	56.65
238	DSPR	pA	pA1	11017	1	66.65
239	DSPR	pA	pA1	11017	1	50.88333333
240	DSPR	pA	pA1	11017	1	27.23333333
241	DSPR	pA	pA1	11017	1	33.41666667
242	DSPR	pA	pA1	11017	1	72.56666667
243	DSPR	pA	pA1	11017	1	20.61666667
244	DSPR	pA	pA1	11017	1	49.45
245	DSPR	pA	pA1	11017	1	64.93333333
246	DSPR	pA	pA1	11017	1	20.88333333
247	DSPR	pA	pA1	11017	1	40.38333333
248	DSPR	pA	pA1	11017	1	65.95
249	DSPR	pA	pA1	11018	1	28.11666667
250	DSPR	pA	pA1	11018	1	22.35
251	DSPR	pA	pA1	11018	1	8.166666667
252	DSPR	pA	pA1	11018	1	9.316666667
253	DSPR	pA	pA1	11018	1	35.66666667
254	DSPR	pA	pA1	11018	1	26.58333333
255	DSPR	pA	pA1	11018	1	22.7
256	DSPR	pA	pA1	11018	1	9.35
257	DSPR	pA	pA1	11018	1	5.85
258	DSPR	pA	pA1	11018	1	19.66666667
259	DSPR	pA	pA1	11018	1	18.03333333
260	DSPR	pA	pA1	11018	1	31.73333333
261	DSPR	pA	pA1	11018	1	6.95
262	DSPR	pA	pA1	11018	1	23.8
263	DSPR	pA	pA1	11018	1	18.38333333
264	DSPR	pA	pA1	11018	1	12.8
265	DSPR	pA	pA1	11019	1	28.93333333
266	DSPR	pA	pA1	11019	1	13.96666667
267	DSPR	pA	pA1	11019	1	37.33333333
268	DSPR	pA	pA1	11019	1	29.41666667
269	DSPR	pA	pA1	11019	1	10.58333333
270	DSPR	pA	pA1	11019	1	27.78333333
271	DSPR	pA	pA1	11019	1	35.61666667
272	DSPR	pA	pA1	11019	1	14.16666667
273	DSPR	pA	pA1	11019	1	79.78333333
274	DSPR	pA	pA1	11019	1	23.85
275	DSPR	pA	pA1	11019	1	9.766666667
276	DSPR	pA	pA1	11019	1	16.05
277	DSPR	pA	pA1	11019	1	26.7
278	DSPR	pA	pA1	11019	1	39.05
279	DSPR	pA	pA1	11019	1	18.86666667
280	DSPR	pA	pA1	11019	1	20.95
281	DSPR	pA	pA1	11020	1	37.76666667
282	DSPR	pA	pA1	11020	1	49.65
283	DSPR	pA	pA1	11020	1	24.8
284	DSPR	pA	pA1	11020	1	22.6
285	DSPR	pA	pA1	11020	1	35.23333333
286	DSPR	pA	pA1	11020	1	12.61666667
287	DSPR	pA	pA1	11020	1	33.26666667
288	DSPR	pA	pA1	11020	1	14.03333333
289	DSPR	pA	pA1	11020	1	12.85
290	DSPR	pA	pA1	11020	1	11.48333333
291	DSPR	pA	pA1	11020	1	25.01666667
292	DSPR	pA	pA1	11020	1	11.66666667
293	DSPR	pA	pA1	11020	1	18.01666667
294	DSPR	pA	pA1	11020	1	49.96666667
295	DSPR	pA	pA1	11020	1	16.35
296	DSPR	pA	pA1	11020	1	11.18333333
297	DSPR	pA	pA1	11021	1	18.45
298	DSPR	pA	pA1	11021	1	80.53333333
299	DSPR	pA	pA1	11021	1	29.11666667
300	DSPR	pA	pA1	11021	1	50.75
301	DSPR	pA	pA1	11021	1	26.93333333
302	DSPR	pA	pA1	11021	1	77.1
303	DSPR	pA	pA1	11021	1	56.75
304	DSPR	pA	pA1	11021	1	42.91666667
305	DSPR	pA	pA1	11021	1	52.9
306	DSPR	pA	pA1	11021	1	28.8
307	DSPR	pA	pA1	11021	1	38.01666667
308	DSPR	pA	pA1	11021	1	30.75
309	DSPR	pA	pA1	11021	1	31.26666667
310	DSPR	pA	pA1	11021	1	32.13333333
311	DSPR	pA	pA1	11021	1	95.15
312	DSPR	pA	pA1	11021	1	85.26666667
313	DSPR	pA	pA1	11022	1	18.65
314	DSPR	pA	pA1	11022	1	10.83333333
315	DSPR	pA	pA1	11022	1	6.1
316	DSPR	pA	pA1	11022	1	22.98333333
317	DSPR	pA	pA1	11022	1	8.933333333
318	DSPR	pA	pA1	11022	1	12.8
319	DSPR	pA	pA1	11022	1	15.46666667
320	DSPR	pA	pA1	11022	1	10.91666667
321	DSPR	pA	pA1	11022	1	23.93333333
322	DSPR	pA	pA1	11022	1	18.45
323	DSPR	pA	pA1	11022	1	11.65
324	DSPR	pA	pA1	11022	1	14.35
325	DSPR	pA	pA1	11022	1	16.3
326	DSPR	pA	pA1	11022	1	23.58333333
327	DSPR	pA	pA1	11022	1	12.26666667
328	DSPR	pA	pA1	11022	1	12.73333333
329	DSPR	pA	pA1	11023	1	7.6
330	DSPR	pA	pA1	11023	1	44.53333333
331	DSPR	pA	pA1	11023	1	38.36666667
332	DSPR	pA	pA1	11023	1	8.916666667
333	DSPR	pA	pA1	11023	1	14.23333333
334	DSPR	pA	pA1	11023	1	44.46666667
335	DSPR	pA	pA1	11023	1	13.55
336	DSPR	pA	pA1	11023	1	24.4
337	DSPR	pA	pA1	11023	1	13.31666667
338	DSPR	pA	pA1	11023	1	12.48333333
339	DSPR	pA	pA1	11023	1	51.65
340	DSPR	pA	pA1	11023	1	11
341	DSPR	pA	pA1	11023	1	51.13333333
342	DSPR	pA	pA1	11023	1	16.75
343	DSPR	pA	pA1	11023	1	7.3
344	DSPR	pA	pA1	11023	1	30.51666667
345	DSPR	pA	pA1	11024	1	36.73333333
346	DSPR	pA	pA1	11024	1	18.91666667
347	DSPR	pA	pA1	11024	1	18.9
348	DSPR	pA	pA1	11024	1	26.11666667
349	DSPR	pA	pA1	11024	1	18.51666667
350	DSPR	pA	pA1	11024	1	19.11666667
351	DSPR	pA	pA1	11024	1	9.216666667
352	DSPR	pA	pA1	11024	1	20.2
353	DSPR	pA	pA1	11024	1	8.983333333
354	DSPR	pA	pA1	11024	1	21.26666667
355	DSPR	pA	pA1	11024	1	43.15
356	DSPR	pA	pA1	11024	1	29.38333333
357	DSPR	pA	pA1	11024	1	12.5
358	DSPR	pA	pA1	11024	1	21.75
359	DSPR	pA	pA1	11024	1	22.18333333
360	DSPR	pA	pA1	11024	1	39.06666667
361	DSPR	pA	pA1	11025	1	16.06666667
362	DSPR	pA	pA1	11025	1	8.066666667
363	DSPR	pA	pA1	11025	1	10.01666667
364	DSPR	pA	pA1	11025	1	13.75
365	DSPR	pA	pA1	11025	1	32.58333333
366	DSPR	pA	pA1	11025	1	2.633333333
367	DSPR	pA	pA1	11025	1	11.26666667
368	DSPR	pA	pA1	11025	1	14.35
369	DSPR	pA	pA1	11025	1	9.583333333
370	DSPR	pA	pA1	11025	1	8.016666667
371	DSPR	pA	pA1	11025	1	6.666666667
372	DSPR	pA	pA1	11025	1	5.116666667
373	DSPR	pA	pA1	11025	1	11.48333333
374	DSPR	pA	pA1	11025	1	8.016666667
375	DSPR	pA	pA1	11025	1	24.48333333
376	DSPR	pA	pA1	11025	1	20.6
377	DSPR	pA	pA1	11027	1	38.6
378	DSPR	pA	pA1	11027	1	18.21666667
379	DSPR	pA	pA1	11027	1	7.233333333
380	DSPR	pA	pA1	11027	1	11.28333333
381	DSPR	pA	pA1	11027	1	9.533333333
382	DSPR	pA	pA1	11027	1	8.083333333
383	DSPR	pA	pA1	11027	1	15.55
384	DSPR	pA	pA1	11027	1	37.23333333
385	DSPR	pA	pA1	11027	1	33.73333333
386	DSPR	pA	pA1	11027	1	6.366666667
387	DSPR	pA	pA1	11027	1	24.08333333
388	DSPR	pA	pA1	11027	1	9.85
389	DSPR	pA	pA1	11027	1	19.01666667
390	DSPR	pA	pA1	11027	1	11.28333333
391	DSPR	pA	pA1	11027	1	39.9
392	DSPR	pA	pA1	11027	1	19.51666667
393	DSPR	pA	pA1	11028	1	97.55
394	DSPR	pA	pA1	11028	1	60.7
395	DSPR	pA	pA1	11028	1	102.6
396	DSPR	pA	pA1	11028	1	103.2333333
397	DSPR	pA	pA1	11028	1	72.45
398	DSPR	pA	pA1	11028	1	71.01666667
399	DSPR	pA	pA1	11028	1	96.51666667
400	DSPR	pA	pA1	11028	1	70.93333333
401	DSPR	pA	pA1	11028	1	104.7833333
402	DSPR	pA	pA1	11028	1	96.38333333
403	DSPR	pA	pA1	11028	1	49.2
404	DSPR	pA	pA1	11028	1	66.46666667
405	DSPR	pA	pA1	11028	1	94.41666667
406	DSPR	pA	pA1	11028	1	78.76666667
407	DSPR	pA	pA1	11028	1	101
408	DSPR	pA	pA1	11030	1	35.21666667
409	DSPR	pA	pA1	11030	1	38.5
410	DSPR	pA	pA1	11030	1	30.03333333
411	DSPR	pA	pA1	11030	1	30.31666667
412	DSPR	pA	pA1	11030	1	40.48333333
413	DSPR	pA	pA1	11030	1	48.36666667
414	DSPR	pA	pA1	11030	1	37.28333333
415	DSPR	pA	pA1	11030	1	47.18333333
416	DSPR	pA	pA1	11030	1	21.25
417	DSPR	pA	pA1	11030	1	22.23333333
418	DSPR	pA	pA1	11030	1	29.96666667
419	DSPR	pA	pA1	11030	1	48.08333333
420	DSPR	pA	pA1	11030	1	18.15
421	DSPR	pA	pA1	11030	1	45.83333333
422	DSPR	pA	pA1	11030	1	50.58333333
423	DSPR	pA	pA1	11030	1	33.35
424	DSPR	pA	pA1	11031	1	11.5
425	DSPR	pA	pA1	11031	1	30.55
426	DSPR	pA	pA1	11031	1	41.33333333
427	DSPR	pA	pA1	11031	1	54.63333333
428	DSPR	pA	pA1	11031	1	20.9
429	DSPR	pA	pA1	11031	1	21.43333333
430	DSPR	pA	pA1	11031	1	18.61666667
431	DSPR	pA	pA1	11031	1	47.73333333
432	DSPR	pA	pA1	11031	1	33.9
433	DSPR	pA	pA1	11031	1	47.26666667
434	DSPR	pA	pA1	11031	1	20.83333333
435	DSPR	pA	pA1	11031	1	29.26666667
436	DSPR	pA	pA1	11031	1	18.66666667
437	DSPR	pA	pA1	11031	1	17.98333333
438	DSPR	pA	pA1	11031	1	15.63333333
439	DSPR	pA	pA1	11032	1	52.91666667
440	DSPR	pA	pA1	11032	1	49
441	DSPR	pA	pA1	11032	1	73
442	DSPR	pA	pA1	11032	1	89.71666667
443	DSPR	pA	pA1	11032	1	69.21666667
444	DSPR	pA	pA1	11032	1	62.23333333
445	DSPR	pA	pA1	11032	1	53.98333333
446	DSPR	pA	pA1	11032	1	39.18333333
447	DSPR	pA	pA1	11032	1	73.81666667
448	DSPR	pA	pA1	11032	1	38.66666667
449	DSPR	pA	pA1	11032	1	64.48333333
450	DSPR	pA	pA1	11032	1	89.9
451	DSPR	pA	pA1	11032	1	96.38333333
452	DSPR	pA	pA1	11032	1	57.8
453	DSPR	pA	pA1	11032	1	82.65
454	DSPR	pA	pA1	11032	1	53.15
455	DSPR	pA	pA1	11033	1	32.36666667
456	DSPR	pA	pA1	11033	1	11.45
457	DSPR	pA	pA1	11033	1	4.4
458	DSPR	pA	pA1	11033	1	62.71666667
459	DSPR	pA	pA1	11033	1	8.683333333
460	DSPR	pA	pA1	11033	1	9.666666667
461	DSPR	pA	pA1	11033	1	26.1
462	DSPR	pA	pA1	11033	1	9.616666667
463	DSPR	pA	pA1	11033	1	14.25
464	DSPR	pA	pA1	11033	1	72.06666667
465	DSPR	pA	pA1	11033	1	26.58333333
466	DSPR	pA	pA1	11033	1	9.716666667
467	DSPR	pA	pA1	11033	1	58.18333333
468	DSPR	pA	pA1	11033	1	13.98333333
469	DSPR	pA	pA1	11033	1	9.666666667
470	DSPR	pA	pA1	11034	1	93.9
471	DSPR	pA	pA1	11034	1	69.51666667
472	DSPR	pA	pA1	11034	1	34.23333333
473	DSPR	pA	pA1	11034	1	35.86666667
474	DSPR	pA	pA1	11034	1	85.93333333
475	DSPR	pA	pA1	11034	1	97.08333333
476	DSPR	pA	pA1	11034	1	33.01666667
477	DSPR	pA	pA1	11034	1	56.15
478	DSPR	pA	pA1	11034	1	51.06666667
479	DSPR	pA	pA1	11034	1	56.06666667
480	DSPR	pA	pA1	11034	1	79.25
481	DSPR	pA	pA1	11034	1	36.6
482	DSPR	pA	pA1	11034	1	39.73333333
483	DSPR	pA	pA1	11034	1	47.4
484	DSPR	pA	pA1	11034	1	72.43333333
485	DSPR	pA	pA1	11034	1	36.68333333
486	DSPR	pA	pA1	11035	1	94.11666667
487	DSPR	pA	pA1	11035	1	118.7
488	DSPR	pA	pA1	11035	1	59.06666667
489	DSPR	pA	pA1	11035	1	87.98333333
490	DSPR	pA	pA1	11035	1	52.26666667
491	DSPR	pA	pA1	11035	1	93.86666667
492	DSPR	pA	pA1	11035	1	131.1333333
493	DSPR	pA	pA1	11035	1	69.86666667
494	DSPR	pA	pA1	11035	1	99.05
495	DSPR	pA	pA1	11035	1	81.48333333
496	DSPR	pA	pA1	11035	1	112.35
497	DSPR	pA	pA1	11035	1	24.41666667
498	DSPR	pA	pA1	11035	1	103.1
499	DSPR	pA	pA1	11035	1	55.9
500	DSPR	pA	pA1	11035	1	66.5
501	DSPR	pA	pA1	11035	1	85.05
502	DSPR	pA	pA1	11036	1	19.78333333
503	DSPR	pA	pA1	11036	1	7.333333333
504	DSPR	pA	pA1	11036	1	13.16666667
505	DSPR	pA	pA1	11036	1	15.06666667
506	DSPR	pA	pA1	11036	1	10.41666667
507	DSPR	pA	pA1	11036	1	19.7
508	DSPR	pA	pA1	11036	1	26.68333333
509	DSPR	pA	pA1	11036	1	17.3
510	DSPR	pA	pA1	11036	1	14.48333333
511	DSPR	pA	pA1	11036	1	10.51666667
512	DSPR	pA	pA1	11036	1	10.68333333
513	DSPR	pA	pA1	11036	1	24.95
514	DSPR	pA	pA1	11036	1	23.4
515	DSPR	pA	pA1	11036	1	21.16666667
516	DSPR	pA	pA1	11036	1	16.38333333
517	DSPR	pA	pA1	11036	1	7.733333333
518	DSPR	pA	pA1	11037	1	43.51666667
519	DSPR	pA	pA1	11037	1	12.55
520	DSPR	pA	pA1	11037	1	24.96666667
521	DSPR	pA	pA1	11037	1	15.65
522	DSPR	pA	pA1	11037	1	24.11666667
523	DSPR	pA	pA1	11037	1	8
524	DSPR	pA	pA1	11037	1	15.33333333
525	DSPR	pA	pA1	11037	1	30.56666667
526	DSPR	pA	pA1	11037	1	19.56666667
527	DSPR	pA	pA1	11037	1	6
528	DSPR	pA	pA1	11037	1	16.16666667
529	DSPR	pA	pA1	11037	1	6.05
530	DSPR	pA	pA1	11037	1	14.76666667
531	DSPR	pA	pA1	11037	1	8.116666667
532	DSPR	pA	pA1	11037	1	6.566666667
533	DSPR	pA	pA1	11037	1	19
534	DSPR	pA	pA1	11038	1	27.46666667
535	DSPR	pA	pA1	11038	1	57.91666667
536	DSPR	pA	pA1	11038	1	44.8
537	DSPR	pA	pA1	11038	1	51.7
538	DSPR	pA	pA1	11038	1	30.83333333
539	DSPR	pA	pA1	11038	1	38.23333333
540	DSPR	pA	pA1	11038	1	41.41666667
541	DSPR	pA	pA1	11038	1	27
542	DSPR	pA	pA1	11038	1	34.88333333
543	DSPR	pA	pA1	11038	1	23.01666667
544	DSPR	pA	pA1	11038	1	60.4
545	DSPR	pA	pA1	11038	1	24.08333333
546	DSPR	pA	pA1	11038	1	35.5
547	DSPR	pA	pA1	11038	1	56.73333333
548	DSPR	pA	pA1	11038	1	24.16666667
549	DSPR	pA	pA1	11038	1	33.68333333
550	DSPR	pA	pA1	11039	1	18.95
551	DSPR	pA	pA1	11039	1	7.15
552	DSPR	pA	pA1	11039	1	12.05
553	DSPR	pA	pA1	11039	1	14.96666667
554	DSPR	pA	pA1	11039	1	17.63333333
555	DSPR	pA	pA1	11039	1	12.28333333
556	DSPR	pA	pA1	11039	1	10.38333333
557	DSPR	pA	pA1	11039	1	2.516666667
558	DSPR	pA	pA1	11039	1	13.4
559	DSPR	pA	pA1	11039	1	20.38333333
560	DSPR	pA	pA1	11039	1	23.28333333
561	DSPR	pA	pA1	11039	1	7.066666667
562	DSPR	pA	pA1	11039	1	22.01666667
563	DSPR	pA	pA1	11039	1	21.36666667
564	DSPR	pA	pA1	11039	1	7.366666667
565	DSPR	pA	pA1	11039	1	13.78333333
566	DSPR	pA	pA1	11040	1	23.4
567	DSPR	pA	pA1	11040	1	52.53333333
568	DSPR	pA	pA1	11040	1	16.95
569	DSPR	pA	pA1	11040	1	20.68333333
570	DSPR	pA	pA1	11040	1	10.41666667
571	DSPR	pA	pA1	11040	1	36.43333333
572	DSPR	pA	pA1	11040	1	9.183333333
573	DSPR	pA	pA1	11040	1	42.65
574	DSPR	pA	pA1	11040	1	38.95
575	DSPR	pA	pA1	11040	1	17.1
576	DSPR	pA	pA1	11040	1	10.05
577	DSPR	pA	pA1	11040	1	32.1
578	DSPR	pA	pA1	11040	1	30.6
579	DSPR	pA	pA1	11040	1	14.86666667
580	DSPR	pA	pA1	11040	1	15.1
581	DSPR	pA	pA1	11040	1	30.5
582	DSPR	pA	pA1	11041	1	45.76666667
583	DSPR	pA	pA1	11041	1	32.05
584	DSPR	pA	pA1	11041	1	51.11666667
585	DSPR	pA	pA1	11041	1	39.53333333
586	DSPR	pA	pA1	11041	1	61.53333333
587	DSPR	pA	pA1	11041	1	44.63333333
588	DSPR	pA	pA1	11041	1	69.33333333
589	DSPR	pA	pA1	11041	1	52.61666667
590	DSPR	pA	pA1	11041	1	47.15
591	DSPR	pA	pA1	11041	1	53.06666667
592	DSPR	pA	pA1	11041	1	37.01666667
593	DSPR	pA	pA1	11041	1	66.15
594	DSPR	pA	pA1	11041	1	38.65
595	DSPR	pA	pA1	11041	1	19.1
596	DSPR	pA	pA1	11041	1	21.11666667
597	DSPR	pA	pA1	11041	1	37.71666667
598	DSPR	pA	pA1	11042	1	33.38333333
599	DSPR	pA	pA1	11042	1	53.73333333
600	DSPR	pA	pA1	11042	1	12.91666667
601	DSPR	pA	pA1	11042	1	43.58333333
602	DSPR	pA	pA1	11042	1	18.45
603	DSPR	pA	pA1	11042	1	58.35
604	DSPR	pA	pA1	11042	1	18.75
605	DSPR	pA	pA1	11042	1	10.51666667
606	DSPR	pA	pA1	11042	1	41.08333333
607	DSPR	pA	pA1	11042	1	34.83333333
608	DSPR	pA	pA1	11042	1	47.98333333
609	DSPR	pA	pA1	11042	1	35.11666667
610	DSPR	pA	pA1	11042	1	25.93333333
611	DSPR	pA	pA1	11042	1	11.35
612	DSPR	pA	pA1	11042	1	46.88333333
613	DSPR	pA	pA1	11042	1	36.23333333
614	DSPR	pA	pA1	11043	1	39.9
615	DSPR	pA	pA1	11043	1	21.81666667
616	DSPR	pA	pA1	11043	1	20.01666667
617	DSPR	pA	pA1	11043	1	23.96666667
618	DSPR	pA	pA1	11043	1	26.6
619	DSPR	pA	pA1	11043	1	27.56666667
620	DSPR	pA	pA1	11043	1	52.2
621	DSPR	pA	pA1	11043	1	45.56666667
622	DSPR	pA	pA1	11043	1	17.16666667
623	DSPR	pA	pA1	11043	1	27.35
624	DSPR	pA	pA1	11043	1	36.3
625	DSPR	pA	pA1	11043	1	20.78333333
626	DSPR	pA	pA1	11043	1	14.2
627	DSPR	pA	pA1	11043	1	32.18333333
628	DSPR	pA	pA1	11043	1	37.03333333
629	DSPR	pA	pA1	11043	1	25.63333333
630	DSPR	pA	pA1	11044	1	30.68333333
631	DSPR	pA	pA1	11044	1	86.36666667
632	DSPR	pA	pA1	11044	1	64.15
633	DSPR	pA	pA1	11044	1	49.53333333
634	DSPR	pA	pA1	11044	1	53.05
635	DSPR	pA	pA1	11044	1	54.06666667
636	DSPR	pA	pA1	11044	1	59.1
637	DSPR	pA	pA1	11044	1	42.56666667
638	DSPR	pA	pA1	11044	1	55.91666667
639	DSPR	pA	pA1	11044	1	55.83333333
640	DSPR	pA	pA1	11044	1	50.26666667
641	DSPR	pA	pA1	11044	1	48.96666667
642	DSPR	pA	pA1	11044	1	46.01666667
643	DSPR	pA	pA1	11044	1	48.66666667
644	DSPR	pA	pA1	11044	1	29.31666667
645	DSPR	pA	pA1	11045	1	7.05
646	DSPR	pA	pA1	11045	1	16.13333333
647	DSPR	pA	pA1	11045	1	8.283333333
648	DSPR	pA	pA1	11045	1	11.53333333
649	DSPR	pA	pA1	11045	1	5.716666667
650	DSPR	pA	pA1	11045	1	6.5
651	DSPR	pA	pA1	11045	1	8.966666667
652	DSPR	pA	pA1	11045	1	21.05
653	DSPR	pA	pA1	11045	1	9.233333333
654	DSPR	pA	pA1	11045	1	5.083333333
655	DSPR	pA	pA1	11045	1	13.71666667
656	DSPR	pA	pA1	11045	1	6.45
657	DSPR	pA	pA1	11045	1	6.383333333
658	DSPR	pA	pA1	11045	1	6.716666667
659	DSPR	pA	pA1	11045	1	16.95
660	DSPR	pA	pA1	11046	1	87.93333333
661	DSPR	pA	pA1	11046	1	93.43333333
662	DSPR	pA	pA1	11046	1	85.6
663	DSPR	pA	pA1	11046	1	92.05
664	DSPR	pA	pA1	11046	1	69.58333333
665	DSPR	pA	pA1	11046	1	55.96666667
666	DSPR	pA	pA1	11046	1	40.58333333
667	DSPR	pA	pA1	11046	1	79.15
668	DSPR	pA	pA1	11046	1	93.61666667
669	DSPR	pA	pA1	11046	1	92.25
670	DSPR	pA	pA1	11046	1	99.66666667
671	DSPR	pA	pA1	11046	1	85.23333333
672	DSPR	pA	pA1	11046	1	89.1
673	DSPR	pA	pA1	11046	1	84.13333333
674	DSPR	pA	pA1	11046	1	12.53333333
675	DSPR	pA	pA1	11046	1	84.96666667
676	DSPR	pA	pA1	11047	1	14.23333333
677	DSPR	pA	pA1	11047	1	32.41666667
678	DSPR	pA	pA1	11047	1	9.416666667
679	DSPR	pA	pA1	11047	1	48.68333333
680	DSPR	pA	pA1	11047	1	31.75
681	DSPR	pA	pA1	11047	1	54.78333333
682	DSPR	pA	pA1	11047	1	55.65
683	DSPR	pA	pA1	11047	1	40.15
684	DSPR	pA	pA1	11047	1	46.8
685	DSPR	pA	pA1	11047	1	46.35
686	DSPR	pA	pA1	11047	1	49.93333333
687	DSPR	pA	pA1	11047	1	35.76666667
688	DSPR	pA	pA1	11047	1	50.01666667
689	DSPR	pA	pA1	11047	1	54.7
690	DSPR	pA	pA1	11047	1	33.73333333
691	DSPR	pA	pA1	11047	1	35.71666667
692	DSPR	pA	pA1	11048	1	35.88333333
693	DSPR	pA	pA1	11048	1	30
694	DSPR	pA	pA1	11048	1	42.21666667
695	DSPR	pA	pA1	11048	1	28.86666667
696	DSPR	pA	pA1	11048	1	31.78333333
697	DSPR	pA	pA1	11048	1	31.85
698	DSPR	pA	pA1	11048	1	26.06666667
699	DSPR	pA	pA1	11048	1	32.15
700	DSPR	pA	pA1	11048	1	51.26666667
701	DSPR	pA	pA1	11048	1	52.96666667
702	DSPR	pA	pA1	11048	1	27.36666667
703	DSPR	pA	pA1	11048	1	32.11666667
704	DSPR	pA	pA1	11048	1	28.86666667
705	DSPR	pA	pA1	11048	1	47.6
706	DSPR	pA	pA1	11048	1	20.2
707	DSPR	pA	pA1	11048	1	49.36666667
708	DSPR	pA	pA1	11049	1	34.18333333
709	DSPR	pA	pA1	11049	1	13.58333333
710	DSPR	pA	pA1	11049	1	91.95
711	DSPR	pA	pA1	11049	1	39.51666667
712	DSPR	pA	pA1	11049	1	31.85
713	DSPR	pA	pA1	11049	1	21.11666667
714	DSPR	pA	pA1	11049	1	35.33333333
715	DSPR	pA	pA1	11049	1	35.63333333
716	DSPR	pA	pA1	11049	1	39.51666667
717	DSPR	pA	pA1	11049	1	115.5333333
718	DSPR	pA	pA1	11049	1	32.83333333
719	DSPR	pA	pA1	11049	1	13.06666667
720	DSPR	pA	pA1	11049	1	36.23333333
721	DSPR	pA	pA1	11049	1	28.01666667
722	DSPR	pA	pA1	11049	1	32.9
723	DSPR	pA	pA1	11049	1	63.18333333
724	DSPR	pA	pA1	11050	1	11.41666667
725	DSPR	pA	pA1	11050	1	27.03333333
726	DSPR	pA	pA1	11050	1	8.55
727	DSPR	pA	pA1	11050	1	7.05
728	DSPR	pA	pA1	11050	1	4.516666667
729	DSPR	pA	pA1	11050	1	11.03333333
730	DSPR	pA	pA1	11050	1	16.36666667
731	DSPR	pA	pA1	11050	1	6.333333333
732	DSPR	pA	pA1	11050	1	26.16666667
733	DSPR	pA	pA1	11050	1	17.83333333
734	DSPR	pA	pA1	11050	1	24.53333333
735	DSPR	pA	pA1	11050	1	21.21666667
736	DSPR	pA	pA1	11050	1	7.616666667
737	DSPR	pA	pA1	11050	1	16.16666667
738	DSPR	pA	pA1	11050	1	10.48333333
739	DSPR	pA	pA1	11050	1	15.05
740	DSPR	pA	pA1	11051	1	80.56666667
741	DSPR	pA	pA1	11051	1	72.31666667
742	DSPR	pA	pA1	11051	1	14.56666667
743	DSPR	pA	pA1	11051	1	27.78333333
744	DSPR	pA	pA1	11051	1	81.28333333
745	DSPR	pA	pA1	11051	1	11.83333333
746	DSPR	pA	pA1	11051	1	74.66666667
747	DSPR	pA	pA1	11051	1	87.43333333
748	DSPR	pA	pA1	11051	1	86.13333333
749	DSPR	pA	pA1	11051	1	16.26666667
750	DSPR	pA	pA1	11051	1	33.38333333
751	DSPR	pA	pA1	11051	1	17.08333333
752	DSPR	pA	pA1	11051	1	97.55
753	DSPR	pA	pA1	11051	1	63.83333333
754	DSPR	pA	pA1	11051	1	84.35
755	DSPR	pA	pA1	11051	1	79.53333333
756	DSPR	pA	pA1	11052	1	92.3
757	DSPR	pA	pA1	11052	1	78.66666667
758	DSPR	pA	pA1	11052	1	49.98333333
759	DSPR	pA	pA1	11052	1	19.41666667
760	DSPR	pA	pA1	11052	1	99.33333333
761	DSPR	pA	pA1	11052	1	16.46666667
762	DSPR	pA	pA1	11052	1	52.63333333
763	DSPR	pA	pA1	11052	1	80.41666667
764	DSPR	pA	pA1	11052	1	45.01666667
765	DSPR	pA	pA1	11052	1	102.7
766	DSPR	pA	pA1	11052	1	105.0666667
767	DSPR	pA	pA1	11052	1	75.48333333
768	DSPR	pA	pA1	11052	1	77.36666667
769	DSPR	pA	pA1	11052	1	105.0666667
770	DSPR	pA	pA1	11052	1	94.11666667
771	DSPR	pA	pA1	11052	1	59
772	DSPR	pA	pA1	11053	1	52.01666667
773	DSPR	pA	pA1	11053	1	52.9
774	DSPR	pA	pA1	11053	1	37.85
775	DSPR	pA	pA1	11053	1	15.18333333
776	DSPR	pA	pA1	11053	1	94.81666667
777	DSPR	pA	pA1	11053	1	149.7666667
778	DSPR	pA	pA1	11053	1	164.6666667
779	DSPR	pA	pA1	11053	1	26.85
780	DSPR	pA	pA1	11053	1	47.8
781	DSPR	pA	pA1	11053	1	46.21666667
782	DSPR	pA	pA1	11053	1	51.53333333
783	DSPR	pA	pA1	11053	1	59.96666667
784	DSPR	pA	pA1	11053	1	47.96666667
785	DSPR	pA	pA1	11053	1	18.55
786	DSPR	pA	pA1	11053	1	13.05
787	DSPR	pA	pA1	11053	1	19.83333333
788	DSPR	pA	pA1	11054	1	70.5
789	DSPR	pA	pA1	11054	1	84.58333333
790	DSPR	pA	pA1	11054	1	40.36666667
791	DSPR	pA	pA1	11054	1	81.36666667
792	DSPR	pA	pA1	11054	1	43.26666667
793	DSPR	pA	pA1	11054	1	52.83333333
794	DSPR	pA	pA1	11054	1	60.76666667
795	DSPR	pA	pA1	11054	1	82.46666667
796	DSPR	pA	pA1	11054	1	41.58333333
797	DSPR	pA	pA1	11054	1	79.31666667
798	DSPR	pA	pA1	11054	1	61.68333333
799	DSPR	pA	pA1	11054	1	85.08333333
800	DSPR	pA	pA1	11054	1	87.21666667
801	DSPR	pA	pA1	11054	1	54.48333333
802	DSPR	pA	pA1	11054	1	17.93333333
803	DSPR	pA	pA1	11054	1	66.85
804	DSPR	pA	pA1	11055	1	38.85
805	DSPR	pA	pA1	11055	1	22.78333333
806	DSPR	pA	pA1	11055	1	19.81666667
807	DSPR	pA	pA1	11055	1	38.65
808	DSPR	pA	pA1	11055	1	16.75
809	DSPR	pA	pA1	11055	1	15.1
810	DSPR	pA	pA1	11055	1	40.86666667
811	DSPR	pA	pA1	11055	1	15.68333333
812	DSPR	pA	pA1	11055	1	50.45
813	DSPR	pA	pA1	11055	1	14.85
814	DSPR	pA	pA1	11055	1	43.08333333
815	DSPR	pA	pA1	11055	1	11.35
816	DSPR	pA	pA1	11055	1	15.9
817	DSPR	pA	pA1	11055	1	19
818	DSPR	pA	pA1	11055	1	37.73333333
819	DSPR	pA	pA1	11056	1	8.95
820	DSPR	pA	pA1	11056	1	18.21666667
821	DSPR	pA	pA1	11056	1	27.16666667
822	DSPR	pA	pA1	11056	1	29.7
823	DSPR	pA	pA1	11056	1	11.3
824	DSPR	pA	pA1	11056	1	36.25
825	DSPR	pA	pA1	11056	1	15.7
826	DSPR	pA	pA1	11056	1	13.23333333
827	DSPR	pA	pA1	11056	1	28.03333333
828	DSPR	pA	pA1	11056	1	6.533333333
829	DSPR	pA	pA1	11056	1	11.95
830	DSPR	pA	pA1	11056	1	12.83333333
831	DSPR	pA	pA1	11056	1	37.25
832	DSPR	pA	pA1	11056	1	18.51666667
833	DSPR	pA	pA1	11056	1	28.21666667
834	DSPR	pA	pA1	11056	1	6.283333333
835	DSPR	pA	pA1	11057	1	7.833333333
836	DSPR	pA	pA1	11057	1	16.53333333
837	DSPR	pA	pA1	11057	1	60.73333333
838	DSPR	pA	pA1	11057	1	34.86666667
839	DSPR	pA	pA1	11057	1	33.93333333
840	DSPR	pA	pA1	11057	1	76.21666667
841	DSPR	pA	pA1	11057	1	22.25
842	DSPR	pA	pA1	11057	1	24.23333333
843	DSPR	pA	pA1	11057	1	37.86666667
844	DSPR	pA	pA1	11057	1	48.25
845	DSPR	pA	pA1	11057	1	38.73333333
846	DSPR	pA	pA1	11057	1	14.4
847	DSPR	pA	pA1	11057	1	40.25
848	DSPR	pA	pA1	11057	1	7.283333333
849	DSPR	pA	pA1	11057	1	35.36666667
850	DSPR	pA	pA1	11057	1	8.3
851	DSPR	pA	pA1	11058	1	104.1666667
852	DSPR	pA	pA1	11058	1	60.75
853	DSPR	pA	pA1	11058	1	56.08333333
854	DSPR	pA	pA1	11058	1	57.96666667
855	DSPR	pA	pA1	11058	1	87.65
856	DSPR	pA	pA1	11058	1	107.65
857	DSPR	pA	pA1	11058	1	106.0833333
858	DSPR	pA	pA1	11058	1	59.7
859	DSPR	pA	pA1	11058	1	115.15
860	DSPR	pA	pA1	11058	1	100.9833333
861	DSPR	pA	pA1	11058	1	62.26666667
862	DSPR	pA	pA1	11058	1	33.45
863	DSPR	pA	pA1	11058	1	38.93333333
864	DSPR	pA	pA1	11058	1	103.25
865	DSPR	pA	pA1	11058	1	44.88333333
866	DSPR	pA	pA1	11058	1	59.55
867	DSPR	pA	pA1	11059	1	70.81666667
868	DSPR	pA	pA1	11059	1	43.4
869	DSPR	pA	pA1	11059	1	45.7
870	DSPR	pA	pA1	11059	1	64.9
871	DSPR	pA	pA1	11059	1	46.31666667
872	DSPR	pA	pA1	11059	1	65.76666667
873	DSPR	pA	pA1	11059	1	44.8
874	DSPR	pA	pA1	11059	1	49.91666667
875	DSPR	pA	pA1	11059	1	65.55
876	DSPR	pA	pA1	11059	1	65.06666667
877	DSPR	pA	pA1	11059	1	38.71666667
878	DSPR	pA	pA1	11059	1	49.38333333
879	DSPR	pA	pA1	11059	1	43.76666667
880	DSPR	pA	pA1	11059	1	4.15
881	DSPR	pA	pA1	11059	1	63.68333333
882	DSPR	pA	pA1	11060	1	61.48333333
883	DSPR	pA	pA1	11060	1	30.83333333
884	DSPR	pA	pA1	11060	1	35.45
885	DSPR	pA	pA1	11060	1	25.9
886	DSPR	pA	pA1	11060	1	27.16666667
887	DSPR	pA	pA1	11060	1	11.65
888	DSPR	pA	pA1	11060	1	39.5
889	DSPR	pA	pA1	11060	1	37.58333333
890	DSPR	pA	pA1	11060	1	29
891	DSPR	pA	pA1	11060	1	23.53333333
892	DSPR	pA	pA1	11060	1	34.28333333
893	DSPR	pA	pA1	11060	1	14.58333333
894	DSPR	pA	pA1	11060	1	19.61666667
895	DSPR	pA	pA1	11060	1	21.91666667
896	DSPR	pA	pA1	11060	1	31.96666667
897	DSPR	pA	pA1	11060	1	36.81666667
898	DSPR	pA	pA1	11061	1	7.483333333
899	DSPR	pA	pA1	11061	1	6.466666667
900	DSPR	pA	pA1	11061	1	6.316666667
901	DSPR	pA	pA1	11061	1	7.066666667
902	DSPR	pA	pA1	11061	1	8.666666667
903	DSPR	pA	pA1	11061	1	22.2
904	DSPR	pA	pA1	11061	1	15.68333333
905	DSPR	pA	pA1	11061	1	18.98333333
906	DSPR	pA	pA1	11061	1	4.483333333
907	DSPR	pA	pA1	11061	1	8.183333333
908	DSPR	pA	pA1	11061	1	5.666666667
909	DSPR	pA	pA1	11061	1	31.88333333
910	DSPR	pA	pA1	11061	1	9.116666667
911	DSPR	pA	pA1	11061	1	7.383333333
912	DSPR	pA	pA1	11061	1	9.266666667
913	DSPR	pA	pA1	11061	1	5.983333333
914	DSPR	pA	pA1	11062	1	54.01666667
915	DSPR	pA	pA1	11062	1	31.78333333
916	DSPR	pA	pA1	11062	1	52.66666667
917	DSPR	pA	pA1	11062	1	55.81666667
918	DSPR	pA	pA1	11062	1	63.91666667
919	DSPR	pA	pA1	11062	1	32.65
920	DSPR	pA	pA1	11062	1	21.78333333
921	DSPR	pA	pA1	11062	1	68.78333333
922	DSPR	pA	pA1	11062	1	11.65
923	DSPR	pA	pA1	11062	1	31.88333333
924	DSPR	pA	pA1	11062	1	15.05
925	DSPR	pA	pA1	11062	1	48.61666667
926	DSPR	pA	pA1	11062	1	20.51666667
927	DSPR	pA	pA1	11062	1	54
928	DSPR	pA	pA1	11062	1	66.63333333
929	DSPR	pA	pA1	11062	1	36.91666667
930	DSPR	pA	pA1	11062	2	15.73333333
931	DSPR	pA	pA1	11062	2	14.05
932	DSPR	pA	pA1	11062	2	25.83333333
933	DSPR	pA	pA1	11062	2	16.86666667
934	DSPR	pA	pA1	11062	2	31.01666667
935	DSPR	pA	pA1	11062	2	12.43333333
936	DSPR	pA	pA1	11062	2	8.716666667
937	DSPR	pA	pA1	11062	2	7.783333333
938	DSPR	pA	pA1	11062	2	22.73333333
939	DSPR	pA	pA1	11062	2	16.03333333
940	DSPR	pA	pA1	11062	2	22.95
941	DSPR	pA	pA1	11062	2	14.43333333
942	DSPR	pA	pA1	11062	2	14.91666667
943	DSPR	pA	pA1	11062	2	12.06666667
944	DSPR	pA	pA1	11062	2	6.1
945	DSPR	pA	pA1	11062	2	15.3
946	DSPR	pA	pA1	11063	1	63.6
947	DSPR	pA	pA1	11063	1	95.33333333
948	DSPR	pA	pA1	11063	1	97.46666667
949	DSPR	pA	pA1	11063	1	84.71666667
950	DSPR	pA	pA1	11063	1	117.7333333
951	DSPR	pA	pA1	11063	1	105.1833333
952	DSPR	pA	pA1	11063	1	38.9
953	DSPR	pA	pA1	11063	1	88.05
954	DSPR	pA	pA1	11063	1	107.25
955	DSPR	pA	pA1	11063	1	98.76666667
956	DSPR	pA	pA1	11063	1	96.11666667
957	DSPR	pA	pA1	11063	1	14.93333333
958	DSPR	pA	pA1	11063	1	26.26666667
959	DSPR	pA	pA1	11063	1	39.11666667
960	DSPR	pA	pA1	11063	1	89.26666667
961	DSPR	pA	pA1	11063	1	67.58333333
962	DSPR	pA	pA1	11064	1	27.4
963	DSPR	pA	pA1	11064	1	30.5
964	DSPR	pA	pA1	11064	1	45.31666667
965	DSPR	pA	pA1	11064	1	24.83333333
966	DSPR	pA	pA1	11064	1	44.63333333
967	DSPR	pA	pA1	11064	1	30.6
968	DSPR	pA	pA1	11064	1	62.6
969	DSPR	pA	pA1	11064	1	48.56666667
970	DSPR	pA	pA1	11064	1	19.58333333
971	DSPR	pA	pA1	11064	1	10.53333333
972	DSPR	pA	pA1	11064	1	20.01666667
973	DSPR	pA	pA1	11064	1	19.2
974	DSPR	pA	pA1	11064	1	45.75
975	DSPR	pA	pA1	11064	1	22.5
976	DSPR	pA	pA1	11064	1	68.75
977	DSPR	pA	pA1	11064	1	18.78333333
978	DSPR	pA	pA1	11065	1	83.36666667
979	DSPR	pA	pA1	11065	1	74.9
980	DSPR	pA	pA1	11065	1	89.31666667
981	DSPR	pA	pA1	11065	1	30.35
982	DSPR	pA	pA1	11065	1	87.45
983	DSPR	pA	pA1	11065	1	39.1
984	DSPR	pA	pA1	11065	1	42.43333333
985	DSPR	pA	pA1	11065	1	16.18333333
986	DSPR	pA	pA1	11065	1	78.21666667
987	DSPR	pA	pA1	11065	1	69.5
988	DSPR	pA	pA1	11065	1	95.08333333
989	DSPR	pA	pA1	11065	1	31.6
990	DSPR	pA	pA1	11065	1	41.18333333
991	DSPR	pA	pA1	11065	1	104.5
992	DSPR	pA	pA1	11065	1	69.51666667
993	DSPR	pA	pA1	11065	1	71.18333333
994	DSPR	pA	pA1	11066	1	50.38333333
995	DSPR	pA	pA1	11066	1	46.58333333
996	DSPR	pA	pA1	11066	1	31.16666667
997	DSPR	pA	pA1	11066	1	32.15
998	DSPR	pA	pA1	11066	1	19.43333333
999	DSPR	pA	pA1	11066	1	43
1000	DSPR	pA	pA1	11066	1	43.78333333
1001	DSPR	pA	pA1	11066	1	45.15
1002	DSPR	pA	pA1	11066	1	9.35
1003	DSPR	pA	pA1	11066	1	27.45
1004	DSPR	pA	pA1	11066	1	53.38333333
1005	DSPR	pA	pA1	11066	1	68.38333333
1006	DSPR	pA	pA1	11066	1	27
1007	DSPR	pA	pA1	11066	1	28.06666667
1008	DSPR	pA	pA1	11066	1	72.5
1009	DSPR	pA	pA1	11066	1	33.08333333
1010	DSPR	pA	pA1	11067	1	20.75
1011	DSPR	pA	pA1	11067	1	23.16666667
1012	DSPR	pA	pA1	11067	1	82.88333333
1013	DSPR	pA	pA1	11067	1	45
1014	DSPR	pA	pA1	11067	1	30.78333333
1015	DSPR	pA	pA1	11067	1	28.63333333
1016	DSPR	pA	pA1	11067	1	61.31666667
1017	DSPR	pA	pA1	11067	1	18
1018	DSPR	pA	pA1	11067	1	42.08333333
1019	DSPR	pA	pA1	11067	1	54.3
1020	DSPR	pA	pA1	11067	1	30.45
1021	DSPR	pA	pA1	11067	1	49.4
1022	DSPR	pA	pA1	11067	1	23.41666667
1023	DSPR	pA	pA1	11067	1	61.46666667
1024	DSPR	pA	pA1	11067	1	28.3
1025	DSPR	pA	pA1	11067	1	33.03333333
1026	DSPR	pA	pA1	11068	1	12.75
1027	DSPR	pA	pA1	11068	1	36.36666667
1028	DSPR	pA	pA1	11068	1	47.8
1029	DSPR	pA	pA1	11068	1	32.95
1030	DSPR	pA	pA1	11068	1	30.88333333
1031	DSPR	pA	pA1	11068	1	81.41666667
1032	DSPR	pA	pA1	11068	1	54.78333333
1033	DSPR	pA	pA1	11068	1	13.38333333
1034	DSPR	pA	pA1	11068	1	39.03333333
1035	DSPR	pA	pA1	11068	1	63.45
1036	DSPR	pA	pA1	11068	1	14.05
1037	DSPR	pA	pA1	11068	1	21.03333333
1038	DSPR	pA	pA1	11068	1	19.96666667
1039	DSPR	pA	pA1	11068	1	57.63333333
1040	DSPR	pA	pA1	11068	1	35.96666667
1041	DSPR	pA	pA1	11068	1	34.73333333
1042	DSPR	pA	pA1	11069	1	47.01666667
1043	DSPR	pA	pA1	11069	1	35.25
1044	DSPR	pA	pA1	11069	1	41
1045	DSPR	pA	pA1	11069	1	37.45
1046	DSPR	pA	pA1	11069	1	26.11666667
1047	DSPR	pA	pA1	11069	1	53.76666667
1048	DSPR	pA	pA1	11069	1	37.75
1049	DSPR	pA	pA1	11069	1	32.85
1050	DSPR	pA	pA1	11069	1	26.61666667
1051	DSPR	pA	pA1	11069	1	27.51666667
1052	DSPR	pA	pA1	11069	1	55.36666667
1053	DSPR	pA	pA1	11069	1	29.26666667
1054	DSPR	pA	pA1	11069	1	20.48333333
1055	DSPR	pA	pA1	11069	1	37.98333333
1056	DSPR	pA	pA1	11069	1	27.28333333
1057	DSPR	pA	pA1	11069	1	38.91666667
1058	DSPR	pA	pA1	11070	1	13.25
1059	DSPR	pA	pA1	11070	1	26.4
1060	DSPR	pA	pA1	11070	1	30.8
1061	DSPR	pA	pA1	11070	1	19.16666667
1062	DSPR	pA	pA1	11070	1	9.416666667
1063	DSPR	pA	pA1	11070	1	9.083333333
1064	DSPR	pA	pA1	11070	1	33.36666667
1065	DSPR	pA	pA1	11070	1	9.466666667
1066	DSPR	pA	pA1	11070	1	29.05
1067	DSPR	pA	pA1	11070	1	15.6
1068	DSPR	pA	pA1	11070	1	29.05
1069	DSPR	pA	pA1	11070	1	23.21666667
1070	DSPR	pA	pA1	11070	1	29.06666667
1071	DSPR	pA	pA1	11070	1	64.4
1072	DSPR	pA	pA1	11070	1	8.25
1073	DSPR	pA	pA1	11070	1	44.28333333
1074	DSPR	pA	pA1	11071	1	72.91666667
1075	DSPR	pA	pA1	11071	1	62.9
1076	DSPR	pA	pA1	11071	1	19.73333333
1077	DSPR	pA	pA1	11071	1	34.98333333
1078	DSPR	pA	pA1	11071	1	51.7
1079	DSPR	pA	pA1	11071	1	56.63333333
1080	DSPR	pA	pA1	11071	1	54.51666667
1081	DSPR	pA	pA1	11071	1	50.48333333
1082	DSPR	pA	pA1	11071	1	11.16666667
1083	DSPR	pA	pA1	11071	1	41.88333333
1084	DSPR	pA	pA1	11071	1	22.85
1085	DSPR	pA	pA1	11071	1	76.65
1086	DSPR	pA	pA1	11071	1	65.63333333
1087	DSPR	pA	pA1	11071	1	30.68333333
1088	DSPR	pA	pA1	11071	1	48.91666667
1089	DSPR	pA	pA1	11071	1	54.93333333
1090	DSPR	pA	pA1	11072	1	16.06666667
1091	DSPR	pA	pA1	11072	1	22.13333333
1092	DSPR	pA	pA1	11072	1	30.7
1093	DSPR	pA	pA1	11072	1	11.83333333
1094	DSPR	pA	pA1	11072	1	26.81666667
1095	DSPR	pA	pA1	11072	1	20.08333333
1096	DSPR	pA	pA1	11072	1	17.46666667
1097	DSPR	pA	pA1	11072	1	39.96666667
1098	DSPR	pA	pA1	11072	1	11.91666667
1099	DSPR	pA	pA1	11072	1	7.466666667
1100	DSPR	pA	pA1	11072	1	21.28333333
1101	DSPR	pA	pA1	11072	1	31.78333333
1102	DSPR	pA	pA1	11072	1	13.5
1103	DSPR	pA	pA1	11072	1	29.86666667
1104	DSPR	pA	pA1	11072	1	9.683333333
1105	DSPR	pA	pA1	11072	1	14.93333333
1106	DSPR	pA	pA1	11073	1	23.48333333
1107	DSPR	pA	pA1	11073	1	6.866666667
1108	DSPR	pA	pA1	11073	1	56.13333333
1109	DSPR	pA	pA1	11073	1	40.13333333
1110	DSPR	pA	pA1	11073	1	32.31666667
1111	DSPR	pA	pA1	11073	1	55.16666667
1112	DSPR	pA	pA1	11073	1	27.38333333
1113	DSPR	pA	pA1	11073	1	8.133333333
1114	DSPR	pA	pA1	11073	1	44.65
1115	DSPR	pA	pA1	11073	1	32.73333333
1116	DSPR	pA	pA1	11073	1	32.15
1117	DSPR	pA	pA1	11073	1	36.53333333
1118	DSPR	pA	pA1	11073	1	9.65
1119	DSPR	pA	pA1	11073	1	25.33333333
1120	DSPR	pA	pA1	11073	1	15.48333333
1121	DSPR	pA	pA1	11073	1	12.05
1122	DSPR	pA	pA1	11074	1	22.15
1123	DSPR	pA	pA1	11074	1	21.41666667
1124	DSPR	pA	pA1	11074	1	23.31666667
1125	DSPR	pA	pA1	11074	1	8.816666667
1126	DSPR	pA	pA1	11074	1	26.15
1127	DSPR	pA	pA1	11074	1	17.9
1128	DSPR	pA	pA1	11074	1	17.93333333
1129	DSPR	pA	pA1	11074	1	41.55
1130	DSPR	pA	pA1	11074	1	20.25
1131	DSPR	pA	pA1	11074	1	17.78333333
1132	DSPR	pA	pA1	11074	1	24.01666667
1133	DSPR	pA	pA1	11074	1	28.55
1134	DSPR	pA	pA1	11074	1	36.15
1135	DSPR	pA	pA1	11074	1	19.36666667
1136	DSPR	pA	pA1	11074	1	24.35
1137	DSPR	pA	pA1	11074	1	30.48333333
1138	DSPR	pA	pA1	11075	1	86.98333333
1139	DSPR	pA	pA1	11075	1	82.65
1140	DSPR	pA	pA1	11075	1	8.066666667
1141	DSPR	pA	pA1	11075	1	75.7
1142	DSPR	pA	pA1	11075	1	91.56666667
1143	DSPR	pA	pA1	11075	1	84.88333333
1144	DSPR	pA	pA1	11075	1	91.06666667
1145	DSPR	pA	pA1	11075	1	81.78333333
1146	DSPR	pA	pA1	11075	1	65.13333333
1147	DSPR	pA	pA1	11075	1	97.43333333
1148	DSPR	pA	pA1	11075	1	37.43333333
1149	DSPR	pA	pA1	11075	1	85.51666667
1150	DSPR	pA	pA1	11075	1	80.2
1151	DSPR	pA	pA1	11075	1	53.95
1152	DSPR	pA	pA1	11075	1	22.86666667
1153	DSPR	pA	pA1	11076	1	35.41666667
1154	DSPR	pA	pA1	11076	1	24.46666667
1155	DSPR	pA	pA1	11076	1	75.41666667
1156	DSPR	pA	pA1	11076	1	78.83333333
1157	DSPR	pA	pA1	11076	1	79.1
1158	DSPR	pA	pA1	11076	1	60.71666667
1159	DSPR	pA	pA1	11076	1	36.71666667
1160	DSPR	pA	pA1	11076	1	33.83333333
1161	DSPR	pA	pA1	11076	1	39.38333333
1162	DSPR	pA	pA1	11076	1	12.9
1163	DSPR	pA	pA1	11076	1	40.9
1164	DSPR	pA	pA1	11076	1	40.26666667
1165	DSPR	pA	pA1	11076	1	11.3
1166	DSPR	pA	pA1	11076	1	6.5
1167	DSPR	pA	pA1	11076	1	20.73333333
1168	DSPR	pA	pA1	11076	1	23.71666667
1169	DSPR	pA	pA1	11077	1	25.85
1170	DSPR	pA	pA1	11077	1	21.9
1171	DSPR	pA	pA1	11077	1	18.33333333
1172	DSPR	pA	pA1	11077	1	12.38333333
1173	DSPR	pA	pA1	11077	1	13.15
1174	DSPR	pA	pA1	11077	1	5.783333333
1175	DSPR	pA	pA1	11077	1	5.633333333
1176	DSPR	pA	pA1	11077	1	14.86666667
1177	DSPR	pA	pA1	11077	1	5
1178	DSPR	pA	pA1	11077	1	7.583333333
1179	DSPR	pA	pA1	11077	1	16.55
1180	DSPR	pA	pA1	11077	1	17.73333333
1181	DSPR	pA	pA1	11077	1	6.383333333
1182	DSPR	pA	pA1	11077	1	29.73333333
1183	DSPR	pA	pA1	11077	1	20.65
1184	DSPR	pA	pA1	11077	1	7.166666667
1185	DSPR	pA	pA1	11078	1	10.45
1186	DSPR	pA	pA1	11078	1	35.61666667
1187	DSPR	pA	pA1	11078	1	14.86666667
1188	DSPR	pA	pA1	11078	1	34.8
1189	DSPR	pA	pA1	11078	1	49.3
1190	DSPR	pA	pA1	11078	1	55.3
1191	DSPR	pA	pA1	11078	1	12.33333333
1192	DSPR	pA	pA1	11078	1	27.68333333
1193	DSPR	pA	pA1	11078	1	19.46666667
1194	DSPR	pA	pA1	11078	1	45.06666667
1195	DSPR	pA	pA1	11078	1	48
1196	DSPR	pA	pA1	11078	1	35.73333333
1197	DSPR	pA	pA1	11078	1	13.38333333
1198	DSPR	pA	pA1	11078	1	62.2
1199	DSPR	pA	pA1	11078	1	40.56666667
1200	DSPR	pA	pA1	11078	1	38.03333333
1201	DSPR	pA	pA1	11079	1	38.3
1202	DSPR	pA	pA1	11079	1	19.18333333
1203	DSPR	pA	pA1	11079	1	23.11666667
1204	DSPR	pA	pA1	11079	1	20.93333333
1205	DSPR	pA	pA1	11079	1	31.98333333
1206	DSPR	pA	pA1	11079	1	35.03333333
1207	DSPR	pA	pA1	11079	1	54.33333333
1208	DSPR	pA	pA1	11079	1	9.466666667
1209	DSPR	pA	pA1	11079	1	24.25
1210	DSPR	pA	pA1	11079	1	43.85
1211	DSPR	pA	pA1	11079	1	10.71666667
1212	DSPR	pA	pA1	11079	1	8.65
1213	DSPR	pA	pA1	11079	1	27.28333333
1214	DSPR	pA	pA1	11079	1	8.983333333
1215	DSPR	pA	pA1	11079	1	36.71666667
1216	DSPR	pA	pA1	11079	1	31.33333333
1217	DSPR	pA	pA1	11080	1	55.98333333
1218	DSPR	pA	pA1	11080	1	4.666666667
1219	DSPR	pA	pA1	11080	1	79.25
1220	DSPR	pA	pA1	11080	1	51.83333333
1221	DSPR	pA	pA1	11080	1	6.25
1222	DSPR	pA	pA1	11080	1	14.71666667
1223	DSPR	pA	pA1	11080	1	35.91666667
1224	DSPR	pA	pA1	11080	1	49.18333333
1225	DSPR	pA	pA1	11080	1	10.91666667
1226	DSPR	pA	pA1	11080	1	37.1
1227	DSPR	pA	pA1	11080	1	21.16666667
1228	DSPR	pA	pA1	11080	1	51.23333333
1229	DSPR	pA	pA1	11080	1	34.58333333
1230	DSPR	pA	pA1	11080	1	15.71666667
1231	DSPR	pA	pA1	11080	1	36.75
1232	DSPR	pA	pA1	11080	1	29.93333333
1233	DSPR	pA	pA1	11081	1	11.15
1234	DSPR	pA	pA1	11081	1	16.06666667
1235	DSPR	pA	pA1	11081	1	19.85
1236	DSPR	pA	pA1	11081	1	9.566666667
1237	DSPR	pA	pA1	11081	1	15.03333333
1238	DSPR	pA	pA1	11081	1	17.05
1239	DSPR	pA	pA1	11081	1	12.78333333
1240	DSPR	pA	pA1	11081	1	8.733333333
1241	DSPR	pA	pA1	11081	1	18.58333333
1242	DSPR	pA	pA1	11081	1	15.31666667
1243	DSPR	pA	pA1	11081	1	13.58333333
1244	DSPR	pA	pA1	11081	1	5.566666667
1245	DSPR	pA	pA1	11081	1	16.83333333
1246	DSPR	pA	pA1	11081	1	20.23333333
1247	DSPR	pA	pA1	11081	1	7.083333333
1248	DSPR	pA	pA1	11082	1	9.066666667
1249	DSPR	pA	pA1	11082	1	13.16666667
1250	DSPR	pA	pA1	11082	1	12.08333333
1251	DSPR	pA	pA1	11082	1	13.31666667
1252	DSPR	pA	pA1	11082	1	13.81666667
1253	DSPR	pA	pA1	11082	1	6.85
1254	DSPR	pA	pA1	11082	1	14.68333333
1255	DSPR	pA	pA1	11082	1	5.166666667
1256	DSPR	pA	pA1	11082	1	7.683333333
1257	DSPR	pA	pA1	11082	1	18.76666667
1258	DSPR	pA	pA1	11082	1	15.16666667
1259	DSPR	pA	pA1	11082	1	5.233333333
1260	DSPR	pA	pA1	11082	1	21.8
1261	DSPR	pA	pA1	11082	1	13.83333333
1262	DSPR	pA	pA1	11082	1	7.633333333
1263	DSPR	pA	pA1	11082	1	15.31666667
1264	DSPR	pA	pA1	11083	1	12.1
1265	DSPR	pA	pA1	11083	1	8.183333333
1266	DSPR	pA	pA1	11083	1	7.433333333
1267	DSPR	pA	pA1	11083	1	40.53333333
1268	DSPR	pA	pA1	11083	1	11.3
1269	DSPR	pA	pA1	11083	1	7.083333333
1270	DSPR	pA	pA1	11083	1	17.68333333
1271	DSPR	pA	pA1	11083	1	21.5
1272	DSPR	pA	pA1	11083	1	32.91666667
1273	DSPR	pA	pA1	11083	1	8.15
1274	DSPR	pA	pA1	11083	1	17.68333333
1275	DSPR	pA	pA1	11083	1	16.73333333
1276	DSPR	pA	pA1	11083	1	30.98333333
1277	DSPR	pA	pA1	11083	1	19.28333333
1278	DSPR	pA	pA1	11083	1	12.35
1279	DSPR	pA	pA1	11083	1	11.31666667
1280	DSPR	pA	pA1	11084	1	29.96666667
1281	DSPR	pA	pA1	11084	1	7.666666667
1282	DSPR	pA	pA1	11084	1	15
1283	DSPR	pA	pA1	11084	1	47.61666667
1284	DSPR	pA	pA1	11084	1	11.25
1285	DSPR	pA	pA1	11084	1	40.95
1286	DSPR	pA	pA1	11084	1	25.1
1287	DSPR	pA	pA1	11084	1	49.08333333
1288	DSPR	pA	pA1	11084	1	9.183333333
1289	DSPR	pA	pA1	11084	1	29.83333333
1290	DSPR	pA	pA1	11084	1	48.5
1291	DSPR	pA	pA1	11084	1	46.31666667
1292	DSPR	pA	pA1	11084	1	49.96666667
1293	DSPR	pA	pA1	11085	1	21.6
1294	DSPR	pA	pA1	11085	1	27.01666667
1295	DSPR	pA	pA1	11085	1	11.9
1296	DSPR	pA	pA1	11085	1	31.13333333
1297	DSPR	pA	pA1	11085	1	18.63333333
1298	DSPR	pA	pA1	11085	1	17.95
1299	DSPR	pA	pA1	11085	1	9.883333333
1300	DSPR	pA	pA1	11085	1	30.46666667
1301	DSPR	pA	pA1	11085	1	31.95
1302	DSPR	pA	pA1	11085	1	18.86666667
1303	DSPR	pA	pA1	11085	1	29.56666667
1304	DSPR	pA	pA1	11085	1	11.08333333
1305	DSPR	pA	pA1	11085	1	12.86666667
1306	DSPR	pA	pA1	11085	1	22.6
1307	DSPR	pA	pA1	11086	1	48.95
1308	DSPR	pA	pA1	11086	1	44.45
1309	DSPR	pA	pA1	11086	1	35.61666667
1310	DSPR	pA	pA1	11086	1	48.43333333
1311	DSPR	pA	pA1	11086	1	53.76666667
1312	DSPR	pA	pA1	11086	1	60.55
1313	DSPR	pA	pA1	11086	1	28.21666667
1314	DSPR	pA	pA1	11086	1	24.76666667
1315	DSPR	pA	pA1	11086	1	13.5
1316	DSPR	pA	pA1	11086	1	71.95
1317	DSPR	pA	pA1	11086	1	39.36666667
1318	DSPR	pA	pA1	11086	1	20.63333333
1319	DSPR	pA	pA1	11086	1	54.78333333
1320	DSPR	pA	pA1	11086	1	46.86666667
1321	DSPR	pA	pA1	11086	1	11.83333333
1322	DSPR	pA	pA1	11087	1	67.16666667
1323	DSPR	pA	pA1	11087	1	77.15
1324	DSPR	pA	pA1	11087	1	62.11666667
1325	DSPR	pA	pA1	11087	1	61.43333333
1326	DSPR	pA	pA1	11087	1	69.51666667
1327	DSPR	pA	pA1	11087	1	68.25
1328	DSPR	pA	pA1	11087	1	88.75
1329	DSPR	pA	pA1	11087	1	69.16666667
1330	DSPR	pA	pA1	11087	1	61.01666667
1331	DSPR	pA	pA1	11087	1	66.05
1332	DSPR	pA	pA1	11087	1	60.7
1333	DSPR	pA	pA1	11087	1	63.76666667
1334	DSPR	pA	pA1	11087	1	75.01666667
1335	DSPR	pA	pA1	11087	1	65.15
1336	DSPR	pA	pA1	11087	1	78.81666667
1337	DSPR	pA	pA1	11087	1	65.23333333
1338	DSPR	pA	pA1	11089	1	18.75
1339	DSPR	pA	pA1	11089	1	54.86666667
1340	DSPR	pA	pA1	11089	1	22.05
1341	DSPR	pA	pA1	11089	1	9.216666667
1342	DSPR	pA	pA1	11089	1	29.58333333
1343	DSPR	pA	pA1	11089	1	22.25
1344	DSPR	pA	pA1	11089	1	7.733333333
1345	DSPR	pA	pA1	11089	1	21.51666667
1346	DSPR	pA	pA1	11089	1	21.2
1347	DSPR	pA	pA1	11089	1	43.38333333
1348	DSPR	pA	pA1	11089	1	8.533333333
1349	DSPR	pA	pA1	11089	1	17.88333333
1350	DSPR	pA	pA1	11089	1	45.3
1351	DSPR	pA	pA1	11089	1	20.53333333
1352	DSPR	pA	pA1	11089	1	30.55
1353	DSPR	pA	pA1	11089	1	29.53333333
1354	DSPR	pA	pA1	11090	1	39.53333333
1355	DSPR	pA	pA1	11090	1	13.81666667
1356	DSPR	pA	pA1	11090	1	21
1357	DSPR	pA	pA1	11090	1	59.5
1358	DSPR	pA	pA1	11090	1	31.93333333
1359	DSPR	pA	pA1	11090	1	36.73333333
1360	DSPR	pA	pA1	11090	1	24.98333333
1361	DSPR	pA	pA1	11090	1	13.5
1362	DSPR	pA	pA1	11090	1	27.6
1363	DSPR	pA	pA1	11090	1	28.81666667
1364	DSPR	pA	pA1	11090	1	11.71666667
1365	DSPR	pA	pA1	11090	1	30.25
1366	DSPR	pA	pA1	11090	1	32.41666667
1367	DSPR	pA	pA1	11090	1	36.93333333
1368	DSPR	pA	pA1	11090	1	30.45
1369	DSPR	pA	pA1	11090	1	21.61666667
1370	DSPR	pA	pA1	11091	1	11.21666667
1371	DSPR	pA	pA1	11091	1	22.75
1372	DSPR	pA	pA1	11091	1	8.9
1373	DSPR	pA	pA1	11091	1	79.23333333
1374	DSPR	pA	pA1	11091	1	98.28333333
1375	DSPR	pA	pA1	11091	1	48.05
1376	DSPR	pA	pA1	11091	1	75.83333333
1377	DSPR	pA	pA1	11091	1	62.85
1378	DSPR	pA	pA1	11091	1	52.08333333
1379	DSPR	pA	pA1	11091	1	38.58333333
1380	DSPR	pA	pA1	11091	1	9.283333333
1381	DSPR	pA	pA1	11092	1	29.1
1382	DSPR	pA	pA1	11092	1	6.233333333
1383	DSPR	pA	pA1	11092	1	45.61666667
1384	DSPR	pA	pA1	11092	1	23.45
1385	DSPR	pA	pA1	11092	1	40.16666667
1386	DSPR	pA	pA1	11092	1	7.433333333
1387	DSPR	pA	pA1	11092	1	18.45
1388	DSPR	pA	pA1	11092	1	35.76666667
1389	DSPR	pA	pA1	11092	1	11.2
1390	DSPR	pA	pA1	11092	1	7.833333333
1391	DSPR	pA	pA1	11092	1	7.666666667
1392	DSPR	pA	pA1	11092	1	42.03333333
1393	DSPR	pA	pA1	11092	1	27.16666667
1394	DSPR	pA	pA1	11092	1	10.55
1395	DSPR	pA	pA1	11092	1	20.65
1396	DSPR	pA	pA1	11092	1	19.85
1397	DSPR	pA	pA1	11093	1	25.93333333
1398	DSPR	pA	pA1	11093	1	27.18333333
1399	DSPR	pA	pA1	11093	1	33.28333333
1400	DSPR	pA	pA1	11093	1	30.78333333
1401	DSPR	pA	pA1	11093	1	31.38333333
1402	DSPR	pA	pA1	11093	1	23.53333333
1403	DSPR	pA	pA1	11093	1	29.81666667
1404	DSPR	pA	pA1	11093	1	31.83333333
1405	DSPR	pA	pA1	11093	1	32.33333333
1406	DSPR	pA	pA1	11093	1	21.96666667
1407	DSPR	pA	pA1	11093	1	11.68333333
1408	DSPR	pA	pA1	11093	1	33.43333333
1409	DSPR	pA	pA1	11093	1	32.31666667
1410	DSPR	pA	pA1	11093	1	20.95
1411	DSPR	pA	pA1	11093	1	15.26666667
1412	DSPR	pA	pA1	11093	1	33.05
1413	DSPR	pA	pA1	11094	1	7.266666667
1414	DSPR	pA	pA1	11094	1	8.266666667
1415	DSPR	pA	pA1	11094	1	21.6
1416	DSPR	pA	pA1	11094	1	6.866666667
1417	DSPR	pA	pA1	11094	1	12.35
1418	DSPR	pA	pA1	11094	1	52.41666667
1419	DSPR	pA	pA1	11094	1	6.916666667
1420	DSPR	pA	pA1	11094	1	6.816666667
1421	DSPR	pA	pA1	11094	1	27.36666667
1422	DSPR	pA	pA1	11094	1	16.78333333
1423	DSPR	pA	pA1	11094	1	4.533333333
1424	DSPR	pA	pA1	11094	1	34.16666667
1425	DSPR	pA	pA1	11094	1	9.316666667
1426	DSPR	pA	pA1	11094	1	15.41666667
1427	DSPR	pA	pA1	11094	1	12.83333333
1428	DSPR	pA	pA1	11094	1	8.566666667
1429	DSPR	pA	pA1	11095	1	12.55
1430	DSPR	pA	pA1	11095	1	14.98333333
1431	DSPR	pA	pA1	11095	1	22.68333333
1432	DSPR	pA	pA1	11095	1	11.73333333
1433	DSPR	pA	pA1	11095	1	13.7
1434	DSPR	pA	pA1	11095	1	44
1435	DSPR	pA	pA1	11095	1	12.58333333
1436	DSPR	pA	pA1	11095	1	32.66666667
1437	DSPR	pA	pA1	11095	1	17.13333333
1438	DSPR	pA	pA1	11095	1	31.81666667
1439	DSPR	pA	pA1	11095	1	14.38333333
1440	DSPR	pA	pA1	11096	1	43.7
1441	DSPR	pA	pA1	11096	1	50.51666667
1442	DSPR	pA	pA1	11096	1	67.08333333
1443	DSPR	pA	pA1	11096	1	23.11666667
1444	DSPR	pA	pA1	11096	1	50.1
1445	DSPR	pA	pA1	11096	1	44.66666667
1446	DSPR	pA	pA1	11096	1	44.35
1447	DSPR	pA	pA1	11096	1	41.96666667
1448	DSPR	pA	pA1	11096	1	20.08333333
1449	DSPR	pA	pA1	11096	1	19.1
1450	DSPR	pA	pA1	11096	1	68.96666667
1451	DSPR	pA	pA1	11096	1	43.68333333
1452	DSPR	pA	pA1	11096	1	44.15
1453	DSPR	pA	pA1	11096	1	91.73333333
1454	DSPR	pA	pA1	11096	1	36.1
1455	DSPR	pA	pA1	11096	1	53.46666667
1456	DSPR	pA	pA1	11097	1	52.61666667
1457	DSPR	pA	pA1	11097	1	35.75
1458	DSPR	pA	pA1	11097	1	40.36666667
1459	DSPR	pA	pA1	11097	1	20.5
1460	DSPR	pA	pA1	11097	1	10.83333333
1461	DSPR	pA	pA1	11097	1	6.066666667
1462	DSPR	pA	pA1	11097	1	13.3
1463	DSPR	pA	pA1	11097	1	19.95
1464	DSPR	pA	pA1	11097	1	14.11666667
1465	DSPR	pA	pA1	11097	1	15.21666667
1466	DSPR	pA	pA1	11097	1	81.73333333
1467	DSPR	pA	pA1	11097	1	5.133333333
1468	DSPR	pA	pA1	11097	1	21.91666667
1469	DSPR	pA	pA1	11097	1	77.56666667
1470	DSPR	pA	pA1	11097	1	16.4
1471	DSPR	pA	pA1	11097	1	13.58333333
1472	DSPR	pA	pA1	11098	1	6.716666667
1473	DSPR	pA	pA1	11098	1	33.55
1474	DSPR	pA	pA1	11098	1	8.25
1475	DSPR	pA	pA1	11098	1	8.733333333
1476	DSPR	pA	pA1	11098	1	11.38333333
1477	DSPR	pA	pA1	11098	1	27.83333333
1478	DSPR	pA	pA1	11098	1	8.75
1479	DSPR	pA	pA1	11098	1	42.6
1480	DSPR	pA	pA1	11098	1	8.8
1481	DSPR	pA	pA1	11098	1	33.2
1482	DSPR	pA	pA1	11098	1	42.46666667
1483	DSPR	pA	pA1	11098	1	9.716666667
1484	DSPR	pA	pA1	11098	1	61.05
1485	DSPR	pA	pA1	11098	1	11.05
1486	DSPR	pA	pA1	11098	1	24.61666667
1487	DSPR	pA	pA1	11098	1	26.36666667
1488	DSPR	pA	pA1	11099	1	30.18333333
1489	DSPR	pA	pA1	11099	1	10.65
1490	DSPR	pA	pA1	11099	1	11.16666667
1491	DSPR	pA	pA1	11099	1	33.56666667
1492	DSPR	pA	pA1	11099	1	8.066666667
1493	DSPR	pA	pA1	11099	1	30.81666667
1494	DSPR	pA	pA1	11099	1	23.16666667
1495	DSPR	pA	pA1	11099	1	7.15
1496	DSPR	pA	pA1	11099	1	20.83333333
1497	DSPR	pA	pA1	11099	1	5.966666667
1498	DSPR	pA	pA1	11099	1	9.666666667
1499	DSPR	pA	pA1	11099	1	7.366666667
1500	DSPR	pA	pA1	11099	1	28.68333333
1501	DSPR	pA	pA1	11099	1	28.15
1502	DSPR	pA	pA1	11099	1	20.2
1503	DSPR	pA	pA1	11099	1	14.31666667
1504	DSPR	pA	pA1	11100	1	17.18333333
1505	DSPR	pA	pA1	11100	1	23.13333333
1506	DSPR	pA	pA1	11100	1	36.26666667
1507	DSPR	pA	pA1	11100	1	67.81666667
1508	DSPR	pA	pA1	11100	1	46.03333333
1509	DSPR	pA	pA1	11100	1	33.81666667
1510	DSPR	pA	pA1	11100	1	19.7
1511	DSPR	pA	pA1	11100	1	18.33333333
1512	DSPR	pA	pA1	11100	1	17.63333333
1513	DSPR	pA	pA1	11100	1	40.3
1514	DSPR	pA	pA1	11100	1	36.71666667
1515	DSPR	pA	pA1	11100	1	67.75
1516	DSPR	pA	pA1	11100	1	37.25
1517	DSPR	pA	pA1	11100	1	16.91666667
1518	DSPR	pA	pA1	11100	1	22.36666667
1519	DSPR	pA	pA1	11100	1	63.83333333
1520	DSPR	pA	pA1	11101	1	36.93333333
1521	DSPR	pA	pA1	11101	1	37.63333333
1522	DSPR	pA	pA1	11101	1	57.03333333
1523	DSPR	pA	pA1	11101	1	75.9
1524	DSPR	pA	pA1	11101	1	16.68333333
1525	DSPR	pA	pA1	11101	1	39.53333333
1526	DSPR	pA	pA1	11101	1	74.63333333
1527	DSPR	pA	pA1	11101	1	16.7
1528	DSPR	pA	pA1	11101	1	16
1529	DSPR	pA	pA1	11101	1	71.43333333
1530	DSPR	pA	pA1	11101	1	76.08333333
1531	DSPR	pA	pA1	11101	1	85.33333333
1532	DSPR	pA	pA1	11101	1	13.46666667
1533	DSPR	pA	pA1	11101	1	68.45
1534	DSPR	pA	pA1	11101	1	10.31666667
1535	DSPR	pA	pA1	11102	1	32.23333333
1536	DSPR	pA	pA1	11102	1	6.616666667
1537	DSPR	pA	pA1	11102	1	16.06666667
1538	DSPR	pA	pA1	11102	1	19.78333333
1539	DSPR	pA	pA1	11102	1	23.01666667
1540	DSPR	pA	pA1	11102	1	33.53333333
1541	DSPR	pA	pA1	11102	1	12.31666667
1542	DSPR	pA	pA1	11102	1	6.466666667
1543	DSPR	pA	pA1	11102	1	8.683333333
1544	DSPR	pA	pA1	11102	1	8.7
1545	DSPR	pA	pA1	11102	1	20.16666667
1546	DSPR	pA	pA1	11102	1	9.316666667
1547	DSPR	pA	pA1	11102	1	9.316666667
1548	DSPR	pA	pA1	11102	1	28.56666667
1549	DSPR	pA	pA1	11102	1	50.18333333
1550	DSPR	pA	pA1	11103	1	40.78333333
1551	DSPR	pA	pA1	11103	1	82.2
1552	DSPR	pA	pA1	11103	1	34.83333333
1553	DSPR	pA	pA1	11103	1	61.73333333
1554	DSPR	pA	pA1	11103	1	86.66666667
1555	DSPR	pA	pA1	11103	1	57.1
1556	DSPR	pA	pA1	11103	1	89.6
1557	DSPR	pA	pA1	11103	1	68.15
1558	DSPR	pA	pA1	11103	1	52.66666667
1559	DSPR	pA	pA1	11103	1	63.38333333
1560	DSPR	pA	pA1	11103	1	64.11666667
1561	DSPR	pA	pA1	11103	1	101.4833333
1562	DSPR	pA	pA1	11103	1	17.41666667
1563	DSPR	pA	pA1	11103	1	60.43333333
1564	DSPR	pA	pA1	11103	1	99.4
1565	DSPR	pA	pA1	11103	1	88.68333333
1566	DSPR	pA	pA1	11104	1	23.85
1567	DSPR	pA	pA1	11104	1	37.6
1568	DSPR	pA	pA1	11104	1	38.2
1569	DSPR	pA	pA1	11104	1	29.81666667
1570	DSPR	pA	pA1	11104	1	46.35
1571	DSPR	pA	pA1	11104	1	22.23333333
1572	DSPR	pA	pA1	11104	1	20.96666667
1573	DSPR	pA	pA1	11104	1	37.08333333
1574	DSPR	pA	pA1	11104	1	69.48333333
1575	DSPR	pA	pA1	11104	1	78.4
1576	DSPR	pA	pA1	11104	1	44.15
1577	DSPR	pA	pA1	11104	1	25.33333333
1578	DSPR	pA	pA1	11104	1	67.33333333
1579	DSPR	pA	pA1	11104	1	25.78333333
1580	DSPR	pA	pA1	11104	1	17.85
1581	DSPR	pA	pA1	11105	1	12.35
1582	DSPR	pA	pA1	11105	1	35.51666667
1583	DSPR	pA	pA1	11105	1	27.46666667
1584	DSPR	pA	pA1	11105	1	27.75
1585	DSPR	pA	pA1	11105	1	29.35
1586	DSPR	pA	pA1	11105	1	14.33333333
1587	DSPR	pA	pA1	11105	1	22.9
1588	DSPR	pA	pA1	11105	1	29.18333333
1589	DSPR	pA	pA1	11105	1	60.48333333
1590	DSPR	pA	pA1	11105	1	55.35
1591	DSPR	pA	pA1	11105	1	13.31666667
1592	DSPR	pA	pA1	11105	1	45.51666667
1593	DSPR	pA	pA1	11105	1	37.03333333
1594	DSPR	pA	pA1	11105	1	31.38333333
1595	DSPR	pA	pA1	11105	1	24.68333333
1596	DSPR	pA	pA1	11105	1	30.75
1597	DSPR	pA	pA1	11106	1	42.63333333
1598	DSPR	pA	pA1	11106	1	50.96666667
1599	DSPR	pA	pA1	11106	1	36.83333333
1600	DSPR	pA	pA1	11106	1	39.46666667
1601	DSPR	pA	pA1	11106	1	18.31666667
1602	DSPR	pA	pA1	11106	1	54.81666667
1603	DSPR	pA	pA1	11106	1	47.56666667
1604	DSPR	pA	pA1	11106	1	49.65
1605	DSPR	pA	pA1	11106	1	48.31666667
1606	DSPR	pA	pA1	11106	1	32.31666667
1607	DSPR	pA	pA1	11106	1	28.58333333
1608	DSPR	pA	pA1	11106	1	60.13333333
1609	DSPR	pA	pA1	11106	1	40.76666667
1610	DSPR	pA	pA1	11106	1	35.45
1611	DSPR	pA	pA1	11106	1	50.63333333
1612	DSPR	pA	pA1	11106	1	34.33333333
1613	DSPR	pA	pA1	11107	1	28.65
1614	DSPR	pA	pA1	11107	1	25.5
1615	DSPR	pA	pA1	11107	1	10.01666667
1616	DSPR	pA	pA1	11107	1	29.86666667
1617	DSPR	pA	pA1	11107	1	40.83333333
1618	DSPR	pA	pA1	11107	1	29.56666667
1619	DSPR	pA	pA1	11107	1	24.16666667
1620	DSPR	pA	pA1	11107	1	37.63333333
1621	DSPR	pA	pA1	11107	1	29.61666667
1622	DSPR	pA	pA1	11107	1	34.31666667
1623	DSPR	pA	pA1	11107	1	35.6
1624	DSPR	pA	pA1	11107	1	31.3
1625	DSPR	pA	pA1	11107	1	22.28333333
1626	DSPR	pA	pA1	11107	1	26.48333333
1627	DSPR	pA	pA1	11107	1	22.21666667
1628	DSPR	pA	pA1	11107	1	15.6
1629	DSPR	pA	pA1	11108	1	56.53333333
1630	DSPR	pA	pA1	11108	1	12.43333333
1631	DSPR	pA	pA1	11108	1	24.56666667
1632	DSPR	pA	pA1	11108	1	13.23333333
1633	DSPR	pA	pA1	11108	1	56.63333333
1634	DSPR	pA	pA1	11108	1	20.7
1635	DSPR	pA	pA1	11108	1	13.18333333
1636	DSPR	pA	pA1	11108	1	60.78333333
1637	DSPR	pA	pA1	11108	1	16.96666667
1638	DSPR	pA	pA1	11108	1	8.75
1639	DSPR	pA	pA1	11108	1	10.08333333
1640	DSPR	pA	pA1	11108	1	22.81666667
1641	DSPR	pA	pA1	11108	1	31.3
1642	DSPR	pA	pA1	11108	1	6.516666667
1643	DSPR	pA	pA1	11108	1	43.8
1644	DSPR	pA	pA1	11108	1	33.76666667
1645	DSPR	pA	pA1	11109	1	22.06666667
1646	DSPR	pA	pA1	11109	1	37.78333333
1647	DSPR	pA	pA1	11109	1	30.55
1648	DSPR	pA	pA1	11109	1	34.88333333
1649	DSPR	pA	pA1	11109	1	76.81666667
1650	DSPR	pA	pA1	11109	1	31
1651	DSPR	pA	pA1	11109	1	17.35
1652	DSPR	pA	pA1	11109	1	10.68333333
1653	DSPR	pA	pA1	11109	1	33.93333333
1654	DSPR	pA	pA1	11109	1	70.3
1655	DSPR	pA	pA1	11109	1	23.88333333
1656	DSPR	pA	pA1	11109	1	44.35
1657	DSPR	pA	pA1	11109	1	51.58333333
1658	DSPR	pA	pA1	11109	1	43.26666667
1659	DSPR	pA	pA1	11109	1	50.18333333
1660	DSPR	pA	pA1	11109	1	31.88333333
1661	DSPR	pA	pA1	11110	1	32.65
1662	DSPR	pA	pA1	11110	1	39.16666667
1663	DSPR	pA	pA1	11110	1	15.98333333
1664	DSPR	pA	pA1	11110	1	32.03333333
1665	DSPR	pA	pA1	11110	1	77.88333333
1666	DSPR	pA	pA1	11110	1	12.86666667
1667	DSPR	pA	pA1	11110	1	58.51666667
1668	DSPR	pA	pA1	11110	1	43.55
1669	DSPR	pA	pA1	11110	1	28.81666667
1670	DSPR	pA	pA1	11110	1	30.3
1671	DSPR	pA	pA1	11110	1	41.48333333
1672	DSPR	pA	pA1	11110	1	33.8
1673	DSPR	pA	pA1	11110	1	79.55
1674	DSPR	pA	pA1	11110	1	38.88333333
1675	DSPR	pA	pA1	11110	1	14.48333333
1676	DSPR	pA	pA1	11110	1	57.13333333
1677	DSPR	pA	pA1	11111	1	26.58333333
1678	DSPR	pA	pA1	11111	1	77.73333333
1679	DSPR	pA	pA1	11111	1	38.61666667
1680	DSPR	pA	pA1	11111	1	42.4
1681	DSPR	pA	pA1	11111	1	14.5
1682	DSPR	pA	pA1	11111	1	34.3
1683	DSPR	pA	pA1	11111	1	23.61666667
1684	DSPR	pA	pA1	11111	1	45.93333333
1685	DSPR	pA	pA1	11111	1	66.98333333
1686	DSPR	pA	pA1	11111	1	22
1687	DSPR	pA	pA1	11111	1	55.3
1688	DSPR	pA	pA1	11111	1	10.41666667
1689	DSPR	pA	pA1	11111	1	13.36666667
1690	DSPR	pA	pA1	11111	1	33.75
1691	DSPR	pA	pA1	11111	1	57.51666667
1692	DSPR	pA	pA1	11111	1	57.9
1693	DSPR	pA	pA1	11112	1	17
1694	DSPR	pA	pA1	11112	1	10.6
1695	DSPR	pA	pA1	11112	1	14.68333333
1696	DSPR	pA	pA1	11112	1	29.93333333
1697	DSPR	pA	pA1	11112	1	21.65
1698	DSPR	pA	pA1	11112	1	40.35
1699	DSPR	pA	pA1	11112	1	40.7
1700	DSPR	pA	pA1	11112	1	9.766666667
1701	DSPR	pA	pA1	11112	1	30.41666667
1702	DSPR	pA	pA1	11112	1	12.35
1703	DSPR	pA	pA1	11112	1	12.41666667
1704	DSPR	pA	pA1	11112	1	9.933333333
1705	DSPR	pA	pA1	11112	1	27.23333333
1706	DSPR	pA	pA1	11112	1	21.6
1707	DSPR	pA	pA1	11112	1	13.6
1708	DSPR	pA	pA1	11112	1	37.75
1709	DSPR	pA	pA1	11113	1	43.11666667
1710	DSPR	pA	pA1	11113	1	48.28333333
1711	DSPR	pA	pA1	11113	1	14.23333333
1712	DSPR	pA	pA1	11113	1	14.71666667
1713	DSPR	pA	pA1	11113	1	39.9
1714	DSPR	pA	pA1	11113	1	38.23333333
1715	DSPR	pA	pA1	11113	1	38.23333333
1716	DSPR	pA	pA1	11113	1	34.66666667
1717	DSPR	pA	pA1	11113	1	46.25
1718	DSPR	pA	pA1	11113	1	28.55
1719	DSPR	pA	pA1	11113	1	46.35
1720	DSPR	pA	pA1	11113	1	49.98333333
1721	DSPR	pA	pA1	11113	1	34.28333333
1722	DSPR	pA	pA1	11113	1	46.73333333
1723	DSPR	pA	pA1	11113	1	63.46666667
1724	DSPR	pA	pA1	11113	1	49.8
1725	DSPR	pA	pA1	11114	1	10.83333333
1726	DSPR	pA	pA1	11114	1	29.15
1727	DSPR	pA	pA1	11114	1	18.45
1728	DSPR	pA	pA1	11114	1	8.783333333
1729	DSPR	pA	pA1	11114	1	16.15
1730	DSPR	pA	pA1	11114	1	14.86666667
1731	DSPR	pA	pA1	11114	1	23.8
1732	DSPR	pA	pA1	11114	1	7.766666667
1733	DSPR	pA	pA1	11114	1	12.11666667
1734	DSPR	pA	pA1	11114	1	9.383333333
1735	DSPR	pA	pA1	11114	1	23.48333333
1736	DSPR	pA	pA1	11114	1	4.583333333
1737	DSPR	pA	pA1	11114	1	8.95
1738	DSPR	pA	pA1	11114	1	10.6
1739	DSPR	pA	pA1	11114	1	9.083333333
1740	DSPR	pA	pA1	11115	1	9.4
1741	DSPR	pA	pA1	11115	1	5.7
1742	DSPR	pA	pA1	11115	1	21.25
1743	DSPR	pA	pA1	11115	1	33.36666667
1744	DSPR	pA	pA1	11115	1	10.2
1745	DSPR	pA	pA1	11115	1	25.78333333
1746	DSPR	pA	pA1	11115	1	7.5
1747	DSPR	pA	pA1	11115	1	42.8
1748	DSPR	pA	pA1	11115	1	18.8
1749	DSPR	pA	pA1	11116	1	32.35
1750	DSPR	pA	pA1	11116	1	48.45
1751	DSPR	pA	pA1	11116	1	37.01666667
1752	DSPR	pA	pA1	11116	1	48.81666667
1753	DSPR	pA	pA1	11116	1	50.18333333
1754	DSPR	pA	pA1	11116	1	34.53333333
1755	DSPR	pA	pA1	11116	1	63.18333333
1756	DSPR	pA	pA1	11116	1	61.25
1757	DSPR	pA	pA1	11116	1	13.28333333
1758	DSPR	pA	pA1	11116	1	39.6
1759	DSPR	pA	pA1	11116	1	22.66666667
1760	DSPR	pA	pA1	11116	1	32.4
1761	DSPR	pA	pA1	11116	1	28.63333333
1762	DSPR	pA	pA1	11116	1	47.65
1763	DSPR	pA	pA1	11116	1	30.86666667
1764	DSPR	pA	pA1	11116	1	42.4
1765	DSPR	pA	pA1	11117	1	9.883333333
1766	DSPR	pA	pA1	11117	1	44.13333333
1767	DSPR	pA	pA1	11117	1	70.5
1768	DSPR	pA	pA1	11117	1	38.93333333
1769	DSPR	pA	pA1	11117	1	32.73333333
1770	DSPR	pA	pA1	11117	1	25
1771	DSPR	pA	pA1	11117	1	29.23333333
1772	DSPR	pA	pA1	11117	1	22.4
1773	DSPR	pA	pA1	11117	1	10
1774	DSPR	pA	pA1	11117	1	53.53333333
1775	DSPR	pA	pA1	11117	1	36.38333333
1776	DSPR	pA	pA1	11117	1	18.51666667
1777	DSPR	pA	pA1	11117	1	12.66666667
1778	DSPR	pA	pA1	11117	1	34.33333333
1779	DSPR	pA	pA1	11117	1	50.53333333
1780	DSPR	pA	pA1	11117	1	73.41666667
1781	DSPR	pA	pA1	11118	1	14.51666667
1782	DSPR	pA	pA1	11118	1	12.03333333
1783	DSPR	pA	pA1	11118	1	11.91666667
1784	DSPR	pA	pA1	11118	1	11.61666667
1785	DSPR	pA	pA1	11118	1	40.4
1786	DSPR	pA	pA1	11118	1	13.18333333
1787	DSPR	pA	pA1	11118	1	32.75
1788	DSPR	pA	pA1	11118	1	82.98333333
1789	DSPR	pA	pA1	11118	1	14.9
1790	DSPR	pA	pA1	11118	1	12.08333333
1791	DSPR	pA	pA1	11118	1	35.81666667
1792	DSPR	pA	pA1	11119	1	30.2
1793	DSPR	pA	pA1	11119	1	35.91666667
1794	DSPR	pA	pA1	11119	1	44.68333333
1795	DSPR	pA	pA1	11119	1	75
1796	DSPR	pA	pA1	11119	1	36.36666667
1797	DSPR	pA	pA1	11119	1	64.15
1798	DSPR	pA	pA1	11119	1	39
1799	DSPR	pA	pA1	11119	1	20.08333333
1800	DSPR	pA	pA1	11119	1	41.48333333
1801	DSPR	pA	pA1	11119	1	38.48333333
1802	DSPR	pA	pA1	11119	1	45.2
1803	DSPR	pA	pA1	11119	1	59.15
1804	DSPR	pA	pA1	11119	1	23.98333333
1805	DSPR	pA	pA1	11119	1	48.63333333
1806	DSPR	pA	pA1	11119	1	45.9
1807	DSPR	pA	pA1	11119	1	69.76666667
1808	DSPR	pA	pA1	11120	1	30.7
1809	DSPR	pA	pA1	11120	1	22.05
1810	DSPR	pA	pA1	11120	1	26.71666667
1811	DSPR	pA	pA1	11120	1	31.81666667
1812	DSPR	pA	pA1	11120	1	14.81666667
1813	DSPR	pA	pA1	11120	1	9.016666667
1814	DSPR	pA	pA1	11120	1	8.75
1815	DSPR	pA	pA1	11120	1	18.86666667
1816	DSPR	pA	pA1	11120	1	26.95
1817	DSPR	pA	pA1	11120	1	38.7
1818	DSPR	pA	pA1	11120	1	27.31666667
1819	DSPR	pA	pA1	11120	1	37.05
1820	DSPR	pA	pA1	11120	1	25.1
1821	DSPR	pA	pA1	11120	1	35.16666667
1822	DSPR	pA	pA1	11120	1	34.33333333
1823	DSPR	pA	pA1	11121	1	24.46666667
1824	DSPR	pA	pA1	11121	1	5.466666667
1825	DSPR	pA	pA1	11121	1	13.06666667
1826	DSPR	pA	pA1	11121	1	32.1
1827	DSPR	pA	pA1	11121	1	31.16666667
1828	DSPR	pA	pA1	11121	1	7.283333333
1829	DSPR	pA	pA1	11121	1	11.55
1830	DSPR	pA	pA1	11121	1	7.4
1831	DSPR	pA	pA1	11121	1	7.033333333
1832	DSPR	pA	pA1	11121	1	11.33333333
1833	DSPR	pA	pA1	11121	1	35.66666667
1834	DSPR	pA	pA1	11122	1	47.56666667
1835	DSPR	pA	pA1	11122	1	61.93333333
1836	DSPR	pA	pA1	11122	1	57.5
1837	DSPR	pA	pA1	11122	1	44.21666667
1838	DSPR	pA	pA1	11122	1	41.95
1839	DSPR	pA	pA1	11122	1	119.8666667
1840	DSPR	pA	pA1	11122	1	62.81666667
1841	DSPR	pA	pA1	11122	1	52.15
1842	DSPR	pA	pA1	11122	1	18.98333333
1843	DSPR	pA	pA1	11122	1	8.633333333
1844	DSPR	pA	pA1	11122	1	30.03333333
1845	DSPR	pA	pA1	11122	1	17.7
1846	DSPR	pA	pA1	11122	1	58.08333333
1847	DSPR	pA	pA1	11122	1	57.95
1848	DSPR	pA	pA1	11122	1	36.45
1849	DSPR	pA	pA1	11122	1	33.23333333
1850	DSPR	pA	pA1	11123	1	45.03333333
1851	DSPR	pA	pA1	11123	1	85.41666667
1852	DSPR	pA	pA1	11123	1	40.78333333
1853	DSPR	pA	pA1	11123	1	23.31666667
1854	DSPR	pA	pA1	11123	1	62.68333333
1855	DSPR	pA	pA1	11123	1	42.35
1856	DSPR	pA	pA1	11123	1	51.66666667
1857	DSPR	pA	pA1	11123	1	32.63333333
1858	DSPR	pA	pA1	11123	1	61.85
1859	DSPR	pA	pA1	11123	1	38.03333333
1860	DSPR	pA	pA1	11123	1	76.16666667
1861	DSPR	pA	pA1	11123	1	33.8
1862	DSPR	pA	pA1	11123	1	27.33333333
1863	DSPR	pA	pA1	11123	1	45.46666667
1864	DSPR	pA	pA1	11123	1	47.71666667
1865	DSPR	pA	pA1	11123	1	49.91666667
1866	DSPR	pA	pA1	11124	1	21.05
1867	DSPR	pA	pA1	11124	1	19.06666667
1868	DSPR	pA	pA1	11124	1	6.65
1869	DSPR	pA	pA1	11124	1	19.9
1870	DSPR	pA	pA1	11124	1	16.76666667
1871	DSPR	pA	pA1	11124	1	53.8
1872	DSPR	pA	pA1	11124	1	14.36666667
1873	DSPR	pA	pA1	11124	1	17.88333333
1874	DSPR	pA	pA1	11124	1	3.833333333
1875	DSPR	pA	pA1	11124	1	16.36666667
1876	DSPR	pA	pA1	11124	1	32.31666667
1877	DSPR	pA	pA1	11124	1	21.3
1878	DSPR	pA	pA1	11124	1	14.01666667
1879	DSPR	pA	pA1	11124	1	26.78333333
1880	DSPR	pA	pA1	11124	1	7.25
1881	DSPR	pA	pA1	11124	1	13.4
1882	DSPR	pA	pA1	11125	1	18.96666667
1883	DSPR	pA	pA1	11125	1	49.18333333
1884	DSPR	pA	pA1	11125	1	19.83333333
1885	DSPR	pA	pA1	11125	1	36.43333333
1886	DSPR	pA	pA1	11125	1	16.58333333
1887	DSPR	pA	pA1	11125	1	18.6
1888	DSPR	pA	pA1	11125	1	33.75
1889	DSPR	pA	pA1	11125	1	57.58333333
1890	DSPR	pA	pA1	11125	1	22.03333333
1891	DSPR	pA	pA1	11125	1	31.5
1892	DSPR	pA	pA1	11125	1	38.08333333
1893	DSPR	pA	pA1	11125	1	27.28333333
1894	DSPR	pA	pA1	11125	1	18.4
1895	DSPR	pA	pA1	11125	1	43.48333333
1896	DSPR	pA	pA1	11125	1	55.23333333
1897	DSPR	pA	pA1	11126	1	40.46666667
1898	DSPR	pA	pA1	11126	1	44.63333333
1899	DSPR	pA	pA1	11126	1	19.75
1900	DSPR	pA	pA1	11126	1	43.75
1901	DSPR	pA	pA1	11126	1	28.21666667
1902	DSPR	pA	pA1	11126	1	77.28333333
1903	DSPR	pA	pA1	11126	1	29.9
1904	DSPR	pA	pA1	11126	1	32.35
1905	DSPR	pA	pA1	11126	1	92.15
1906	DSPR	pA	pA1	11126	1	65.03333333
1907	DSPR	pA	pA1	11126	1	17.91666667
1908	DSPR	pA	pA1	11126	1	18.55
1909	DSPR	pA	pA1	11126	1	50.83333333
1910	DSPR	pA	pA1	11126	1	57.66666667
1911	DSPR	pA	pA1	11126	1	40.46666667
1912	DSPR	pA	pA1	11126	1	50.08333333
1913	DSPR	pA	pA1	11127	1	6.433333333
1914	DSPR	pA	pA1	11127	1	36.81666667
1915	DSPR	pA	pA1	11127	1	14.28333333
1916	DSPR	pA	pA1	11127	1	47.68333333
1917	DSPR	pA	pA1	11127	1	10.98333333
1918	DSPR	pA	pA1	11127	1	37.98333333
1919	DSPR	pA	pA1	11127	1	16.13333333
1920	DSPR	pA	pA1	11127	1	25.13333333
1921	DSPR	pA	pA1	11127	1	66.21666667
1922	DSPR	pA	pA1	11127	1	13.43333333
1923	DSPR	pA	pA1	11127	1	37.28333333
1924	DSPR	pA	pA1	11127	1	30.1
1925	DSPR	pA	pA1	11127	1	21.35
1926	DSPR	pA	pA1	11127	1	32.5
1927	DSPR	pA	pA1	11127	1	19.03333333
1928	DSPR	pA	pA1	11127	1	9.066666667
1929	DSPR	pA	pA1	11128	1	22.33333333
1930	DSPR	pA	pA1	11128	1	7.3
1931	DSPR	pA	pA1	11128	1	5.433333333
1932	DSPR	pA	pA1	11128	1	7.583333333
1933	DSPR	pA	pA1	11128	1	10.95
1934	DSPR	pA	pA1	11128	1	4.433333333
1935	DSPR	pA	pA1	11128	1	11.78333333
1936	DSPR	pA	pA1	11128	1	4.483333333
1937	DSPR	pA	pA1	11128	1	12.95
1938	DSPR	pA	pA1	11128	1	6.35
1939	DSPR	pA	pA1	11128	1	9.983333333
1940	DSPR	pA	pA1	11128	1	10.08333333
1941	DSPR	pA	pA1	11128	1	5.55
1942	DSPR	pA	pA1	11128	1	41.33333333
1943	DSPR	pA	pA1	11128	1	7.433333333
1944	DSPR	pA	pA1	11128	1	10.08333333
1945	DSPR	pA	pA1	11129	1	74.21666667
1946	DSPR	pA	pA1	11129	1	47.6
1947	DSPR	pA	pA1	11129	1	19.63333333
1948	DSPR	pA	pA1	11129	1	23.6
1949	DSPR	pA	pA1	11129	1	31.11666667
1950	DSPR	pA	pA1	11129	1	91.06666667
1951	DSPR	pA	pA1	11129	1	38.88333333
1952	DSPR	pA	pA1	11129	1	78.91666667
1953	DSPR	pA	pA1	11129	1	34.35
1954	DSPR	pA	pA1	11129	1	35.8
1955	DSPR	pA	pA1	11129	1	60.38333333
1956	DSPR	pA	pA1	11129	1	102.95
1957	DSPR	pA	pA1	11129	1	77.9
1958	DSPR	pA	pA1	11129	1	19.15
1959	DSPR	pA	pA1	11129	1	33.98333333
1960	DSPR	pA	pA1	11129	1	82.78333333
1961	DSPR	pA	pA1	11130	1	64.26666667
1962	DSPR	pA	pA1	11130	1	47
1963	DSPR	pA	pA1	11130	1	93.81666667
1964	DSPR	pA	pA1	11130	1	86.23333333
1965	DSPR	pA	pA1	11130	1	45.41666667
1966	DSPR	pA	pA1	11130	1	68.93333333
1967	DSPR	pA	pA1	11130	1	71.66666667
1968	DSPR	pA	pA1	11130	1	39.71666667
1969	DSPR	pA	pA1	11130	1	60.66666667
1970	DSPR	pA	pA1	11130	1	62.8
1971	DSPR	pA	pA1	11130	1	80.8
1972	DSPR	pA	pA1	11130	1	47.85
1973	DSPR	pA	pA1	11130	1	54.05
1974	DSPR	pA	pA1	11130	1	73.58333333
1975	DSPR	pA	pA1	11130	1	66.86666667
1976	DSPR	pA	pA1	11130	1	85.46666667
1977	DSPR	pA	pA1	11131	1	56.41666667
1978	DSPR	pA	pA1	11131	1	95.53333333
1979	DSPR	pA	pA1	11131	1	31.46666667
1980	DSPR	pA	pA1	11131	1	30.93333333
1981	DSPR	pA	pA1	11131	1	37.08333333
1982	DSPR	pA	pA1	11131	1	49
1983	DSPR	pA	pA1	11131	1	53.18333333
1984	DSPR	pA	pA1	11131	1	34.93333333
1985	DSPR	pA	pA1	11131	1	36.85
1986	DSPR	pA	pA1	11131	1	53.18333333
1987	DSPR	pA	pA1	11131	1	77.36666667
1988	DSPR	pA	pA1	11131	1	56.85
1989	DSPR	pA	pA1	11131	1	83.38333333
1990	DSPR	pA	pA1	11131	1	24.65
1991	DSPR	pA	pA1	11131	1	37.36666667
1992	DSPR	pA	pA1	11131	1	51.73333333
1993	DSPR	pA	pA1	11132	1	30.75
1994	DSPR	pA	pA1	11132	1	47.38333333
1995	DSPR	pA	pA1	11132	1	10.48333333
1996	DSPR	pA	pA1	11132	1	44.43333333
1997	DSPR	pA	pA1	11132	1	15.21666667
1998	DSPR	pA	pA1	11132	1	31.06666667
1999	DSPR	pA	pA1	11132	1	19.76666667
2000	DSPR	pA	pA1	11132	1	19.7
2001	DSPR	pA	pA1	11132	1	14.66666667
2002	DSPR	pA	pA1	11132	1	42.85
2003	DSPR	pA	pA1	11132	1	15.3
2004	DSPR	pA	pA1	11132	1	14.55
2005	DSPR	pA	pA1	11132	1	18.8
2006	DSPR	pA	pA1	11132	1	38.51666667
2007	DSPR	pA	pA1	11132	1	3.166666667
2008	DSPR	pA	pA1	11132	1	3.3
2009	DSPR	pA	pA1	11133	1	102.75
2010	DSPR	pA	pA1	11133	1	44.36666667
2011	DSPR	pA	pA1	11133	1	62.98333333
2012	DSPR	pA	pA1	11133	1	124.4333333
2013	DSPR	pA	pA1	11133	1	36.98333333
2014	DSPR	pA	pA1	11133	1	41.13333333
2015	DSPR	pA	pA1	11133	1	62.05
2016	DSPR	pA	pA1	11133	1	69.13333333
2017	DSPR	pA	pA1	11133	1	40.8
2018	DSPR	pA	pA1	11133	1	56.36666667
2019	DSPR	pA	pA1	11133	1	99.46666667
2020	DSPR	pA	pA1	11133	1	79.6
2021	DSPR	pA	pA1	11133	1	76.18333333
2022	DSPR	pA	pA1	11133	1	40.28333333
2023	DSPR	pA	pA1	11133	1	72.3
2024	DSPR	pA	pA1	11133	1	53.55
2025	DSPR	pA	pA1	11134	1	25.66666667
2026	DSPR	pA	pA1	11134	1	33.53333333
2027	DSPR	pA	pA1	11134	1	23.48333333
2028	DSPR	pA	pA1	11134	1	32.18333333
2029	DSPR	pA	pA1	11134	1	20.06666667
2030	DSPR	pA	pA1	11134	1	25.91666667
2031	DSPR	pA	pA1	11134	1	20.48333333
2032	DSPR	pA	pA1	11134	1	32.75
2033	DSPR	pA	pA1	11134	1	52.33333333
2034	DSPR	pA	pA1	11134	1	19.21666667
2035	DSPR	pA	pA1	11134	1	29.43333333
2036	DSPR	pA	pA1	11134	1	41.78333333
2037	DSPR	pA	pA1	11134	1	24.4
2038	DSPR	pA	pA1	11134	1	31.86666667
2039	DSPR	pA	pA1	11134	1	22.83333333
2040	DSPR	pA	pA1	11135	1	49.01666667
2041	DSPR	pA	pA1	11135	1	46.43333333
2042	DSPR	pA	pA1	11135	1	55.2
2043	DSPR	pA	pA1	11135	1	55.73333333
2044	DSPR	pA	pA1	11135	1	72.6
2045	DSPR	pA	pA1	11135	1	49.01666667
2046	DSPR	pA	pA1	11135	1	30
2047	DSPR	pA	pA1	11135	1	42.13333333
2048	DSPR	pA	pA1	11135	1	64.73333333
2049	DSPR	pA	pA1	11135	1	53.85
2050	DSPR	pA	pA1	11135	1	60.86666667
2051	DSPR	pA	pA1	11135	1	27.13333333
2052	DSPR	pA	pA1	11135	1	21.98333333
2053	DSPR	pA	pA1	11135	1	73.8
2054	DSPR	pA	pA1	11135	1	60.51666667
2055	DSPR	pA	pA1	11135	1	36.63333333
2056	DSPR	pA	pA1	11136	1	65.55
2057	DSPR	pA	pA1	11136	1	35.75
2058	DSPR	pA	pA1	11136	1	37.2
2059	DSPR	pA	pA1	11136	1	72.65
2060	DSPR	pA	pA1	11136	1	64.63333333
2061	DSPR	pA	pA1	11136	1	46.73333333
2062	DSPR	pA	pA1	11136	1	42.15
2063	DSPR	pA	pA1	11136	1	33.85
2064	DSPR	pA	pA1	11136	1	24.26666667
2065	DSPR	pA	pA1	11136	1	41.01666667
2066	DSPR	pA	pA1	11136	1	32.03333333
2067	DSPR	pA	pA1	11136	1	74.26666667
2068	DSPR	pA	pA1	11136	1	25.9
2069	DSPR	pA	pA1	11136	1	29.38333333
2070	DSPR	pA	pA1	11136	1	56.66666667
2071	DSPR	pA	pA1	11136	1	25.51666667
2072	DSPR	pA	pA1	11137	1	68.48333333
2073	DSPR	pA	pA1	11137	1	84.13333333
2074	DSPR	pA	pA1	11137	1	78.61666667
2075	DSPR	pA	pA1	11137	1	55.51666667
2076	DSPR	pA	pA1	11137	1	52.31666667
2077	DSPR	pA	pA1	11137	1	60.86666667
2078	DSPR	pA	pA1	11137	1	69.05
2079	DSPR	pA	pA1	11137	1	60.85
2080	DSPR	pA	pA1	11137	1	81.51666667
2081	DSPR	pA	pA1	11137	1	60.8
2082	DSPR	pA	pA1	11137	1	76
2083	DSPR	pA	pA1	11137	1	73.03333333
2084	DSPR	pA	pA1	11137	1	72.51666667
2085	DSPR	pA	pA1	11137	1	95.4
2086	DSPR	pA	pA1	11137	1	44.21666667
2087	DSPR	pA	pA1	11137	1	66.85
2088	DSPR	pA	pA1	11138	1	13.86666667
2089	DSPR	pA	pA1	11138	1	12.58333333
2090	DSPR	pA	pA1	11138	1	13.81666667
2091	DSPR	pA	pA1	11138	1	11.75
2092	DSPR	pA	pA1	11138	1	20.41666667
2093	DSPR	pA	pA1	11138	1	18.76666667
2094	DSPR	pA	pA1	11138	1	15
2095	DSPR	pA	pA1	11138	1	12.23333333
2096	DSPR	pA	pA1	11138	1	77.53333333
2097	DSPR	pA	pA1	11138	1	22.23333333
2098	DSPR	pA	pA1	11138	1	37.03333333
2099	DSPR	pA	pA1	11138	1	31.75
2100	DSPR	pA	pA1	11138	1	6.6
2101	DSPR	pA	pA1	11138	1	29.8
2102	DSPR	pA	pA1	11138	1	11.23333333
2103	DSPR	pA	pA1	11138	1	19.9
2104	DSPR	pA	pA1	11139	1	13.81666667
2105	DSPR	pA	pA1	11139	1	52.7
2106	DSPR	pA	pA1	11139	1	33.03333333
2107	DSPR	pA	pA1	11139	1	33.45
2108	DSPR	pA	pA1	11139	1	31.15
2109	DSPR	pA	pA1	11139	1	7.333333333
2110	DSPR	pA	pA1	11139	1	56
2111	DSPR	pA	pA1	11139	1	53.35
2112	DSPR	pA	pA1	11139	1	25.05
2113	DSPR	pA	pA1	11139	1	34.46666667
2114	DSPR	pA	pA1	11139	1	9.416666667
2115	DSPR	pA	pA1	11139	1	5.866666667
2116	DSPR	pA	pA1	11139	1	16.78333333
2117	DSPR	pA	pA1	11139	1	55.03333333
2118	DSPR	pA	pA1	11139	1	16.6
2119	DSPR	pA	pA1	11139	1	18.81666667
2120	DSPR	pA	pA1	11140	1	53.78333333
2121	DSPR	pA	pA1	11140	1	31.15
2122	DSPR	pA	pA1	11140	1	10.4
2123	DSPR	pA	pA1	11140	1	9.516666667
2124	DSPR	pA	pA1	11140	1	42.08333333
2125	DSPR	pA	pA1	11140	1	33.31666667
2126	DSPR	pA	pA1	11140	1	53.2
2127	DSPR	pA	pA1	11140	1	83.28333333
2128	DSPR	pA	pA1	11140	1	28.98333333
2129	DSPR	pA	pA1	11140	1	30.5
2130	DSPR	pA	pA1	11140	1	17.3
2131	DSPR	pA	pA1	11140	1	70.21666667
2132	DSPR	pA	pA1	11140	1	26.26666667
2133	DSPR	pA	pA1	11140	1	52.35
2134	DSPR	pA	pA1	11140	1	30.1
2135	DSPR	pA	pA1	11140	1	6.033333333
2136	DSPR	pA	pA1	11141	1	12.2
2137	DSPR	pA	pA1	11141	1	9.516666667
2138	DSPR	pA	pA1	11141	1	28.53333333
2139	DSPR	pA	pA1	11141	1	24.51666667
2140	DSPR	pA	pA1	11141	1	13.61666667
2141	DSPR	pA	pA1	11141	1	20.23333333
2142	DSPR	pA	pA1	11141	1	22.26666667
2143	DSPR	pA	pA1	11141	1	20.15
2144	DSPR	pA	pA1	11141	1	34.71666667
2145	DSPR	pA	pA1	11141	1	19.66666667
2146	DSPR	pA	pA1	11141	1	9.083333333
2147	DSPR	pA	pA1	11141	1	13.36666667
2148	DSPR	pA	pA1	11141	1	17.21666667
2149	DSPR	pA	pA1	11141	1	28.93333333
2150	DSPR	pA	pA1	11141	1	13.11666667
2151	DSPR	pA	pA1	11141	1	16.66666667
2152	DSPR	pA	pA1	11142	1	47.66666667
2153	DSPR	pA	pA1	11142	1	64.23333333
2154	DSPR	pA	pA1	11142	1	63.51666667
2155	DSPR	pA	pA1	11142	1	41.91666667
2156	DSPR	pA	pA1	11142	1	23.73333333
2157	DSPR	pA	pA1	11142	1	15.55
2158	DSPR	pA	pA1	11142	1	18.11666667
2159	DSPR	pA	pA1	11142	1	45.26666667
2160	DSPR	pA	pA1	11142	1	48.66666667
2161	DSPR	pA	pA1	11142	1	32.95
2162	DSPR	pA	pA1	11142	1	71.6
2163	DSPR	pA	pA1	11142	1	58.95
2164	DSPR	pA	pA1	11142	1	42.8
2165	DSPR	pA	pA1	11142	1	22.4
2166	DSPR	pA	pA1	11142	1	28.43333333
2167	DSPR	pA	pA1	11142	1	22.65
2168	DSPR	pA	pA1	11143	1	5.233333333
2169	DSPR	pA	pA1	11143	1	55.18333333
2170	DSPR	pA	pA1	11143	1	51.96666667
2171	DSPR	pA	pA1	11143	1	20.61666667
2172	DSPR	pA	pA1	11143	1	54.75
2173	DSPR	pA	pA1	11143	1	13.08333333
2174	DSPR	pA	pA1	11143	1	16.21666667
2175	DSPR	pA	pA1	11143	1	71.06666667
2176	DSPR	pA	pA1	11143	1	47.71666667
2177	DSPR	pA	pA1	11143	1	86.63333333
2178	DSPR	pA	pA1	11143	1	86.51666667
2179	DSPR	pA	pA1	11143	1	5.283333333
2180	DSPR	pA	pA1	11143	1	63.58333333
2181	DSPR	pA	pA1	11143	1	87.81666667
2182	DSPR	pA	pA1	11143	1	93.91666667
2183	DSPR	pA	pA1	11143	1	95.78333333
2184	DSPR	pA	pA1	11144	1	31.93333333
2185	DSPR	pA	pA1	11144	1	27.38333333
2186	DSPR	pA	pA1	11144	1	8.333333333
2187	DSPR	pA	pA1	11144	1	4.766666667
2188	DSPR	pA	pA1	11144	1	14.78333333
2189	DSPR	pA	pA1	11144	1	8.533333333
2190	DSPR	pA	pA1	11144	1	38.48333333
2191	DSPR	pA	pA1	11144	1	31.6
2192	DSPR	pA	pA1	11144	1	24.63333333
2193	DSPR	pA	pA1	11144	1	13.9
2194	DSPR	pA	pA1	11144	1	18.85
2195	DSPR	pA	pA1	11144	1	31.4
2196	DSPR	pA	pA1	11144	1	6.783333333
2197	DSPR	pA	pA1	11144	1	20.51666667
2198	DSPR	pA	pA1	11144	1	22.88333333
2199	DSPR	pA	pA1	11144	1	47.53333333
2200	DSPR	pA	pA1	11145	1	80.98333333
2201	DSPR	pA	pA1	11145	1	22.68333333
2202	DSPR	pA	pA1	11145	1	32.21666667
2203	DSPR	pA	pA1	11145	1	101.9666667
2204	DSPR	pA	pA1	11145	1	23.35
2205	DSPR	pA	pA1	11145	1	43.76666667
2206	DSPR	pA	pA1	11145	1	46.51666667
2207	DSPR	pA	pA1	11145	1	72.51666667
2208	DSPR	pA	pA1	11145	1	28.05
2209	DSPR	pA	pA1	11145	1	98.56666667
2210	DSPR	pA	pA1	11145	1	13.76666667
2211	DSPR	pA	pA1	11145	1	81.48333333
2212	DSPR	pA	pA1	11145	1	48.95
2213	DSPR	pA	pA1	11145	1	33.5
2214	DSPR	pA	pA1	11145	1	71.21666667
2215	DSPR	pA	pA1	11146	1	27.35
2216	DSPR	pA	pA1	11146	1	20.98333333
2217	DSPR	pA	pA1	11146	1	18.76666667
2218	DSPR	pA	pA1	11146	1	20.6
2219	DSPR	pA	pA1	11146	1	11.01666667
2220	DSPR	pA	pA1	11146	1	35.85
2221	DSPR	pA	pA1	11146	1	15.91666667
2222	DSPR	pA	pA1	11146	1	7.816666667
2223	DSPR	pA	pA1	11146	1	30
2224	DSPR	pA	pA1	11146	1	35.75
2225	DSPR	pA	pA1	11146	1	4.35
2226	DSPR	pA	pA1	11146	1	8.35
2227	DSPR	pA	pA1	11146	1	12
2228	DSPR	pA	pA1	11146	1	6.066666667
2229	DSPR	pA	pA1	11146	1	8.083333333
2230	DSPR	pA	pA1	11146	1	6.3
2231	DSPR	pA	pA1	11147	1	23.08333333
2232	DSPR	pA	pA1	11147	1	19.21666667
2233	DSPR	pA	pA1	11147	1	47.08333333
2234	DSPR	pA	pA1	11147	1	5.433333333
2235	DSPR	pA	pA1	11147	1	32.3
2236	DSPR	pA	pA1	11147	1	12.98333333
2237	DSPR	pA	pA1	11147	1	50.21666667
2238	DSPR	pA	pA1	11147	1	41.73333333
2239	DSPR	pA	pA1	11147	1	24.53333333
2240	DSPR	pA	pA1	11147	1	65.96666667
2241	DSPR	pA	pA1	11147	1	22.45
2242	DSPR	pA	pA1	11147	1	21.11666667
2243	DSPR	pA	pA1	11147	1	21.25
2244	DSPR	pA	pA1	11147	1	27.03333333
2245	DSPR	pA	pA1	11147	1	27.91666667
2246	DSPR	pA	pA1	11147	1	38.86666667
2247	DSPR	pA	pA1	11148	1	81.4
2248	DSPR	pA	pA1	11148	1	75.03333333
2249	DSPR	pA	pA1	11148	1	63.5
2250	DSPR	pA	pA1	11148	1	93.33333333
2251	DSPR	pA	pA1	11148	1	45.66666667
2252	DSPR	pA	pA1	11148	1	71.31666667
2253	DSPR	pA	pA1	11148	1	78.26666667
2254	DSPR	pA	pA1	11148	1	65.7
2255	DSPR	pA	pA1	11148	1	42.21666667
2256	DSPR	pA	pA1	11148	1	89.16666667
2257	DSPR	pA	pA1	11148	1	88.68333333
2258	DSPR	pA	pA1	11148	1	40.13333333
2259	DSPR	pA	pA1	11148	1	87.98333333
2260	DSPR	pA	pA1	11148	1	73.03333333
2261	DSPR	pA	pA1	11148	1	28.3
2262	DSPR	pA	pA1	11148	1	85.21666667
2263	DSPR	pA	pA1	11149	1	86.83333333
2264	DSPR	pA	pA1	11149	1	83.66666667
2265	DSPR	pA	pA1	11149	1	32.16666667
2266	DSPR	pA	pA1	11149	1	64.56666667
2267	DSPR	pA	pA1	11149	1	74.86666667
2268	DSPR	pA	pA1	11149	1	58.88333333
2269	DSPR	pA	pA1	11149	1	48.08333333
2270	DSPR	pA	pA1	11149	1	30.16666667
2271	DSPR	pA	pA1	11149	1	45.96666667
2272	DSPR	pA	pA1	11149	1	15.78333333
2273	DSPR	pA	pA1	11149	1	69.3
2274	DSPR	pA	pA1	11149	1	52.2
2275	DSPR	pA	pA1	11149	1	78.73333333
2276	DSPR	pA	pA1	11149	1	14.65
2277	DSPR	pA	pA1	11149	1	8.516666667
2278	DSPR	pA	pA1	11149	1	11.78333333
2279	DSPR	pA	pA1	11150	1	64.26666667
2280	DSPR	pA	pA1	11150	1	17.33333333
2281	DSPR	pA	pA1	11150	1	26.36666667
2282	DSPR	pA	pA1	11150	1	56.1
2283	DSPR	pA	pA1	11150	1	32.06666667
2284	DSPR	pA	pA1	11150	1	64.56666667
2285	DSPR	pA	pA1	11150	1	31.03333333
2286	DSPR	pA	pA1	11150	1	11.58333333
2287	DSPR	pA	pA1	11150	1	44.43333333
2288	DSPR	pA	pA1	11150	1	66.83333333
2289	DSPR	pA	pA1	11150	1	13.58333333
2290	DSPR	pA	pA1	11150	1	39.63333333
2291	DSPR	pA	pA1	11150	1	38.2
2292	DSPR	pA	pA1	11150	1	19.45
2293	DSPR	pA	pA1	11150	1	24.1
2294	DSPR	pA	pA1	11150	1	83.76666667
2295	DSPR	pA	pA1	11151	1	68.8
2296	DSPR	pA	pA1	11151	1	39.9
2297	DSPR	pA	pA1	11151	1	15.98333333
2298	DSPR	pA	pA1	11151	1	50.38333333
2299	DSPR	pA	pA1	11151	1	59.71666667
2300	DSPR	pA	pA1	11151	1	81.96666667
2301	DSPR	pA	pA1	11151	1	73.96666667
2302	DSPR	pA	pA1	11151	1	38.13333333
2303	DSPR	pA	pA1	11151	1	71.8
2304	DSPR	pA	pA1	11151	1	41.2
2305	DSPR	pA	pA1	11151	1	66.91666667
2306	DSPR	pA	pA1	11151	1	9.183333333
2307	DSPR	pA	pA1	11151	1	76.4
2308	DSPR	pA	pA1	11151	1	19.05
2309	DSPR	pA	pA1	11151	1	67.26666667
2310	DSPR	pA	pA1	11151	1	48.4
2311	DSPR	pA	pA1	11152	1	24.8
2312	DSPR	pA	pA1	11152	1	41.55
2313	DSPR	pA	pA1	11152	1	8.883333333
2314	DSPR	pA	pA1	11152	1	19.2
2315	DSPR	pA	pA1	11152	1	5.033333333
2316	DSPR	pA	pA1	11152	1	3.733333333
2317	DSPR	pA	pA1	11152	1	46.71666667
2318	DSPR	pA	pA1	11152	1	5.916666667
2319	DSPR	pA	pA1	11152	1	12.9
2320	DSPR	pA	pA1	11152	1	15.06666667
2321	DSPR	pA	pA1	11152	1	8
2322	DSPR	pA	pA1	11152	1	11.61666667
2323	DSPR	pA	pA1	11152	1	33.98333333
2324	DSPR	pA	pA1	11152	1	14.8
2325	DSPR	pA	pA1	11152	1	22.78333333
2326	DSPR	pA	pA1	11152	1	43.53333333
2327	DSPR	pA	pA1	11153	1	35.76666667
2328	DSPR	pA	pA1	11153	1	37.5
2329	DSPR	pA	pA1	11153	1	14.35
2330	DSPR	pA	pA1	11153	1	20.4
2331	DSPR	pA	pA1	11153	1	18.61666667
2332	DSPR	pA	pA1	11153	1	24.35
2333	DSPR	pA	pA1	11153	1	56.21666667
2334	DSPR	pA	pA1	11153	1	22.9
2335	DSPR	pA	pA1	11153	1	23.76666667
2336	DSPR	pA	pA1	11153	1	22.96666667
2337	DSPR	pA	pA1	11153	1	24.11666667
2338	DSPR	pA	pA1	11153	1	30.38333333
2339	DSPR	pA	pA1	11153	1	42.25
2340	DSPR	pA	pA1	11153	1	21.05
2341	DSPR	pA	pA1	11153	1	41.85
2342	DSPR	pA	pA1	11153	1	17.83333333
2343	DSPR	pA	pA1	11154	1	13.28333333
2344	DSPR	pA	pA1	11154	1	20.21666667
2345	DSPR	pA	pA1	11154	1	42.2
2346	DSPR	pA	pA1	11154	1	39.56666667
2347	DSPR	pA	pA1	11154	1	26.48333333
2348	DSPR	pA	pA1	11154	1	18.05
2349	DSPR	pA	pA1	11154	1	32.51666667
2350	DSPR	pA	pA1	11154	1	27.76666667
2351	DSPR	pA	pA1	11154	1	11.73333333
2352	DSPR	pA	pA1	11154	1	32.46666667
2353	DSPR	pA	pA1	11154	1	18.36666667
2354	DSPR	pA	pA1	11154	1	11.05
2355	DSPR	pA	pA1	11154	1	22.15
2356	DSPR	pA	pA1	11154	1	50.76666667
2357	DSPR	pA	pA1	11154	1	35.01666667
2358	DSPR	pA	pA1	11154	1	32.81666667
2359	DSPR	pA	pA1	11155	1	5.516666667
2360	DSPR	pA	pA1	11155	1	16.33333333
2361	DSPR	pA	pA1	11155	1	18.13333333
2362	DSPR	pA	pA1	11155	1	11.95
2363	DSPR	pA	pA1	11155	1	21.4
2364	DSPR	pA	pA1	11155	1	19.85
2365	DSPR	pA	pA1	11155	1	13.65
2366	DSPR	pA	pA1	11155	1	12.08333333
2367	DSPR	pA	pA1	11155	1	11.68333333
2368	DSPR	pA	pA1	11155	1	22.36666667
2369	DSPR	pA	pA1	11155	1	22.53333333
2370	DSPR	pA	pA1	11155	1	17.36666667
2371	DSPR	pA	pA1	11155	1	13.58333333
2372	DSPR	pA	pA1	11155	1	21.16666667
2373	DSPR	pA	pA1	11155	1	22.08333333
2374	DSPR	pA	pA1	11155	1	8.25
2375	DSPR	pA	pA1	11156	1	62
2376	DSPR	pA	pA1	11156	1	50.1
2377	DSPR	pA	pA1	11156	1	21.78333333
2378	DSPR	pA	pA1	11156	1	57.73333333
2379	DSPR	pA	pA1	11156	1	69.83333333
2380	DSPR	pA	pA1	11156	1	8.366666667
2381	DSPR	pA	pA1	11156	1	66.95
2382	DSPR	pA	pA1	11156	1	19.18333333
2383	DSPR	pA	pA1	11156	1	13.03333333
2384	DSPR	pA	pA1	11156	1	34.5
2385	DSPR	pA	pA1	11156	1	31.88333333
2386	DSPR	pA	pA1	11156	1	21.93333333
2387	DSPR	pA	pA1	11156	1	15.51666667
2388	DSPR	pA	pA1	11156	1	16.96666667
2389	DSPR	pA	pA1	11156	1	75.18333333
2390	DSPR	pA	pA1	11156	1	17.88333333
2391	DSPR	pA	pA1	11157	1	12.76666667
2392	DSPR	pA	pA1	11157	1	51
2393	DSPR	pA	pA1	11157	1	13.96666667
2394	DSPR	pA	pA1	11157	1	24.73333333
2395	DSPR	pA	pA1	11157	1	24.43333333
2396	DSPR	pA	pA1	11157	1	20.58333333
2397	DSPR	pA	pA1	11157	1	37.58333333
2398	DSPR	pA	pA1	11157	1	73.45
2399	DSPR	pA	pA1	11157	1	18.7
2400	DSPR	pA	pA1	11157	1	24.21666667
2401	DSPR	pA	pA1	11157	1	51.11666667
2402	DSPR	pA	pA1	11157	1	25.63333333
2403	DSPR	pA	pA1	11157	1	22.13333333
2404	DSPR	pA	pA1	11157	1	26.96666667
2405	DSPR	pA	pA1	11157	1	27.26666667
2406	DSPR	pA	pA1	11157	1	59.48333333
2407	DSPR	pA	pA1	11158	1	17.7
2408	DSPR	pA	pA1	11158	1	48.33333333
2409	DSPR	pA	pA1	11158	1	6.516666667
2410	DSPR	pA	pA1	11158	1	18.43333333
2411	DSPR	pA	pA1	11158	1	3.95
2412	DSPR	pA	pA1	11158	1	4.483333333
2413	DSPR	pA	pA1	11158	1	5.466666667
2414	DSPR	pA	pA1	11158	1	7.216666667
2415	DSPR	pA	pA1	11158	1	13.05
2416	DSPR	pA	pA1	11158	1	7.15
2417	DSPR	pA	pA1	11158	1	27.05
2418	DSPR	pA	pA1	11158	1	10.63333333
2419	DSPR	pA	pA1	11158	1	9.416666667
2420	DSPR	pA	pA1	11158	1	20.21666667
2421	DSPR	pA	pA1	11158	1	44.03333333
2422	DSPR	pA	pA1	11158	1	24.51666667
2423	DSPR	pA	pA1	11159	1	82.71666667
2424	DSPR	pA	pA1	11159	1	48.1
2425	DSPR	pA	pA1	11159	1	71.91666667
2426	DSPR	pA	pA1	11159	1	60.93333333
2427	DSPR	pA	pA1	11159	1	68.7
2428	DSPR	pA	pA1	11159	1	62.01666667
2429	DSPR	pA	pA1	11159	1	79.68333333
2430	DSPR	pA	pA1	11159	1	68.71666667
2431	DSPR	pA	pA1	11159	1	77.23333333
2432	DSPR	pA	pA1	11159	1	42.98333333
2433	DSPR	pA	pA1	11159	1	72.45
2434	DSPR	pA	pA1	11159	1	77.05
2435	DSPR	pA	pA1	11159	1	64.3
2436	DSPR	pA	pA1	11159	1	59.75
2437	DSPR	pA	pA1	11159	1	51.31666667
2438	DSPR	pA	pA1	11159	1	91.26666667
2439	DSPR	pA	pA1	11160	1	37.58333333
2440	DSPR	pA	pA1	11160	1	36.18333333
2441	DSPR	pA	pA1	11160	1	94.33333333
2442	DSPR	pA	pA1	11160	1	49.73333333
2443	DSPR	pA	pA1	11160	1	15.4
2444	DSPR	pA	pA1	11160	1	42.31666667
2445	DSPR	pA	pA1	11160	1	32.16666667
2446	DSPR	pA	pA1	11160	1	45.43333333
2447	DSPR	pA	pA1	11160	1	17.65
2448	DSPR	pA	pA1	11160	1	60.1
2449	DSPR	pA	pA1	11160	1	25.41666667
2450	DSPR	pA	pA1	11160	1	44.16666667
2451	DSPR	pA	pA1	11160	1	35.15
2452	DSPR	pA	pA1	11160	1	29.11666667
2453	DSPR	pA	pA1	11160	1	28.45
2454	DSPR	pA	pA1	11160	1	38.7
2455	DSPR	pA	pA1	11161	1	96.15
2456	DSPR	pA	pA1	11161	1	87.38333333
2457	DSPR	pA	pA1	11161	1	103
2458	DSPR	pA	pA1	11161	1	118.45
2459	DSPR	pA	pA1	11161	1	70.76666667
2460	DSPR	pA	pA1	11161	1	119.1333333
2461	DSPR	pA	pA1	11161	1	85.36666667
2462	DSPR	pA	pA1	11161	1	104.1
2463	DSPR	pA	pA1	11161	1	98.71666667
2464	DSPR	pA	pA1	11161	1	22.81666667
2465	DSPR	pA	pA1	11161	1	42.88333333
2466	DSPR	pA	pA1	11161	1	106.3
2467	DSPR	pA	pA1	11161	1	21.71666667
2468	DSPR	pA	pA1	11161	1	87.65
2469	DSPR	pA	pA1	11161	1	112.9833333
2470	DSPR	pA	pA1	11161	1	112.25
2471	DSPR	pA	pA1	11162	1	67.78333333
2472	DSPR	pA	pA1	11162	1	24.16666667
2473	DSPR	pA	pA1	11162	1	26.96666667
2474	DSPR	pA	pA1	11162	1	21.98333333
2475	DSPR	pA	pA1	11162	1	57.31666667
2476	DSPR	pA	pA1	11162	1	41.56666667
2477	DSPR	pA	pA1	11162	1	39.05
2478	DSPR	pA	pA1	11162	1	106.4666667
2479	DSPR	pA	pA1	11162	1	46.03333333
2480	DSPR	pA	pA1	11162	1	21.63333333
2481	DSPR	pA	pA1	11162	1	22.11666667
2482	DSPR	pA	pA1	11162	1	67.3
2483	DSPR	pA	pA1	11162	1	16.36666667
2484	DSPR	pA	pA1	11162	1	66.41666667
2485	DSPR	pA	pA1	11162	1	46.5
2486	DSPR	pA	pA1	11162	1	62.41666667
2487	DSPR	pA	pA1	11163	1	41.5
2488	DSPR	pA	pA1	11163	1	50.23333333
2489	DSPR	pA	pA1	11163	1	30.68333333
2490	DSPR	pA	pA1	11163	1	67.3
2491	DSPR	pA	pA1	11163	1	48.71666667
2492	DSPR	pA	pA1	11163	1	62.11666667
2493	DSPR	pA	pA1	11163	1	39.6
2494	DSPR	pA	pA1	11163	1	41.08333333
2495	DSPR	pA	pA1	11163	1	47.33333333
2496	DSPR	pA	pA1	11163	1	19.3
2497	DSPR	pA	pA1	11163	1	57.53333333
2498	DSPR	pA	pA1	11163	1	39.28333333
2499	DSPR	pA	pA1	11163	1	59.43333333
2500	DSPR	pA	pA1	11163	1	58.13333333
2501	DSPR	pA	pA1	11163	1	8.466666667
2502	DSPR	pA	pA1	11163	1	22.76666667
2503	DSPR	pA	pA1	11164	1	6.95
2504	DSPR	pA	pA1	11164	1	23.66666667
2505	DSPR	pA	pA1	11164	1	22.08333333
2506	DSPR	pA	pA1	11164	1	33.6
2507	DSPR	pA	pA1	11164	1	3.966666667
2508	DSPR	pA	pA1	11164	1	7.466666667
2509	DSPR	pA	pA1	11164	1	10.86666667
2510	DSPR	pA	pA1	11164	1	7.383333333
2511	DSPR	pA	pA1	11164	1	30.38333333
2512	DSPR	pA	pA1	11164	1	15.15
2513	DSPR	pA	pA1	11164	1	12.2
2514	DSPR	pA	pA1	11164	1	6.6
2515	DSPR	pA	pA1	11164	1	6.533333333
2516	DSPR	pA	pA1	11164	1	12.91666667
2517	DSPR	pA	pA1	11164	1	5.716666667
2518	DSPR	pA	pA1	11164	1	10.66666667
2519	DSPR	pA	pA1	11166	1	45.43333333
2520	DSPR	pA	pA1	11166	1	25.43333333
2521	DSPR	pA	pA1	11166	1	31.21666667
2522	DSPR	pA	pA1	11166	1	10.5
2523	DSPR	pA	pA1	11166	1	13.68333333
2524	DSPR	pA	pA1	11166	1	29.56666667
2525	DSPR	pA	pA1	11166	1	27.18333333
2526	DSPR	pA	pA1	11166	1	38.48333333
2527	DSPR	pA	pA1	11166	1	30.81666667
2528	DSPR	pA	pA1	11166	1	10.3
2529	DSPR	pA	pA1	11166	1	11.9
2530	DSPR	pA	pA1	11166	1	22.8
2531	DSPR	pA	pA1	11166	1	20.41666667
2532	DSPR	pA	pA1	11166	1	11.05
2533	DSPR	pA	pA1	11166	1	21.45
2534	DSPR	pA	pA1	11167	1	7.016666667
2535	DSPR	pA	pA1	11167	1	6.516666667
2536	DSPR	pA	pA1	11167	1	11.13333333
2537	DSPR	pA	pA1	11167	1	15.03333333
2538	DSPR	pA	pA1	11167	1	11.86666667
2539	DSPR	pA	pA1	11167	1	5.583333333
2540	DSPR	pA	pA1	11167	1	11.23333333
2541	DSPR	pA	pA1	11167	1	19
2542	DSPR	pA	pA1	11167	1	17.76666667
2543	DSPR	pA	pA1	11167	1	18.05
2544	DSPR	pA	pA1	11167	1	18.58333333
2545	DSPR	pA	pA1	11167	1	6.666666667
2546	DSPR	pA	pA1	11167	1	4.533333333
2547	DSPR	pA	pA1	11167	1	17.08333333
2548	DSPR	pA	pA1	11167	1	8.916666667
2549	DSPR	pA	pA1	11167	1	15.25
2550	DSPR	pA	pA1	11168	1	75.28333333
2551	DSPR	pA	pA1	11168	1	68.1
2552	DSPR	pA	pA1	11168	1	39.7
2553	DSPR	pA	pA1	11168	1	7.833333333
2554	DSPR	pA	pA1	11168	1	45.58333333
2555	DSPR	pA	pA1	11168	1	23.68333333
2556	DSPR	pA	pA1	11168	1	15.41666667
2557	DSPR	pA	pA1	11168	1	9.7
2558	DSPR	pA	pA1	11168	1	27.11666667
2559	DSPR	pA	pA1	11168	1	73.91666667
2560	DSPR	pA	pA1	11168	1	38.93333333
2561	DSPR	pA	pA1	11168	1	65.3
2562	DSPR	pA	pA1	11168	1	21.01666667
2563	DSPR	pA	pA1	11168	1	25.61666667
2564	DSPR	pA	pA1	11168	1	49.63333333
2565	DSPR	pA	pA1	11168	1	20.05
2566	DSPR	pA	pA1	11169	1	71.33333333
2567	DSPR	pA	pA1	11169	1	62.76666667
2568	DSPR	pA	pA1	11169	1	93.33333333
2569	DSPR	pA	pA1	11169	1	65.6
2570	DSPR	pA	pA1	11169	1	72.55
2571	DSPR	pA	pA1	11169	1	54
2572	DSPR	pA	pA1	11169	1	72.03333333
2573	DSPR	pA	pA1	11169	1	57.18333333
2574	DSPR	pA	pA1	11169	1	32.08333333
2575	DSPR	pA	pA1	11169	1	32.86666667
2576	DSPR	pA	pA1	11169	1	40.95
2577	DSPR	pA	pA1	11169	1	59.53333333
2578	DSPR	pA	pA1	11169	1	86.98333333
2579	DSPR	pA	pA1	11169	1	77.7
2580	DSPR	pA	pA1	11169	1	33.55
2581	DSPR	pA	pA1	11169	1	65.28333333
2582	DSPR	pA	pA1	11170	1	41.36666667
2583	DSPR	pA	pA1	11170	1	34.3
2584	DSPR	pA	pA1	11170	1	22.2
2585	DSPR	pA	pA1	11170	1	54.33333333
2586	DSPR	pA	pA1	11170	1	46.91666667
2587	DSPR	pA	pA1	11170	1	17.95
2588	DSPR	pA	pA1	11170	1	18.2
2589	DSPR	pA	pA1	11170	1	33.91666667
2590	DSPR	pA	pA1	11170	1	36.36666667
2591	DSPR	pA	pA1	11170	1	17.11666667
2592	DSPR	pA	pA1	11170	1	31.2
2593	DSPR	pA	pA1	11170	1	56.75
2594	DSPR	pA	pA1	11170	1	33.68333333
2595	DSPR	pA	pA1	11170	1	41.25
2596	DSPR	pA	pA1	11170	1	58.95
2597	DSPR	pA	pA1	11171	1	11.88333333
2598	DSPR	pA	pA1	11171	1	17.45
2599	DSPR	pA	pA1	11171	1	34.93333333
2600	DSPR	pA	pA1	11171	1	12.6
2601	DSPR	pA	pA1	11171	1	44.53333333
2602	DSPR	pA	pA1	11171	1	76.16666667
2603	DSPR	pA	pA1	11171	1	86.43333333
2604	DSPR	pA	pA1	11171	1	101.25
2605	DSPR	pA	pA1	11171	1	16.9
2606	DSPR	pA	pA1	11171	1	16.4
2607	DSPR	pA	pA1	11171	1	14.53333333
2608	DSPR	pA	pA1	11171	1	39.56666667
2609	DSPR	pA	pA1	11171	1	85.76666667
2610	DSPR	pA	pA1	11171	1	61.21666667
2611	DSPR	pA	pA1	11171	1	76.95
2612	DSPR	pA	pA1	11171	1	20.51666667
2613	DSPR	pA	pA1	11172	1	45.16666667
2614	DSPR	pA	pA1	11172	1	22.6
2615	DSPR	pA	pA1	11172	1	36.15
2616	DSPR	pA	pA1	11172	1	31.4
2617	DSPR	pA	pA1	11172	1	18.03333333
2618	DSPR	pA	pA1	11172	1	18.4
2619	DSPR	pA	pA1	11172	1	23.88333333
2620	DSPR	pA	pA1	11172	1	8.916666667
2621	DSPR	pA	pA1	11172	1	39.51666667
2622	DSPR	pA	pA1	11172	1	14.45
2623	DSPR	pA	pA1	11172	1	51.06666667
2624	DSPR	pA	pA1	11172	1	24.23333333
2625	DSPR	pA	pA1	11172	1	24.9
2626	DSPR	pA	pA1	11172	1	45.43333333
2627	DSPR	pA	pA1	11172	1	13.81666667
2628	DSPR	pA	pA1	11172	1	30.38333333
2629	DSPR	pA	pA1	11173	1	23.23333333
2630	DSPR	pA	pA1	11173	1	16
2631	DSPR	pA	pA1	11173	1	41.1
2632	DSPR	pA	pA1	11173	1	18.03333333
2633	DSPR	pA	pA1	11173	1	7.816666667
2634	DSPR	pA	pA1	11173	1	27.98333333
2635	DSPR	pA	pA1	11173	1	6.583333333
2636	DSPR	pA	pA1	11173	1	4.85
2637	DSPR	pA	pA1	11173	1	71.16666667
2638	DSPR	pA	pA1	11173	1	7.65
2639	DSPR	pA	pA1	11173	1	13
2640	DSPR	pA	pA1	11173	1	8.666666667
2641	DSPR	pA	pA1	11173	1	14.61666667
2642	DSPR	pA	pA1	11173	1	59.45
2643	DSPR	pA	pA1	11173	1	53.38333333
2644	DSPR	pA	pA1	11173	1	3.616666667
2645	DSPR	pA	pA1	11174	1	73.91666667
2646	DSPR	pA	pA1	11174	1	50.01666667
2647	DSPR	pA	pA1	11174	1	30.75
2648	DSPR	pA	pA1	11174	1	60.11666667
2649	DSPR	pA	pA1	11174	1	6.933333333
2650	DSPR	pA	pA1	11174	1	46.38333333
2651	DSPR	pA	pA1	11174	1	57.86666667
2652	DSPR	pA	pA1	11174	1	54.28333333
2653	DSPR	pA	pA1	11174	1	20.78333333
2654	DSPR	pA	pA1	11174	1	20.11666667
2655	DSPR	pA	pA1	11174	1	62.15
2656	DSPR	pA	pA1	11174	1	49.36666667
2657	DSPR	pA	pA1	11174	1	57.81666667
2658	DSPR	pA	pA1	11174	1	35.18333333
2659	DSPR	pA	pA1	11174	1	51.01666667
2660	DSPR	pA	pA1	11174	1	23.5
2661	DSPR	pA	pA1	11175	1	27.58333333
2662	DSPR	pA	pA1	11175	1	33.5
2663	DSPR	pA	pA1	11175	1	50.85
2664	DSPR	pA	pA1	11175	1	28.15
2665	DSPR	pA	pA1	11175	1	32.61666667
2666	DSPR	pA	pA1	11175	1	33.41666667
2667	DSPR	pA	pA1	11175	1	47.48333333
2668	DSPR	pA	pA1	11175	1	55.4
2669	DSPR	pA	pA1	11175	1	25.7
2670	DSPR	pA	pA1	11175	1	30.58333333
2671	DSPR	pA	pA1	11175	1	39.11666667
2672	DSPR	pA	pA1	11175	1	51.75
2673	DSPR	pA	pA1	11175	1	40.73333333
2674	DSPR	pA	pA1	11175	1	44.15
2675	DSPR	pA	pA1	11175	1	21.76666667
2676	DSPR	pA	pA1	11175	1	23.13333333
2677	DSPR	pA	pA1	11176	1	17.65
2678	DSPR	pA	pA1	11176	1	32.85
2679	DSPR	pA	pA1	11176	1	13.41666667
2680	DSPR	pA	pA1	11176	1	45.53333333
2681	DSPR	pA	pA1	11176	1	26.36666667
2682	DSPR	pA	pA1	11176	1	18.35
2683	DSPR	pA	pA1	11176	1	37.48333333
2684	DSPR	pA	pA1	11176	1	18.01666667
2685	DSPR	pA	pA1	11176	1	14.78333333
2686	DSPR	pA	pA1	11176	1	13.83333333
2687	DSPR	pA	pA1	11176	1	48.48333333
2688	DSPR	pA	pA1	11176	1	6.35
2689	DSPR	pA	pA1	11176	1	8.5
2690	DSPR	pA	pA1	11176	1	39.61666667
2691	DSPR	pA	pA1	11176	1	18.05
2692	DSPR	pA	pA1	11176	1	16.38333333
2693	DSPR	pA	pA1	11178	1	99.36666667
2694	DSPR	pA	pA1	11178	1	62.75
2695	DSPR	pA	pA1	11178	1	36.63333333
2696	DSPR	pA	pA1	11178	1	67.58333333
2697	DSPR	pA	pA1	11178	1	61.36666667
2698	DSPR	pA	pA1	11178	1	78.56666667
2699	DSPR	pA	pA1	11178	1	43.86666667
2700	DSPR	pA	pA1	11178	1	40.4
2701	DSPR	pA	pA1	11178	1	76.76666667
2702	DSPR	pA	pA1	11178	1	90.16666667
2703	DSPR	pA	pA1	11178	1	37.16666667
2704	DSPR	pA	pA1	11178	1	98.98333333
2705	DSPR	pA	pA1	11178	1	63.31666667
2706	DSPR	pA	pA1	11178	1	75.06666667
2707	DSPR	pA	pA1	11178	1	77.91666667
2708	DSPR	pA	pA1	11178	1	42.65
2709	DSPR	pA	pA1	11179	1	13.38333333
2710	DSPR	pA	pA1	11179	1	19.25
2711	DSPR	pA	pA1	11179	1	43.95
2712	DSPR	pA	pA1	11179	1	44.66666667
2713	DSPR	pA	pA1	11179	1	32.38333333
2714	DSPR	pA	pA1	11179	1	46.06666667
2715	DSPR	pA	pA1	11179	1	34.93333333
2716	DSPR	pA	pA1	11179	1	23.35
2717	DSPR	pA	pA1	11179	1	61.36666667
2718	DSPR	pA	pA1	11179	1	19.96666667
2719	DSPR	pA	pA1	11179	1	35.23333333
2720	DSPR	pA	pA1	11179	1	34.11666667
2721	DSPR	pA	pA1	11179	1	15.18333333
2722	DSPR	pA	pA1	11179	1	63.75
2723	DSPR	pA	pA1	11179	1	40.63333333
2724	DSPR	pA	pA1	11180	1	64.11666667
2725	DSPR	pA	pA1	11180	1	55.75
2726	DSPR	pA	pA1	11180	1	22.05
2727	DSPR	pA	pA1	11180	1	26.08333333
2728	DSPR	pA	pA1	11180	1	63.33333333
2729	DSPR	pA	pA1	11180	1	33.68333333
2730	DSPR	pA	pA1	11180	1	15.98333333
2731	DSPR	pA	pA1	11180	1	21.2
2732	DSPR	pA	pA1	11180	1	40.23333333
2733	DSPR	pA	pA1	11180	1	21.2
2734	DSPR	pA	pA1	11180	1	14.71666667
2735	DSPR	pA	pA1	11180	1	14.7
2736	DSPR	pA	pA1	11180	1	12.78333333
2737	DSPR	pA	pA1	11180	1	43.66666667
2738	DSPR	pA	pA1	11180	1	67.36666667
2739	DSPR	pA	pA1	11180	1	35.93333333
2740	DSPR	pA	pA1	11181	1	14.55
2741	DSPR	pA	pA1	11181	1	72.45
2742	DSPR	pA	pA1	11181	1	90.35
2743	DSPR	pA	pA1	11181	1	84.71666667
2744	DSPR	pA	pA1	11181	1	68.66666667
2745	DSPR	pA	pA1	11181	1	45.08333333
2746	DSPR	pA	pA1	11181	1	68.01666667
2747	DSPR	pA	pA1	11181	1	80.83333333
2748	DSPR	pA	pA1	11181	1	49.15
2749	DSPR	pA	pA1	11181	1	103.85
2750	DSPR	pA	pA1	11181	1	41.98333333
2751	DSPR	pA	pA1	11181	1	73.53333333
2752	DSPR	pA	pA1	11181	1	58.11666667
2753	DSPR	pA	pA1	11181	1	36.3
2754	DSPR	pA	pA1	11181	1	106.9833333
2755	DSPR	pA	pA1	11181	1	81.53333333
2756	DSPR	pA	pA1	11182	1	40.2
2757	DSPR	pA	pA1	11182	1	47.98333333
2758	DSPR	pA	pA1	11182	1	50.01666667
2759	DSPR	pA	pA1	11182	1	51.91666667
2760	DSPR	pA	pA1	11182	1	29.38333333
2761	DSPR	pA	pA1	11182	1	38.58333333
2762	DSPR	pA	pA1	11182	1	46.55
2763	DSPR	pA	pA1	11182	1	21.16666667
2764	DSPR	pA	pA1	11182	1	44.83333333
2765	DSPR	pA	pA1	11182	1	38.85
2766	DSPR	pA	pA1	11182	1	14.11666667
2767	DSPR	pA	pA1	11182	1	38.58333333
2768	DSPR	pA	pA1	11182	1	61.26666667
2769	DSPR	pA	pA1	11182	1	55.5
2770	DSPR	pA	pA1	11182	1	54.56666667
2771	DSPR	pA	pA1	11182	1	35.76666667
2772	DSPR	pA	pA1	11183	1	25.25
2773	DSPR	pA	pA1	11183	1	29.78333333
2774	DSPR	pA	pA1	11183	1	15.58333333
2775	DSPR	pA	pA1	11183	1	37.66666667
2776	DSPR	pA	pA1	11183	1	8.85
2777	DSPR	pA	pA1	11183	1	36.86666667
2778	DSPR	pA	pA1	11183	1	45.21666667
2779	DSPR	pA	pA1	11183	1	29.08333333
2780	DSPR	pA	pA1	11183	1	13.91666667
2781	DSPR	pA	pA1	11183	1	14.1
2782	DSPR	pA	pA1	11183	1	52.9
2783	DSPR	pA	pA1	11183	1	36.56666667
2784	DSPR	pA	pA1	11183	1	13.31666667
2785	DSPR	pA	pA1	11183	1	20.18333333
2786	DSPR	pA	pA1	11183	1	40.51666667
2787	DSPR	pA	pA1	11183	1	12.96666667
2788	DSPR	pA	pA1	11184	1	36.63333333
2789	DSPR	pA	pA1	11184	1	10.46666667
2790	DSPR	pA	pA1	11184	1	19.03333333
2791	DSPR	pA	pA1	11184	1	15.66666667
2792	DSPR	pA	pA1	11184	1	32.93333333
2793	DSPR	pA	pA1	11184	1	49.65
2794	DSPR	pA	pA1	11184	1	35.16666667
2795	DSPR	pA	pA1	11184	1	54.9
2796	DSPR	pA	pA1	11184	1	38.43333333
2797	DSPR	pA	pA1	11184	1	10.26666667
2798	DSPR	pA	pA1	11184	1	34.81666667
2799	DSPR	pA	pA1	11184	1	60.6
2800	DSPR	pA	pA1	11184	1	11.6
2801	DSPR	pA	pA1	11184	1	5.366666667
2802	DSPR	pA	pA1	11184	1	35.83333333
2803	DSPR	pA	pA1	11184	1	38.03333333
2804	DSPR	pA	pA1	11185	1	105.4
2805	DSPR	pA	pA1	11185	1	65.7
2806	DSPR	pA	pA1	11185	1	12.43333333
2807	DSPR	pA	pA1	11185	1	81.96666667
2808	DSPR	pA	pA1	11185	1	48.31666667
2809	DSPR	pA	pA1	11185	1	67.55
2810	DSPR	pA	pA1	11185	1	38.43333333
2811	DSPR	pA	pA1	11185	1	56.85
2812	DSPR	pA	pA1	11185	1	81.36666667
2813	DSPR	pA	pA1	11185	1	46
2814	DSPR	pA	pA1	11185	1	26.11666667
2815	DSPR	pA	pA1	11185	1	42.75
2816	DSPR	pA	pA1	11185	1	42.4
2817	DSPR	pA	pA1	11185	1	34.68333333
2818	DSPR	pA	pA1	11185	1	56.25
2819	DSPR	pA	pA1	11185	1	94.35
2820	DSPR	pA	pA1	11186	1	48.93333333
2821	DSPR	pA	pA1	11186	1	47.4
2822	DSPR	pA	pA1	11186	1	34.5
2823	DSPR	pA	pA1	11186	1	25.5
2824	DSPR	pA	pA1	11186	1	27.31666667
2825	DSPR	pA	pA1	11186	1	31.6
2826	DSPR	pA	pA1	11186	1	37.9
2827	DSPR	pA	pA1	11186	1	37.08333333
2828	DSPR	pA	pA1	11186	1	45.46666667
2829	DSPR	pA	pA1	11186	1	12.95
2830	DSPR	pA	pA1	11186	1	31.96666667
2831	DSPR	pA	pA1	11186	1	94.75
2832	DSPR	pA	pA1	11186	1	39.98333333
2833	DSPR	pA	pA1	11186	1	42.98333333
2834	DSPR	pA	pA1	11186	1	43.8
2835	DSPR	pA	pA1	11186	1	35.85
2836	DSPR	pA	pA1	11187	1	25.08333333
2837	DSPR	pA	pA1	11187	1	25.88333333
2838	DSPR	pA	pA1	11187	1	19.31666667
2839	DSPR	pA	pA1	11187	1	16.35
2840	DSPR	pA	pA1	11187	1	43.88333333
2841	DSPR	pA	pA1	11187	1	14.58333333
2842	DSPR	pA	pA1	11187	1	16.71666667
2843	DSPR	pA	pA1	11187	1	24.9
2844	DSPR	pA	pA1	11187	1	27.71666667
2845	DSPR	pA	pA1	11187	1	27.66666667
2846	DSPR	pA	pA1	11187	1	15.16666667
2847	DSPR	pA	pA1	11187	1	34.68333333
2848	DSPR	pA	pA1	11187	1	26.1
2849	DSPR	pA	pA1	11187	1	27.88333333
2850	DSPR	pA	pA1	11187	1	21.91666667
2851	DSPR	pA	pA1	11187	1	14.13333333
2852	DSPR	pA	pA1	11188	1	53.81666667
2853	DSPR	pA	pA1	11188	1	34
2854	DSPR	pA	pA1	11188	1	41.78333333
2855	DSPR	pA	pA1	11188	1	61.93333333
2856	DSPR	pA	pA1	11188	1	38.83333333
2857	DSPR	pA	pA1	11188	1	57.65
2858	DSPR	pA	pA1	11188	1	53.13333333
2859	DSPR	pA	pA1	11188	1	61.3
2860	DSPR	pA	pA1	11188	1	60.03333333
2861	DSPR	pA	pA1	11188	1	13.3
2862	DSPR	pA	pA1	11188	1	21.5
2863	DSPR	pA	pA1	11188	1	39.95
2864	DSPR	pA	pA1	11188	1	34.41666667
2865	DSPR	pA	pA1	11188	1	59.16666667
2866	DSPR	pA	pA1	11188	1	26.88333333
2867	DSPR	pA	pA1	11188	1	21.75
2868	DSPR	pA	pA1	11189	1	65.4
2869	DSPR	pA	pA1	11189	1	54.01666667
2870	DSPR	pA	pA1	11189	1	40.48333333
2871	DSPR	pA	pA1	11189	1	73.48333333
2872	DSPR	pA	pA1	11189	1	64.33333333
2873	DSPR	pA	pA1	11189	1	60.73333333
2874	DSPR	pA	pA1	11189	1	52.83333333
2875	DSPR	pA	pA1	11189	1	76.71666667
2876	DSPR	pA	pA1	11189	1	49.23333333
2877	DSPR	pA	pA1	11189	1	47.6
2878	DSPR	pA	pA1	11189	1	45.93333333
2879	DSPR	pA	pA1	11189	1	78.93333333
2880	DSPR	pA	pA1	11189	1	64.26666667
2881	DSPR	pA	pA1	11189	2	60.86666667
2882	DSPR	pA	pA1	11189	2	60.55
2883	DSPR	pA	pA1	11189	2	46.48333333
2884	DSPR	pA	pA1	11189	2	36.25
2885	DSPR	pA	pA1	11189	2	35.78333333
2886	DSPR	pA	pA1	11189	2	26.48333333
2887	DSPR	pA	pA1	11189	2	68.45
2888	DSPR	pA	pA1	11189	2	43.76666667
2889	DSPR	pA	pA1	11189	2	60.13333333
2890	DSPR	pA	pA1	11189	2	52.16666667
2891	DSPR	pA	pA1	11189	2	23.13333333
2892	DSPR	pA	pA1	11189	2	57.13333333
2893	DSPR	pA	pA1	11189	2	43.56666667
2894	DSPR	pA	pA1	11189	2	18.16666667
2895	DSPR	pA	pA1	11189	2	51.93333333
2896	DSPR	pA	pA1	11189	2	36.78333333
2897	DSPR	pA	pA1	11190	1	7.766666667
2898	DSPR	pA	pA1	11190	1	7.5
2899	DSPR	pA	pA1	11190	1	7.966666667
2900	DSPR	pA	pA1	11190	1	32.01666667
2901	DSPR	pA	pA1	11190	1	19.46666667
2902	DSPR	pA	pA1	11190	1	17.96666667
2903	DSPR	pA	pA1	11190	1	9.266666667
2904	DSPR	pA	pA1	11190	1	18.2
2905	DSPR	pA	pA1	11190	1	15.88333333
2906	DSPR	pA	pA1	11190	1	14.38333333
2907	DSPR	pA	pA1	11190	1	25.16666667
2908	DSPR	pA	pA1	11190	1	9.85
2909	DSPR	pA	pA1	11190	1	10.65
2910	DSPR	pA	pA1	11190	1	7.016666667
2911	DSPR	pA	pA1	11190	1	28.16666667
2912	DSPR	pA	pA1	11191	1	56.43333333
2913	DSPR	pA	pA1	11191	1	37.11666667
2914	DSPR	pA	pA1	11191	1	69.45
2915	DSPR	pA	pA1	11191	1	45.85
2916	DSPR	pA	pA1	11191	1	20.96666667
2917	DSPR	pA	pA1	11191	1	71.71666667
2918	DSPR	pA	pA1	11191	1	55.91666667
2919	DSPR	pA	pA1	11191	1	65.16666667
2920	DSPR	pA	pA1	11191	1	13.75
2921	DSPR	pA	pA1	11191	1	43.53333333
2922	DSPR	pA	pA1	11191	1	36.56666667
2923	DSPR	pA	pA1	11191	1	57.85
2924	DSPR	pA	pA1	11191	1	34.1
2925	DSPR	pA	pA1	11191	1	11.7
2926	DSPR	pA	pA1	11191	1	65.43333333
2927	DSPR	pA	pA1	11191	1	20.73333333
2928	DSPR	pA	pA1	11192	1	12.71666667
2929	DSPR	pA	pA1	11192	1	18
2930	DSPR	pA	pA1	11192	1	116.8166667
2931	DSPR	pA	pA1	11192	1	110.3333333
2932	DSPR	pA	pA1	11192	1	103.9
2933	DSPR	pA	pA1	11192	1	84.03333333
2934	DSPR	pA	pA1	11192	1	118.7833333
2935	DSPR	pA	pA1	11192	1	71.3
2936	DSPR	pA	pA1	11192	1	123.9166667
2937	DSPR	pA	pA1	11192	1	60.63333333
2938	DSPR	pA	pA1	11192	1	63.7
2939	DSPR	pA	pA1	11192	1	142.95
2940	DSPR	pA	pA1	11192	1	52
2941	DSPR	pA	pA1	11192	1	124.1666667
2942	DSPR	pA	pA1	11192	1	54.53333333
2943	DSPR	pA	pA1	11192	1	81.05
2944	DSPR	pA	pA1	11193	1	45.86666667
2945	DSPR	pA	pA1	11193	1	49.71666667
2946	DSPR	pA	pA1	11193	1	22.61666667
2947	DSPR	pA	pA1	11193	1	27.31666667
2948	DSPR	pA	pA1	11193	1	64.93333333
2949	DSPR	pA	pA1	11193	1	51.95
2950	DSPR	pA	pA1	11193	1	28.96666667
2951	DSPR	pA	pA1	11193	1	29.25
2952	DSPR	pA	pA1	11193	1	62.4
2953	DSPR	pA	pA1	11193	1	55.01666667
2954	DSPR	pA	pA1	11193	1	35.51666667
2955	DSPR	pA	pA1	11193	1	76.63333333
2956	DSPR	pA	pA1	11193	1	68.06666667
2957	DSPR	pA	pA1	11193	1	46
2958	DSPR	pA	pA1	11193	1	26.01666667
2959	DSPR	pA	pA1	11193	1	40.93333333
2960	DSPR	pA	pA1	11194	1	14.18333333
2961	DSPR	pA	pA1	11194	1	35.21666667
2962	DSPR	pA	pA1	11194	1	32.08333333
2963	DSPR	pA	pA1	11194	1	46.86666667
2964	DSPR	pA	pA1	11194	1	17.31666667
2965	DSPR	pA	pA1	11194	1	38.5
2966	DSPR	pA	pA1	11194	1	25.21666667
2967	DSPR	pA	pA1	11194	1	21.68333333
2968	DSPR	pA	pA1	11194	1	46.28333333
2969	DSPR	pA	pA1	11194	1	28.96666667
2970	DSPR	pA	pA1	11194	1	18.68333333
2971	DSPR	pA	pA1	11194	1	46.03333333
2972	DSPR	pA	pA1	11194	1	43.5
2973	DSPR	pA	pA1	11194	1	24.76666667
2974	DSPR	pA	pA1	11194	1	42.8
2975	DSPR	pA	pA1	11194	1	40.38333333
2976	DSPR	pA	pA1	11194	2	30.53333333
2977	DSPR	pA	pA1	11194	2	35.58333333
2978	DSPR	pA	pA1	11194	2	16.55
2979	DSPR	pA	pA1	11194	2	32.33333333
2980	DSPR	pA	pA1	11194	2	42.31666667
2981	DSPR	pA	pA1	11194	2	29.93333333
2982	DSPR	pA	pA1	11194	2	18.33333333
2983	DSPR	pA	pA1	11194	2	34.76666667
2984	DSPR	pA	pA1	11194	2	16.61666667
2985	DSPR	pA	pA1	11194	2	17.31666667
2986	DSPR	pA	pA1	11194	2	20.75
2987	DSPR	pA	pA1	11194	2	37.55
2988	DSPR	pA	pA1	11194	2	41.86666667
2989	DSPR	pA	pA1	11194	2	30.08333333
2990	DSPR	pA	pA1	11194	2	18.7
2991	DSPR	pA	pA1	11194	2	16.18333333
2992	DSPR	pA	pA1	11195	1	24.48333333
2993	DSPR	pA	pA1	11195	1	38.83333333
2994	DSPR	pA	pA1	11195	1	49.26666667
2995	DSPR	pA	pA1	11195	1	16.55
2996	DSPR	pA	pA1	11195	1	55.95
2997	DSPR	pA	pA1	11195	1	57.56666667
2998	DSPR	pA	pA1	11195	1	83.16666667
2999	DSPR	pA	pA1	11195	1	17.55
3000	DSPR	pA	pA1	11195	1	42
3001	DSPR	pA	pA1	11195	1	38.71666667
3002	DSPR	pA	pA1	11195	1	32.01666667
3003	DSPR	pA	pA1	11195	1	42.05
3004	DSPR	pA	pA1	11195	1	57.41666667
3005	DSPR	pA	pA1	11195	1	78.2
3006	DSPR	pA	pA1	11195	1	42.26666667
3007	DSPR	pA	pA1	11195	1	53.9
3008	DSPR	pA	pA1	11196	1	37.38333333
3009	DSPR	pA	pA1	11196	1	20.98333333
3010	DSPR	pA	pA1	11196	1	94.48333333
3011	DSPR	pA	pA1	11196	1	50.51666667
3012	DSPR	pA	pA1	11196	1	79.66666667
3013	DSPR	pA	pA1	11196	1	95.61666667
3014	DSPR	pA	pA1	11196	1	77.33333333
3015	DSPR	pA	pA1	11196	1	91.98333333
3016	DSPR	pA	pA1	11196	1	50.28333333
3017	DSPR	pA	pA1	11196	1	67.31666667
3018	DSPR	pA	pA1	11196	1	94.51666667
3019	DSPR	pA	pA1	11196	1	88.83333333
3020	DSPR	pA	pA1	11196	1	81.06666667
3021	DSPR	pA	pA1	11196	1	36.01666667
3022	DSPR	pA	pA1	11196	1	99.28333333
3023	DSPR	pA	pA1	11196	1	101.5333333
3024	DSPR	pA	pA1	11197	1	93
3025	DSPR	pA	pA1	11197	1	97.73333333
3026	DSPR	pA	pA1	11197	1	88.7
3027	DSPR	pA	pA1	11197	1	86.98333333
3028	DSPR	pA	pA1	11197	1	126.35
3029	DSPR	pA	pA1	11197	1	99.11666667
3030	DSPR	pA	pA1	11197	1	90.05
3031	DSPR	pA	pA1	11197	1	86.51666667
3032	DSPR	pA	pA1	11197	1	106.7333333
3033	DSPR	pA	pA1	11197	1	91.06666667
3034	DSPR	pA	pA1	11197	1	104.0833333
3035	DSPR	pA	pA1	11197	1	95.4
3036	DSPR	pA	pA1	11197	1	84.43333333
3037	DSPR	pA	pA1	11197	1	90.16666667
3038	DSPR	pA	pA1	11197	1	108.7
3039	DSPR	pA	pA1	11197	1	118.25
3040	DSPR	pA	pA1	11198	1	28.85
3041	DSPR	pA	pA1	11198	1	47.66666667
3042	DSPR	pA	pA1	11198	1	109.95
3043	DSPR	pA	pA1	11198	1	29.9
3044	DSPR	pA	pA1	11198	1	41.05
3045	DSPR	pA	pA1	11198	1	10.18333333
3046	DSPR	pA	pA1	11198	1	11.73333333
3047	DSPR	pA	pA1	11198	1	47.58333333
3048	DSPR	pA	pA1	11198	1	19.76666667
3049	DSPR	pA	pA1	11198	1	76.08333333
3050	DSPR	pA	pA1	11198	1	20.78333333
3051	DSPR	pA	pA1	11198	1	18.05
3052	DSPR	pA	pA1	11198	1	23.66666667
3053	DSPR	pA	pA1	11198	1	22.45
3054	DSPR	pA	pA1	11198	1	28.51666667
3055	DSPR	pA	pA1	11198	1	48.25
3056	DSPR	pA	pA1	11199	1	11.25
3057	DSPR	pA	pA1	11199	1	57.11666667
3058	DSPR	pA	pA1	11199	1	14.03333333
3059	DSPR	pA	pA1	11199	1	42.56666667
3060	DSPR	pA	pA1	11199	1	18.91666667
3061	DSPR	pA	pA1	11199	1	14.86666667
3062	DSPR	pA	pA1	11199	1	53.8
3063	DSPR	pA	pA1	11199	1	13.48333333
3064	DSPR	pA	pA1	11199	1	9.55
3065	DSPR	pA	pA1	11199	1	14.83333333
3066	DSPR	pA	pA1	11199	1	17.78333333
3067	DSPR	pA	pA1	11199	1	60.96666667
3068	DSPR	pA	pA1	11199	1	22.4
3069	DSPR	pA	pA1	11199	1	13.55
3070	DSPR	pA	pA1	11199	1	34.8
3071	DSPR	pA	pA1	11199	1	22.5
3072	DSPR	pA	pA1	11200	1	135.7166667
3073	DSPR	pA	pA1	11200	1	50.8
3074	DSPR	pA	pA1	11200	1	19.36666667
3075	DSPR	pA	pA1	11200	1	32.86666667
3076	DSPR	pA	pA1	11200	1	65.6
3077	DSPR	pA	pA1	11200	1	76.41666667
3078	DSPR	pA	pA1	11200	1	96.45
3079	DSPR	pA	pA1	11200	1	65.18333333
3080	DSPR	pA	pA1	11200	1	72
3081	DSPR	pA	pA1	11200	1	20.58333333
3082	DSPR	pA	pA1	11200	1	26.61666667
3083	DSPR	pA	pA1	11200	1	55.18333333
3084	DSPR	pA	pA1	11200	1	16.31666667
3085	DSPR	pA	pA1	11200	1	43.53333333
3086	DSPR	pA	pA1	11200	1	18.96666667
3087	DSPR	pA	pA1	11200	1	48.2
3088	DSPR	pA	pA1	11201	1	43.83333333
3089	DSPR	pA	pA1	11201	1	81.56666667
3090	DSPR	pA	pA1	11201	1	18
3091	DSPR	pA	pA1	11201	1	59.33333333
3092	DSPR	pA	pA1	11201	1	60.06666667
3093	DSPR	pA	pA1	11201	1	11.7
3094	DSPR	pA	pA1	11201	1	36.26666667
3095	DSPR	pA	pA1	11201	1	85.08333333
3096	DSPR	pA	pA1	11201	1	55.8
3097	DSPR	pA	pA1	11201	1	34.55
3098	DSPR	pA	pA1	11201	1	33.86666667
3099	DSPR	pA	pA1	11201	1	74.23333333
3100	DSPR	pA	pA1	11201	1	60.58333333
3101	DSPR	pA	pA1	11201	1	58.31666667
3102	DSPR	pA	pA1	11201	1	40.38333333
3103	DSPR	pA	pA1	11201	1	43.51666667
3104	DSPR	pA	pA1	11202	1	67.48333333
3105	DSPR	pA	pA1	11202	1	54.58333333
3106	DSPR	pA	pA1	11202	1	41.96666667
3107	DSPR	pA	pA1	11202	1	48.6
3108	DSPR	pA	pA1	11202	1	31.81666667
3109	DSPR	pA	pA1	11202	1	47.11666667
3110	DSPR	pA	pA1	11202	1	48.16666667
3111	DSPR	pA	pA1	11202	1	46.46666667
3112	DSPR	pA	pA1	11202	1	37.46666667
3113	DSPR	pA	pA1	11202	1	29.55
3114	DSPR	pA	pA1	11202	1	39.13333333
3115	DSPR	pA	pA1	11202	1	65
3116	DSPR	pA	pA1	11202	1	75.1
3117	DSPR	pA	pA1	11202	1	45.85
3118	DSPR	pA	pA1	11202	1	50.93333333
3119	DSPR	pA	pA1	11202	1	39.6
3120	DSPR	pA	pA1	11203	1	31.46666667
3121	DSPR	pA	pA1	11203	1	11.96666667
3122	DSPR	pA	pA1	11203	1	35.98333333
3123	DSPR	pA	pA1	11203	1	13.13333333
3124	DSPR	pA	pA1	11203	1	32.16666667
3125	DSPR	pA	pA1	11203	1	34.16666667
3126	DSPR	pA	pA1	11203	1	57.41666667
3127	DSPR	pA	pA1	11203	1	35.81666667
3128	DSPR	pA	pA1	11203	1	33.51666667
3129	DSPR	pA	pA1	11203	1	36.68333333
3130	DSPR	pA	pA1	11203	1	73.58333333
3131	DSPR	pA	pA1	11203	1	44.78333333
3132	DSPR	pA	pA1	11203	1	42.86666667
3133	DSPR	pA	pA1	11203	1	32.75
3134	DSPR	pA	pA1	11203	1	24.4
3135	DSPR	pA	pA1	11203	1	32.8
3136	DSPR	pA	pA1	11204	1	59.91666667
3137	DSPR	pA	pA1	11204	1	63.26666667
3138	DSPR	pA	pA1	11204	1	50.55
3139	DSPR	pA	pA1	11204	1	90.78333333
3140	DSPR	pA	pA1	11204	1	87.06666667
3141	DSPR	pA	pA1	11204	1	61.51666667
3142	DSPR	pA	pA1	11204	1	35.45
3143	DSPR	pA	pA1	11204	1	75.03333333
3144	DSPR	pA	pA1	11204	1	66.05
3145	DSPR	pA	pA1	11204	1	38.81666667
3146	DSPR	pA	pA1	11204	1	71.25
3147	DSPR	pA	pA1	11204	1	40.5
3148	DSPR	pA	pA1	11204	1	61.78333333
3149	DSPR	pA	pA1	11204	1	96.13333333
3150	DSPR	pA	pA1	11204	1	49.81666667
3151	DSPR	pA	pA1	11204	1	72.38333333
3152	DSPR	pA	pA1	11205	1	41.31666667
3153	DSPR	pA	pA1	11205	1	26.91666667
3154	DSPR	pA	pA1	11205	1	31.25
3155	DSPR	pA	pA1	11205	1	16
3156	DSPR	pA	pA1	11205	1	30.2
3157	DSPR	pA	pA1	11205	1	39.85
3158	DSPR	pA	pA1	11205	1	31.26666667
3159	DSPR	pA	pA1	11205	1	53.55
3160	DSPR	pA	pA1	11205	1	60.2
3161	DSPR	pA	pA1	11205	1	52.8
3162	DSPR	pA	pA1	11205	1	29.28333333
3163	DSPR	pA	pA1	11205	1	49.13333333
3164	DSPR	pA	pA1	11205	1	38.46666667
3165	DSPR	pA	pA1	11205	1	34.8
3166	DSPR	pA	pA1	11205	1	49.71666667
3167	DSPR	pA	pA1	11205	1	4.25
3168	DSPR	pA	pA1	11206	1	17.21666667
3169	DSPR	pA	pA1	11206	1	35.05
3170	DSPR	pA	pA1	11206	1	37.71666667
3171	DSPR	pA	pA1	11206	1	12.16666667
3172	DSPR	pA	pA1	11206	1	51.25
3173	DSPR	pA	pA1	11206	1	39.81666667
3174	DSPR	pA	pA1	11206	1	21.58333333
3175	DSPR	pA	pA1	11206	1	14.7
3176	DSPR	pA	pA1	11206	1	33
3177	DSPR	pA	pA1	11206	1	15.45
3178	DSPR	pA	pA1	11206	1	87.3
3179	DSPR	pA	pA1	11206	1	89.81666667
3180	DSPR	pA	pA1	11206	1	8.833333333
3181	DSPR	pA	pA1	11206	1	64.55
3182	DSPR	pA	pA1	11206	1	8.15
3183	DSPR	pA	pA1	11206	1	23.38333333
3184	DSPR	pA	pA1	11207	1	31.95
3185	DSPR	pA	pA1	11207	1	20.58333333
3186	DSPR	pA	pA1	11207	1	50.08333333
3187	DSPR	pA	pA1	11207	1	16.78333333
3188	DSPR	pA	pA1	11207	1	31.76666667
3189	DSPR	pA	pA1	11207	1	27.63333333
3190	DSPR	pA	pA1	11207	1	17.71666667
3191	DSPR	pA	pA1	11207	1	23.63333333
3192	DSPR	pA	pA1	11207	1	6.066666667
3193	DSPR	pA	pA1	11207	1	14.33333333
3194	DSPR	pA	pA1	11207	1	43.56666667
3195	DSPR	pA	pA1	11207	1	49.28333333
3196	DSPR	pA	pA1	11207	1	33.05
3197	DSPR	pA	pA1	11207	1	45.48333333
3198	DSPR	pA	pA1	11207	1	19.4
3199	DSPR	pA	pA1	11207	1	33.91666667
3200	DSPR	pA	pA1	11208	1	78.18333333
3201	DSPR	pA	pA1	11208	1	92.1
3202	DSPR	pA	pA1	11208	1	26.36666667
3203	DSPR	pA	pA1	11208	1	61.55
3204	DSPR	pA	pA1	11208	1	89.05
3205	DSPR	pA	pA1	11208	1	24.48333333
3206	DSPR	pA	pA1	11208	1	31.61666667
3207	DSPR	pA	pA1	11208	1	27.03333333
3208	DSPR	pA	pA1	11208	1	29.98333333
3209	DSPR	pA	pA1	11208	1	112.7833333
3210	DSPR	pA	pA1	11208	1	81.16666667
3211	DSPR	pA	pA1	11208	1	20.53333333
3212	DSPR	pA	pA1	11208	1	73.68333333
3213	DSPR	pA	pA1	11208	1	17.58333333
3214	DSPR	pA	pA1	11208	1	29.63333333
3215	DSPR	pA	pA1	11208	1	37.11666667
3216	DSPR	pA	pA1	11209	1	8.283333333
3217	DSPR	pA	pA1	11209	1	54.28333333
3218	DSPR	pA	pA1	11209	1	70.9
3219	DSPR	pA	pA1	11209	1	42.85
3220	DSPR	pA	pA1	11209	1	5.933333333
3221	DSPR	pA	pA1	11209	1	49.21666667
3222	DSPR	pA	pA1	11209	1	38.28333333
3223	DSPR	pA	pA1	11209	1	71.46666667
3224	DSPR	pA	pA1	11209	1	24.7
3225	DSPR	pA	pA1	11209	1	75.61666667
3226	DSPR	pA	pA1	11209	1	53.96666667
3227	DSPR	pA	pA1	11209	1	47.25
3228	DSPR	pA	pA1	11209	1	53.83333333
3229	DSPR	pA	pA1	11209	1	29.5
3230	DSPR	pA	pA1	11209	1	41.31666667
3231	DSPR	pA	pA1	11209	1	32.38333333
3232	DSPR	pA	pA1	11210	1	24.95
3233	DSPR	pA	pA1	11210	1	37.75
3234	DSPR	pA	pA1	11210	1	19.26666667
3235	DSPR	pA	pA1	11210	1	42.8
3236	DSPR	pA	pA1	11210	1	10.46666667
3237	DSPR	pA	pA1	11210	1	40.86666667
3238	DSPR	pA	pA1	11210	1	53.45
3239	DSPR	pA	pA1	11210	1	13.18333333
3240	DSPR	pA	pA1	11210	1	25.55
3241	DSPR	pA	pA1	11210	1	19.75
3242	DSPR	pA	pA1	11210	1	9.116666667
3243	DSPR	pA	pA1	11210	1	39.05
3244	DSPR	pA	pA1	11210	1	35.76666667
3245	DSPR	pA	pA1	11210	1	35.13333333
3246	DSPR	pA	pA1	11210	1	56.43333333
3247	DSPR	pA	pA1	11210	1	35.05
3248	DSPR	pA	pA1	11211	1	15.96666667
3249	DSPR	pA	pA1	11211	1	31.31666667
3250	DSPR	pA	pA1	11211	1	27.31666667
3251	DSPR	pA	pA1	11211	1	12.2
3252	DSPR	pA	pA1	11211	1	8.266666667
3253	DSPR	pA	pA1	11211	1	8.083333333
3254	DSPR	pA	pA1	11211	1	33.73333333
3255	DSPR	pA	pA1	11211	1	21.68333333
3256	DSPR	pA	pA1	11211	1	14.85
3257	DSPR	pA	pA1	11211	1	21.93333333
3258	DSPR	pA	pA1	11211	1	17.11666667
3259	DSPR	pA	pA1	11211	1	33.58333333
3260	DSPR	pA	pA1	11211	1	10.56666667
3261	DSPR	pA	pA1	11211	1	17.71666667
3262	DSPR	pA	pA1	11211	1	8.416666667
3263	DSPR	pA	pA1	11211	1	8.65
3264	DSPR	pA	pA1	11212	1	42.38333333
3265	DSPR	pA	pA1	11212	1	62.16666667
3266	DSPR	pA	pA1	11212	1	42.53333333
3267	DSPR	pA	pA1	11212	1	12.8
3268	DSPR	pA	pA1	11212	1	31.5
3269	DSPR	pA	pA1	11212	1	12.56666667
3270	DSPR	pA	pA1	11212	1	27.53333333
3271	DSPR	pA	pA1	11212	1	20.01666667
3272	DSPR	pA	pA1	11212	1	46.26666667
3273	DSPR	pA	pA1	11212	1	38.75
3274	DSPR	pA	pA1	11212	1	43.01666667
3275	DSPR	pA	pA1	11212	1	37.75
3276	DSPR	pA	pA1	11212	1	36.71666667
3277	DSPR	pA	pA1	11212	1	33.96666667
3278	DSPR	pA	pA1	11212	1	44.88333333
3279	DSPR	pA	pA1	11212	1	20.55
3280	DSPR	pA	pA1	11213	1	38.31666667
3281	DSPR	pA	pA1	11213	1	38.3
3282	DSPR	pA	pA1	11213	1	55.83333333
3283	DSPR	pA	pA1	11213	1	15.78333333
3284	DSPR	pA	pA1	11213	1	16.88333333
3285	DSPR	pA	pA1	11213	1	48.78333333
3286	DSPR	pA	pA1	11213	1	15.11666667
3287	DSPR	pA	pA1	11213	1	64.58333333
3288	DSPR	pA	pA1	11213	1	70.25
3289	DSPR	pA	pA1	11213	1	59.7
3290	DSPR	pA	pA1	11213	1	50.05
3291	DSPR	pA	pA1	11213	1	18.5
3292	DSPR	pA	pA1	11213	1	55.15
3293	DSPR	pA	pA1	11213	1	11.91666667
3294	DSPR	pA	pA1	11213	1	58.15
3295	DSPR	pA	pA1	11213	1	12.08333333
3296	DSPR	pA	pA1	11214	1	67.61666667
3297	DSPR	pA	pA1	11214	1	66.68333333
3298	DSPR	pA	pA1	11214	1	85.41666667
3299	DSPR	pA	pA1	11214	1	62.83333333
3300	DSPR	pA	pA1	11214	1	85.08333333
3301	DSPR	pA	pA1	11214	1	71.95
3302	DSPR	pA	pA1	11214	1	86.78333333
3303	DSPR	pA	pA1	11214	1	66.16666667
3304	DSPR	pA	pA1	11214	1	84.91666667
3305	DSPR	pA	pA1	11214	1	60.1
3306	DSPR	pA	pA1	11214	1	113.25
3307	DSPR	pA	pA1	11214	1	87.7
3308	DSPR	pA	pA1	11214	1	60.83333333
3309	DSPR	pA	pA1	11214	1	65.73333333
3310	DSPR	pA	pA1	11214	1	71.08333333
3311	DSPR	pA	pA1	11214	1	65.1
3312	DSPR	pA	pA1	11215	1	70.78333333
3313	DSPR	pA	pA1	11215	1	105.65
3314	DSPR	pA	pA1	11215	1	107.0666667
3315	DSPR	pA	pA1	11215	1	68.5
3316	DSPR	pA	pA1	11215	1	41.66666667
3317	DSPR	pA	pA1	11215	1	63.15
3318	DSPR	pA	pA1	11215	1	63.16666667
3319	DSPR	pA	pA1	11215	1	70.38333333
3320	DSPR	pA	pA1	11215	1	63.05
3321	DSPR	pA	pA1	11215	1	18.53333333
3322	DSPR	pA	pA1	11215	1	19.75
3323	DSPR	pA	pA1	11215	1	20.48333333
3324	DSPR	pA	pA1	11215	1	97.58333333
3325	DSPR	pA	pA1	11215	1	37.46666667
3326	DSPR	pA	pA1	11215	1	67.58333333
3327	DSPR	pA	pA1	11215	1	89.68333333
3328	DSPR	pA	pA1	11216	1	60.31666667
3329	DSPR	pA	pA1	11216	1	68.4
3330	DSPR	pA	pA1	11216	1	57.98333333
3331	DSPR	pA	pA1	11216	1	48.01666667
3332	DSPR	pA	pA1	11216	1	49.61666667
3333	DSPR	pA	pA1	11216	1	85.31666667
3334	DSPR	pA	pA1	11216	1	48.11666667
3335	DSPR	pA	pA1	11216	1	16.7
3336	DSPR	pA	pA1	11216	1	85.21666667
3337	DSPR	pA	pA1	11216	1	67.53333333
3338	DSPR	pA	pA1	11216	1	18.88333333
3339	DSPR	pA	pA1	11216	1	67.9
3340	DSPR	pA	pA1	11216	1	11.71666667
3341	DSPR	pA	pA1	11216	1	67.68333333
3342	DSPR	pA	pA1	11216	1	14.28333333
3343	DSPR	pA	pA1	11216	1	54.11666667
3344	DSPR	pA	pA1	11217	1	38.98333333
3345	DSPR	pA	pA1	11217	1	49.61666667
3346	DSPR	pA	pA1	11217	1	61.6
3347	DSPR	pA	pA1	11217	1	31.7
3348	DSPR	pA	pA1	11217	1	51.68333333
3349	DSPR	pA	pA1	11217	1	65.45
3350	DSPR	pA	pA1	11217	1	57.3
3351	DSPR	pA	pA1	11217	1	34.13333333
3352	DSPR	pA	pA1	11217	1	35.28333333
3353	DSPR	pA	pA1	11217	1	36.61666667
3354	DSPR	pA	pA1	11217	1	34.43333333
3355	DSPR	pA	pA1	11217	1	20.36666667
3356	DSPR	pA	pA1	11217	1	41.05
3357	DSPR	pA	pA1	11217	1	30.28333333
3358	DSPR	pA	pA1	11217	1	57.98333333
3359	DSPR	pA	pA1	11217	1	39.36666667
3360	DSPR	pA	pA1	11218	1	32.4
3361	DSPR	pA	pA1	11218	1	26.1
3362	DSPR	pA	pA1	11218	1	79.96666667
3363	DSPR	pA	pA1	11218	1	34.81666667
3364	DSPR	pA	pA1	11218	1	83.66666667
3365	DSPR	pA	pA1	11218	1	68.65
3366	DSPR	pA	pA1	11218	1	51.28333333
3367	DSPR	pA	pA1	11218	1	76.03333333
3368	DSPR	pA	pA1	11218	1	39.45
3369	DSPR	pA	pA1	11218	1	63.71666667
3370	DSPR	pA	pA1	11218	1	47.53333333
3371	DSPR	pA	pA1	11218	1	28.1
3372	DSPR	pA	pA1	11218	1	22.15
3373	DSPR	pA	pA1	11218	1	82.23333333
3374	DSPR	pA	pA1	11218	1	76.58333333
3375	DSPR	pA	pA1	11218	1	39.91666667
3376	DSPR	pA	pA1	11218	2	25.91666667
3377	DSPR	pA	pA1	11218	2	90.78333333
3378	DSPR	pA	pA1	11218	2	61.58333333
3379	DSPR	pA	pA1	11218	2	77.66666667
3380	DSPR	pA	pA1	11218	2	19.71666667
3381	DSPR	pA	pA1	11218	2	12.56666667
3382	DSPR	pA	pA1	11218	2	86.16666667
3383	DSPR	pA	pA1	11218	2	59.9
3384	DSPR	pA	pA1	11218	2	49.66666667
3385	DSPR	pA	pA1	11218	2	17.31666667
3386	DSPR	pA	pA1	11218	2	65.78333333
3387	DSPR	pA	pA1	11218	2	70.58333333
3388	DSPR	pA	pA1	11218	2	58.2
3389	DSPR	pA	pA1	11218	2	77.73333333
3390	DSPR	pA	pA1	11218	2	75.81666667
3391	DSPR	pA	pA1	11218	2	78.78333333
3392	DSPR	pA	pA1	11219	1	32.55
3393	DSPR	pA	pA1	11219	1	28.21666667
3394	DSPR	pA	pA1	11219	1	8.483333333
3395	DSPR	pA	pA1	11219	1	7.566666667
3396	DSPR	pA	pA1	11219	1	18.45
3397	DSPR	pA	pA1	11219	1	14.58333333
3398	DSPR	pA	pA1	11219	1	22.51666667
3399	DSPR	pA	pA1	11219	1	28.98333333
3400	DSPR	pA	pA1	11219	1	15.58333333
3401	DSPR	pA	pA1	11219	1	31.08333333
3402	DSPR	pA	pA1	11219	1	22.45
3403	DSPR	pA	pA1	11219	1	23
3404	DSPR	pA	pA1	11219	1	6.8
3405	DSPR	pA	pA1	11219	1	25.06666667
3406	DSPR	pA	pA1	11219	1	12.95
3407	DSPR	pA	pA1	11219	1	16.1
3408	DSPR	pA	pA1	11220	1	61.91666667
3409	DSPR	pA	pA1	11220	1	23.68333333
3410	DSPR	pA	pA1	11220	1	35.55
3411	DSPR	pA	pA1	11220	1	52.11666667
3412	DSPR	pA	pA1	11220	1	38.06666667
3413	DSPR	pA	pA1	11220	1	52.55
3414	DSPR	pA	pA1	11220	1	33.71666667
3415	DSPR	pA	pA1	11220	1	54.13333333
3416	DSPR	pA	pA1	11220	1	45.73333333
3417	DSPR	pA	pA1	11220	1	35.51666667
3418	DSPR	pA	pA1	11220	1	46.41666667
3419	DSPR	pA	pA1	11220	1	30.83333333
3420	DSPR	pA	pA1	11220	1	61.08333333
3421	DSPR	pA	pA1	11220	1	48.6
3422	DSPR	pA	pA1	11220	1	14.01666667
3423	DSPR	pA	pA1	11220	1	50.15
3424	DSPR	pA	pA1	11221	1	7.133333333
3425	DSPR	pA	pA1	11221	1	8.983333333
3426	DSPR	pA	pA1	11221	1	24.98333333
3427	DSPR	pA	pA1	11221	1	25.45
3428	DSPR	pA	pA1	11221	1	9.4
3429	DSPR	pA	pA1	11221	1	9.85
3430	DSPR	pA	pA1	11221	1	20.45
3431	DSPR	pA	pA1	11221	1	11.48333333
3432	DSPR	pA	pA1	11221	1	10.66666667
3433	DSPR	pA	pA1	11221	1	20.68333333
3434	DSPR	pA	pA1	11221	1	4.083333333
3435	DSPR	pA	pA1	11221	1	22.86666667
3436	DSPR	pA	pA1	11221	1	16.1
3437	DSPR	pA	pA1	11221	1	35.75
3438	DSPR	pA	pA1	11221	1	21.16666667
3439	DSPR	pA	pA1	11221	1	15.03333333
3440	DSPR	pA	pA1	11222	1	18.01666667
3441	DSPR	pA	pA1	11222	1	35.53333333
3442	DSPR	pA	pA1	11222	1	14.28333333
3443	DSPR	pA	pA1	11222	1	24.38333333
3444	DSPR	pA	pA1	11222	1	12.31666667
3445	DSPR	pA	pA1	11222	1	7.083333333
3446	DSPR	pA	pA1	11222	1	22.23333333
3447	DSPR	pA	pA1	11222	1	21.28333333
3448	DSPR	pA	pA1	11222	1	10.65
3449	DSPR	pA	pA1	11222	1	7.75
3450	DSPR	pA	pA1	11222	1	38.03333333
3451	DSPR	pA	pA1	11222	1	38.16666667
3452	DSPR	pA	pA1	11222	1	22.08333333
3453	DSPR	pA	pA1	11222	1	7.583333333
3454	DSPR	pA	pA1	11222	1	17.53333333
3455	DSPR	pA	pA1	11222	1	10.78333333
3456	DSPR	pA	pA1	11223	1	19.18333333
3457	DSPR	pA	pA1	11223	1	42.56666667
3458	DSPR	pA	pA1	11223	1	45.65
3459	DSPR	pA	pA1	11223	1	67.55
3460	DSPR	pA	pA1	11223	1	32.9
3461	DSPR	pA	pA1	11223	1	42.65
3462	DSPR	pA	pA1	11223	1	12.86666667
3463	DSPR	pA	pA1	11223	1	15.95
3464	DSPR	pA	pA1	11223	1	17.31666667
3465	DSPR	pA	pA1	11223	1	37.81666667
3466	DSPR	pA	pA1	11223	1	58.98333333
3467	DSPR	pA	pA1	11223	1	46.93333333
3468	DSPR	pA	pA1	11223	1	13.71666667
3469	DSPR	pA	pA1	11223	1	20.08333333
3470	DSPR	pA	pA1	11223	1	24.6
3471	DSPR	pA	pA1	11223	1	22.21666667
3472	DSPR	pA	pA1	11224	1	19.63333333
3473	DSPR	pA	pA1	11224	1	44.91666667
3474	DSPR	pA	pA1	11224	1	81.65
3475	DSPR	pA	pA1	11224	1	29.36666667
3476	DSPR	pA	pA1	11224	1	39.13333333
3477	DSPR	pA	pA1	11224	1	15.05
3478	DSPR	pA	pA1	11224	1	42.56666667
3479	DSPR	pA	pA1	11224	1	20.01666667
3480	DSPR	pA	pA1	11224	1	32.75
3481	DSPR	pA	pA1	11224	1	25.03333333
3482	DSPR	pA	pA1	11224	1	13.65
3483	DSPR	pA	pA1	11224	1	10.25
3484	DSPR	pA	pA1	11224	1	55.36666667
3485	DSPR	pA	pA1	11224	1	23.95
3486	DSPR	pA	pA1	11224	1	19.76666667
3487	DSPR	pA	pA1	11224	1	20.36666667
3488	DSPR	pA	pA1	11225	1	34.33333333
3489	DSPR	pA	pA1	11225	1	19.58333333
3490	DSPR	pA	pA1	11225	1	73.65
3491	DSPR	pA	pA1	11225	1	19.38333333
3492	DSPR	pA	pA1	11225	1	34.71666667
3493	DSPR	pA	pA1	11225	1	9.066666667
3494	DSPR	pA	pA1	11225	1	8.083333333
3495	DSPR	pA	pA1	11225	1	11.11666667
3496	DSPR	pA	pA1	11225	1	6.783333333
3497	DSPR	pA	pA1	11225	1	31.81666667
3498	DSPR	pA	pA1	11225	1	35.13333333
3499	DSPR	pA	pA1	11225	1	40.26666667
3500	DSPR	pA	pA1	11225	1	12.56666667
3501	DSPR	pA	pA1	11225	1	7.983333333
3502	DSPR	pA	pA1	11225	1	5.066666667
3503	DSPR	pA	pA1	11225	1	12.06666667
3504	DSPR	pA	pA1	11226	1	12
3505	DSPR	pA	pA1	11226	1	12.35
3506	DSPR	pA	pA1	11226	1	41.36666667
3507	DSPR	pA	pA1	11226	1	11.03333333
3508	DSPR	pA	pA1	11226	1	13.03333333
3509	DSPR	pA	pA1	11226	1	11.66666667
3510	DSPR	pA	pA1	11226	1	13.11666667
3511	DSPR	pA	pA1	11226	1	30.61666667
3512	DSPR	pA	pA1	11226	1	14.36666667
3513	DSPR	pA	pA1	11226	1	30.56666667
3514	DSPR	pA	pA1	11226	1	20.11666667
3515	DSPR	pA	pA1	11226	1	13.78333333
3516	DSPR	pA	pA1	11226	1	13.03333333
3517	DSPR	pA	pA1	11226	1	8.266666667
3518	DSPR	pA	pA1	11226	1	12.06666667
3519	DSPR	pA	pA1	11226	1	29.15
3520	DSPR	pA	pA1	11227	1	45.2
3521	DSPR	pA	pA1	11227	1	20.56666667
3522	DSPR	pA	pA1	11227	1	18.48333333
3523	DSPR	pA	pA1	11227	1	60.41666667
3524	DSPR	pA	pA1	11227	1	16.36666667
3525	DSPR	pA	pA1	11227	1	44.36666667
3526	DSPR	pA	pA1	11227	1	40.41666667
3527	DSPR	pA	pA1	11227	1	65.56666667
3528	DSPR	pA	pA1	11227	1	24.98333333
3529	DSPR	pA	pA1	11227	1	47.06666667
3530	DSPR	pA	pA1	11227	1	18.41666667
3531	DSPR	pA	pA1	11227	1	34.8
3532	DSPR	pA	pA1	11227	1	56.68333333
3533	DSPR	pA	pA1	11227	1	22.63333333
3534	DSPR	pA	pA1	11227	1	16.5
3535	DSPR	pA	pA1	11228	1	107.6666667
3536	DSPR	pA	pA1	11228	1	109.4
3537	DSPR	pA	pA1	11228	1	49.45
3538	DSPR	pA	pA1	11228	1	76.25
3539	DSPR	pA	pA1	11228	1	86.2
3540	DSPR	pA	pA1	11228	1	108.7833333
3541	DSPR	pA	pA1	11228	1	88.81666667
3542	DSPR	pA	pA1	11228	1	91.66666667
3543	DSPR	pA	pA1	11228	1	84.16666667
3544	DSPR	pA	pA1	11228	1	95.16666667
3545	DSPR	pA	pA1	11228	1	112.2333333
3546	DSPR	pA	pA1	11228	1	64.63333333
3547	DSPR	pA	pA1	11228	1	81.13333333
3548	DSPR	pA	pA1	11228	1	92.16666667
3549	DSPR	pA	pA1	11228	1	67.7
3550	DSPR	pA	pA1	11228	1	67.66666667
3551	DSPR	pA	pA1	11229	1	33.21666667
3552	DSPR	pA	pA1	11229	1	11.58333333
3553	DSPR	pA	pA1	11229	1	14.75
3554	DSPR	pA	pA1	11229	1	21.96666667
3555	DSPR	pA	pA1	11229	1	21.43333333
3556	DSPR	pA	pA1	11229	1	9.9
3557	DSPR	pA	pA1	11229	1	27.26666667
3558	DSPR	pA	pA1	11229	1	28.48333333
3559	DSPR	pA	pA1	11229	1	8.583333333
3560	DSPR	pA	pA1	11229	1	32.26666667
3561	DSPR	pA	pA1	11229	1	13.83333333
3562	DSPR	pA	pA1	11229	1	6.633333333
3563	DSPR	pA	pA1	11229	1	36.5
3564	DSPR	pA	pA1	11229	1	24.98333333
3565	DSPR	pA	pA1	11229	1	15.7
3566	DSPR	pA	pA1	11229	1	45.75
3567	DSPR	pA	pA1	11230	1	25.71666667
3568	DSPR	pA	pA1	11230	1	27.98333333
3569	DSPR	pA	pA1	11230	1	28.28333333
3570	DSPR	pA	pA1	11230	1	20.68333333
3571	DSPR	pA	pA1	11230	1	26.45
3572	DSPR	pA	pA1	11230	1	14.2
3573	DSPR	pA	pA1	11230	1	32.36666667
3574	DSPR	pA	pA1	11230	1	33.21666667
3575	DSPR	pA	pA1	11230	1	18.53333333
3576	DSPR	pA	pA1	11230	1	15.55
3577	DSPR	pA	pA1	11230	1	19.01666667
3578	DSPR	pA	pA1	11230	1	35.3
3579	DSPR	pA	pA1	11230	1	24.25
3580	DSPR	pA	pA1	11230	1	27.03333333
3581	DSPR	pA	pA1	11230	1	17.53333333
3582	DSPR	pA	pA1	11230	1	21.65
3583	DSPR	pA	pA1	11231	1	49.46666667
3584	DSPR	pA	pA1	11231	1	53.96666667
3585	DSPR	pA	pA1	11231	1	69.76666667
3586	DSPR	pA	pA1	11231	1	33.58333333
3587	DSPR	pA	pA1	11231	1	70.93333333
3588	DSPR	pA	pA1	11231	1	62.26666667
3589	DSPR	pA	pA1	11231	1	74.06666667
3590	DSPR	pA	pA1	11231	1	48.1
3591	DSPR	pA	pA1	11231	1	50.93333333
3592	DSPR	pA	pA1	11231	1	42.68333333
3593	DSPR	pA	pA1	11231	1	51.7
3594	DSPR	pA	pA1	11231	1	39.9
3595	DSPR	pA	pA1	11231	1	23.55
3596	DSPR	pA	pA1	11231	1	31.76666667
3597	DSPR	pA	pA1	11231	1	24.9
3598	DSPR	pA	pA1	11231	1	46.05
3599	DSPR	pA	pA1	11232	1	55.3
3600	DSPR	pA	pA1	11232	1	43.96666667
3601	DSPR	pA	pA1	11232	1	55.33333333
3602	DSPR	pA	pA1	11232	1	56
3603	DSPR	pA	pA1	11232	1	43.63333333
3604	DSPR	pA	pA1	11232	1	49.48333333
3605	DSPR	pA	pA1	11232	1	30.68333333
3606	DSPR	pA	pA1	11232	1	53.58333333
3607	DSPR	pA	pA1	11232	1	48.8
3608	DSPR	pA	pA1	11232	1	39.05
3609	DSPR	pA	pA1	11232	1	37.85
3610	DSPR	pA	pA1	11232	1	42.85
3611	DSPR	pA	pA1	11232	1	26.93333333
3612	DSPR	pA	pA1	11232	1	49.48333333
3613	DSPR	pA	pA1	11232	1	55.41666667
3614	DSPR	pA	pA1	11233	1	10.3
3615	DSPR	pA	pA1	11233	1	8.716666667
3616	DSPR	pA	pA1	11233	1	6.933333333
3617	DSPR	pA	pA1	11233	1	23.33333333
3618	DSPR	pA	pA1	11233	1	19.56666667
3619	DSPR	pA	pA1	11233	1	21.38333333
3620	DSPR	pA	pA1	11233	1	15.23333333
3621	DSPR	pA	pA1	11233	1	5.216666667
3622	DSPR	pA	pA1	11233	1	5.716666667
3623	DSPR	pA	pA1	11233	1	18.23333333
3624	DSPR	pA	pA1	11233	1	11.38333333
3625	DSPR	pA	pA1	11233	1	22.48333333
3626	DSPR	pA	pA1	11233	1	22.98333333
3627	DSPR	pA	pA1	11233	1	22.53333333
3628	DSPR	pA	pA1	11234	1	16.85
3629	DSPR	pA	pA1	11234	1	26.7
3630	DSPR	pA	pA1	11234	1	19.66666667
3631	DSPR	pA	pA1	11234	1	25.16666667
3632	DSPR	pA	pA1	11234	1	24.98333333
3633	DSPR	pA	pA1	11234	1	26.66666667
3634	DSPR	pA	pA1	11234	1	8.816666667
3635	DSPR	pA	pA1	11234	1	34.76666667
3636	DSPR	pA	pA1	11234	1	37.51666667
3637	DSPR	pA	pA1	11234	1	28.61666667
3638	DSPR	pA	pA1	11234	1	26.28333333
3639	DSPR	pA	pA1	11234	1	9.25
3640	DSPR	pA	pA1	11234	1	19.95
3641	DSPR	pA	pA1	11234	1	24.28333333
3642	DSPR	pA	pA1	11234	1	9.116666667
3643	DSPR	pA	pA1	11234	1	6.316666667
3644	DSPR	pA	pA1	11235	1	51.85
3645	DSPR	pA	pA1	11235	1	86.05
3646	DSPR	pA	pA1	11235	1	58.68333333
3647	DSPR	pA	pA1	11235	1	61.16666667
3648	DSPR	pA	pA1	11235	1	62.56666667
3649	DSPR	pA	pA1	11235	1	53.28333333
3650	DSPR	pA	pA1	11235	1	53.86666667
3651	DSPR	pA	pA1	11235	1	50.58333333
3652	DSPR	pA	pA1	11235	1	50.48333333
3653	DSPR	pA	pA1	11235	1	47.85
3654	DSPR	pA	pA1	11235	1	67.98333333
3655	DSPR	pA	pA1	11235	1	64.98333333
3656	DSPR	pA	pA1	11235	1	56.53333333
3657	DSPR	pA	pA1	11235	1	44.25
3658	DSPR	pA	pA1	11235	1	52.11666667
3659	DSPR	pA	pA1	11235	1	56.13333333
3660	DSPR	pA	pA1	11236	1	64.13333333
3661	DSPR	pA	pA1	11236	1	58.51666667
3662	DSPR	pA	pA1	11236	1	74.13333333
3663	DSPR	pA	pA1	11236	1	53.45
3664	DSPR	pA	pA1	11236	1	78.2
3665	DSPR	pA	pA1	11236	1	48.56666667
3666	DSPR	pA	pA1	11236	1	56.2
3667	DSPR	pA	pA1	11236	1	73.7
3668	DSPR	pA	pA1	11236	1	64.16666667
3669	DSPR	pA	pA1	11236	1	73.43333333
3670	DSPR	pA	pA1	11236	1	61.28333333
3671	DSPR	pA	pA1	11236	1	66.5
3672	DSPR	pA	pA1	11236	1	76.5
3673	DSPR	pA	pA1	11236	1	88.05
3674	DSPR	pA	pA1	11236	1	55.65
3675	DSPR	pA	pA1	11236	1	46.86666667
3676	DSPR	pA	pA1	11237	1	55.91666667
3677	DSPR	pA	pA1	11237	1	43.83333333
3678	DSPR	pA	pA1	11237	1	37.78333333
3679	DSPR	pA	pA1	11237	1	50
3680	DSPR	pA	pA1	11237	1	61.86666667
3681	DSPR	pA	pA1	11237	1	32.48333333
3682	DSPR	pA	pA1	11237	1	24.75
3683	DSPR	pA	pA1	11237	1	70.91666667
3684	DSPR	pA	pA1	11237	1	28.88333333
3685	DSPR	pA	pA1	11237	1	33.33333333
3686	DSPR	pA	pA1	11237	1	32.01666667
3687	DSPR	pA	pA1	11237	1	24.23333333
3688	DSPR	pA	pA1	11237	1	29.85
3689	DSPR	pA	pA1	11237	1	33.3
3690	DSPR	pA	pA1	11238	1	38.56666667
3691	DSPR	pA	pA1	11238	1	52.23333333
3692	DSPR	pA	pA1	11238	1	62.9
3693	DSPR	pA	pA1	11238	1	53.75
3694	DSPR	pA	pA1	11238	1	76.9
3695	DSPR	pA	pA1	11238	1	50.38333333
3696	DSPR	pA	pA1	11238	1	81
3697	DSPR	pA	pA1	11238	1	61.3
3698	DSPR	pA	pA1	11238	1	111.4833333
3699	DSPR	pA	pA1	11238	1	87.73333333
3700	DSPR	pA	pA1	11238	1	85.23333333
3701	DSPR	pA	pA1	11238	1	83.71666667
3702	DSPR	pA	pA1	11238	1	77.81666667
3703	DSPR	pA	pA1	11238	1	81.75
3704	DSPR	pA	pA1	11238	1	14.08333333
3705	DSPR	pA	pA1	11238	1	93
3706	DSPR	pA	pA1	11239	1	16.38333333
3707	DSPR	pA	pA1	11239	1	6.816666667
3708	DSPR	pA	pA1	11239	1	17.4
3709	DSPR	pA	pA1	11239	1	56.15
3710	DSPR	pA	pA1	11239	1	28.95
3711	DSPR	pA	pA1	11239	1	60.15
3712	DSPR	pA	pA1	11239	1	20.78333333
3713	DSPR	pA	pA1	11239	1	26.91666667
3714	DSPR	pA	pA1	11239	1	31.41666667
3715	DSPR	pA	pA1	11239	1	38.35
3716	DSPR	pA	pA1	11239	1	33.55
3717	DSPR	pA	pA1	11239	1	30.7
3718	DSPR	pA	pA1	11239	1	30.56666667
3719	DSPR	pA	pA1	11239	1	12.36666667
3720	DSPR	pA	pA1	11239	1	28.43333333
3721	DSPR	pA	pA1	11239	1	34.08333333
3722	DSPR	pA	pA1	11240	1	17.05
3723	DSPR	pA	pA1	11240	1	27.13333333
3724	DSPR	pA	pA1	11240	1	34.6
3725	DSPR	pA	pA1	11240	1	8.516666667
3726	DSPR	pA	pA1	11240	1	9.916666667
3727	DSPR	pA	pA1	11240	1	16.73333333
3728	DSPR	pA	pA1	11240	1	9.383333333
3729	DSPR	pA	pA1	11240	1	4.7
3730	DSPR	pA	pA1	11240	1	4.166666667
3731	DSPR	pA	pA1	11240	1	17.41666667
3732	DSPR	pA	pA1	11240	1	8.85
3733	DSPR	pA	pA1	11240	1	9.783333333
3734	DSPR	pA	pA1	11240	1	4.5
3735	DSPR	pA	pA1	11240	1	20.31666667
3736	DSPR	pA	pA1	11240	1	18.35
3737	DSPR	pA	pA1	11240	1	5.1
3738	DSPR	pA	pA1	11241	1	57.61666667
3739	DSPR	pA	pA1	11241	1	51.48333333
3740	DSPR	pA	pA1	11241	1	32.46666667
3741	DSPR	pA	pA1	11241	1	44.41666667
3742	DSPR	pA	pA1	11241	1	35.11666667
3743	DSPR	pA	pA1	11241	1	14.98333333
3744	DSPR	pA	pA1	11241	1	53.33333333
3745	DSPR	pA	pA1	11241	1	35.48333333
3746	DSPR	pA	pA1	11241	1	50.18333333
3747	DSPR	pA	pA1	11241	1	34.18333333
3748	DSPR	pA	pA1	11241	1	14.56666667
3749	DSPR	pA	pA1	11241	1	32.8
3750	DSPR	pA	pA1	11241	1	35.53333333
3751	DSPR	pA	pA1	11241	1	34.7
3752	DSPR	pA	pA1	11241	1	19.28333333
3753	DSPR	pA	pA1	11241	1	29.73333333
3754	DSPR	pA	pA1	11241	2	38.98333333
3755	DSPR	pA	pA1	11241	2	52.88333333
3756	DSPR	pA	pA1	11241	2	22.9
3757	DSPR	pA	pA1	11241	2	27.95
3758	DSPR	pA	pA1	11241	2	45.66666667
3759	DSPR	pA	pA1	11241	2	55.08333333
3760	DSPR	pA	pA1	11241	2	31.1
3761	DSPR	pA	pA1	11241	2	45.2
3762	DSPR	pA	pA1	11241	2	52.66666667
3763	DSPR	pA	pA1	11241	2	39.31666667
3764	DSPR	pA	pA1	11241	2	18.41666667
3765	DSPR	pA	pA1	11241	2	34.35
3766	DSPR	pA	pA1	11241	2	25.21666667
3767	DSPR	pA	pA1	11241	2	43.98333333
3768	DSPR	pA	pA1	11241	2	30.21666667
3769	DSPR	pA	pA1	11241	2	38.43333333
3770	DSPR	pA	pA1	11242	1	92.9
3771	DSPR	pA	pA1	11242	1	56.26666667
3772	DSPR	pA	pA1	11242	1	61.58333333
3773	DSPR	pA	pA1	11242	1	61.25
3774	DSPR	pA	pA1	11242	1	48.35
3775	DSPR	pA	pA1	11242	1	62.58333333
3776	DSPR	pA	pA1	11242	1	50.66666667
3777	DSPR	pA	pA1	11242	1	50.3
3778	DSPR	pA	pA1	11242	1	55.45
3779	DSPR	pA	pA1	11242	1	76.3
3780	DSPR	pA	pA1	11242	1	60.8
3781	DSPR	pA	pA1	11242	1	84.58333333
3782	DSPR	pA	pA1	11242	1	51.06666667
3783	DSPR	pA	pA1	11242	1	61.58333333
3784	DSPR	pA	pA1	11242	1	78.58333333
3785	DSPR	pA	pA1	11242	1	69.5
3786	DSPR	pA	pA1	11243	1	48.68333333
3787	DSPR	pA	pA1	11243	1	45.83333333
3788	DSPR	pA	pA1	11243	1	9.216666667
3789	DSPR	pA	pA1	11243	1	19.73333333
3790	DSPR	pA	pA1	11243	1	19.23333333
3791	DSPR	pA	pA1	11243	1	46.66666667
3792	DSPR	pA	pA1	11243	1	30.78333333
3793	DSPR	pA	pA1	11243	1	43.71666667
3794	DSPR	pA	pA1	11243	1	10.38333333
3795	DSPR	pA	pA1	11243	1	46.65
3796	DSPR	pA	pA1	11243	1	54.01666667
3797	DSPR	pA	pA1	11243	1	51.35
3798	DSPR	pA	pA1	11243	1	40.55
3799	DSPR	pA	pA1	11243	1	9.75
3800	DSPR	pA	pA1	11243	1	5.566666667
3801	DSPR	pA	pA1	11243	1	15.3
3802	DSPR	pA	pA1	11244	1	64.13333333
3803	DSPR	pA	pA1	11244	1	56.11666667
3804	DSPR	pA	pA1	11244	1	7.7
3805	DSPR	pA	pA1	11244	1	57.71666667
3806	DSPR	pA	pA1	11244	1	23.75
3807	DSPR	pA	pA1	11244	1	21.76666667
3808	DSPR	pA	pA1	11244	1	51.51666667
3809	DSPR	pA	pA1	11244	1	39.51666667
3810	DSPR	pA	pA1	11244	1	51.51666667
3811	DSPR	pA	pA1	11244	1	34.96666667
3812	DSPR	pA	pA1	11244	1	56.86666667
3813	DSPR	pA	pA1	11244	1	10.35
3814	DSPR	pA	pA1	11244	1	50.5
3815	DSPR	pA	pA1	11244	1	14.68333333
3816	DSPR	pA	pA1	11244	1	32.26666667
3817	DSPR	pA	pA1	11244	1	58.38333333
3818	DSPR	pA	pA1	11244	2	35.08333333
3819	DSPR	pA	pA1	11244	2	55.56666667
3820	DSPR	pA	pA1	11244	2	58.78333333
3821	DSPR	pA	pA1	11244	2	9.95
3822	DSPR	pA	pA1	11244	2	52.81666667
3823	DSPR	pA	pA1	11244	2	73.58333333
3824	DSPR	pA	pA1	11244	2	17.96666667
3825	DSPR	pA	pA1	11244	2	72.15
3826	DSPR	pA	pA1	11244	2	48.66666667
3827	DSPR	pA	pA1	11244	2	42.35
3828	DSPR	pA	pA1	11244	2	20
3829	DSPR	pA	pA1	11244	2	34.16666667
3830	DSPR	pA	pA1	11244	2	52.05
3831	DSPR	pA	pA1	11244	2	14.75
3832	DSPR	pA	pA1	11244	2	36.33333333
3833	DSPR	pA	pA1	11244	2	26.5
3834	DSPR	pA	pA1	11245	1	15.23333333
3835	DSPR	pA	pA1	11245	1	45.98333333
3836	DSPR	pA	pA1	11245	1	26.05
3837	DSPR	pA	pA1	11245	1	42.26666667
3838	DSPR	pA	pA1	11245	1	74.35
3839	DSPR	pA	pA1	11245	1	61.15
3840	DSPR	pA	pA1	11245	1	48.91666667
3841	DSPR	pA	pA1	11245	1	79.6
3842	DSPR	pA	pA1	11245	1	55.05
3843	DSPR	pA	pA1	11245	1	49.61666667
3844	DSPR	pA	pA1	11245	1	40.18333333
3845	DSPR	pA	pA1	11245	1	17.93333333
3846	DSPR	pA	pA1	11245	1	33.16666667
3847	DSPR	pA	pA1	11245	1	41
3848	DSPR	pA	pA1	11245	1	51.53333333
3849	DSPR	pA	pA1	11245	1	48.71666667
3850	DSPR	pA	pA1	11246	1	10.1
3851	DSPR	pA	pA1	11246	1	38.85
3852	DSPR	pA	pA1	11246	1	7.566666667
3853	DSPR	pA	pA1	11246	1	13.41666667
3854	DSPR	pA	pA1	11246	1	28.48333333
3855	DSPR	pA	pA1	11246	1	28.51666667
3856	DSPR	pA	pA1	11246	1	29.9
3857	DSPR	pA	pA1	11246	1	42.03333333
3858	DSPR	pA	pA1	11246	1	43.43333333
3859	DSPR	pA	pA1	11246	1	27.61666667
3860	DSPR	pA	pA1	11246	1	87.68333333
3861	DSPR	pA	pA1	11246	1	11.96666667
3862	DSPR	pA	pA1	11246	1	20.31666667
3863	DSPR	pA	pA1	11246	1	16.96666667
3864	DSPR	pA	pA1	11246	1	14.23333333
3865	DSPR	pA	pA1	11246	1	19.68333333
3866	DSPR	pA	pA1	11247	1	52.68333333
3867	DSPR	pA	pA1	11247	1	44.68333333
3868	DSPR	pA	pA1	11247	1	55.76666667
3869	DSPR	pA	pA1	11247	1	52.56666667
3870	DSPR	pA	pA1	11247	1	77.26666667
3871	DSPR	pA	pA1	11247	1	64.11666667
3872	DSPR	pA	pA1	11247	1	71.98333333
3873	DSPR	pA	pA1	11247	1	61.23333333
3874	DSPR	pA	pA1	11247	1	27.85
3875	DSPR	pA	pA1	11247	1	56.96666667
3876	DSPR	pA	pA1	11247	1	57.53333333
3877	DSPR	pA	pA1	11247	1	62.7
3878	DSPR	pA	pA1	11247	1	71.7
3879	DSPR	pA	pA1	11247	1	78.08333333
3880	DSPR	pA	pA1	11247	1	56.36666667
3881	DSPR	pA	pA1	11247	1	65.91666667
3882	DSPR	pA	pA1	11248	1	20.48333333
3883	DSPR	pA	pA1	11248	1	20.5
3884	DSPR	pA	pA1	11248	1	52.38333333
3885	DSPR	pA	pA1	11248	1	25.15
3886	DSPR	pA	pA1	11248	1	25.68333333
3887	DSPR	pA	pA1	11248	1	27.06666667
3888	DSPR	pA	pA1	11248	1	27.2
3889	DSPR	pA	pA1	11248	1	20.76666667
3890	DSPR	pA	pA1	11248	1	26.25
3891	DSPR	pA	pA1	11248	1	37.41666667
3892	DSPR	pA	pA1	11248	1	12.1
3893	DSPR	pA	pA1	11248	1	14.36666667
3894	DSPR	pA	pA1	11248	1	11.01666667
3895	DSPR	pA	pA1	11248	1	29.11666667
3896	DSPR	pA	pA1	11248	1	29.33333333
3897	DSPR	pA	pA1	11248	1	34.25
3898	DSPR	pA	pA1	11249	1	21.7
3899	DSPR	pA	pA1	11249	1	20.66666667
3900	DSPR	pA	pA1	11249	1	25.18333333
3901	DSPR	pA	pA1	11249	1	8.183333333
3902	DSPR	pA	pA1	11249	1	16.85
3903	DSPR	pA	pA1	11249	1	22.6
3904	DSPR	pA	pA1	11249	1	27.03333333
3905	DSPR	pA	pA1	11249	1	20.83333333
3906	DSPR	pA	pA1	11249	1	17.41666667
3907	DSPR	pA	pA1	11249	1	21.95
3908	DSPR	pA	pA1	11249	1	22.25
3909	DSPR	pA	pA1	11249	1	25.93333333
3910	DSPR	pA	pA1	11249	1	16.88333333
3911	DSPR	pA	pA1	11249	1	16.46666667
3912	DSPR	pA	pA1	11249	1	16.55
3913	DSPR	pA	pA1	11249	1	33.8
3914	DSPR	pA	pA1	11251	1	43.5
3915	DSPR	pA	pA1	11251	1	44.41666667
3916	DSPR	pA	pA1	11251	1	30.9
3917	DSPR	pA	pA1	11251	1	32.28333333
3918	DSPR	pA	pA1	11251	1	39.25
3919	DSPR	pA	pA1	11251	1	10.31666667
3920	DSPR	pA	pA1	11251	1	48.7
3921	DSPR	pA	pA1	11251	1	49.7
3922	DSPR	pA	pA1	11251	1	48.58333333
3923	DSPR	pA	pA1	11251	1	38.11666667
3924	DSPR	pA	pA1	11251	1	47.7
3925	DSPR	pA	pA1	11251	1	39.7
3926	DSPR	pA	pA1	11251	1	44.71666667
3927	DSPR	pA	pA1	11251	1	24.58333333
3928	DSPR	pA	pA1	11251	1	17.86666667
3929	DSPR	pA	pA1	11251	1	10.48333333
3930	DSPR	pA	pA1	11252	1	11.7
3931	DSPR	pA	pA1	11252	1	6.016666667
3932	DSPR	pA	pA1	11252	1	8.516666667
3933	DSPR	pA	pA1	11252	1	24.2
3934	DSPR	pA	pA1	11252	1	8.366666667
3935	DSPR	pA	pA1	11252	1	15.6
3936	DSPR	pA	pA1	11252	1	14.45
3937	DSPR	pA	pA1	11252	1	7.583333333
3938	DSPR	pA	pA1	11252	1	4.95
3939	DSPR	pA	pA1	11252	1	12.23333333
3940	DSPR	pA	pA1	11252	1	14.9
3941	DSPR	pA	pA1	11252	1	6.916666667
3942	DSPR	pA	pA1	11252	1	21.5
3943	DSPR	pA	pA1	11253	1	12.3
3944	DSPR	pA	pA1	11253	1	29.95
3945	DSPR	pA	pA1	11253	1	28.3
3946	DSPR	pA	pA1	11253	1	48.23333333
3947	DSPR	pA	pA1	11253	1	24.31666667
3948	DSPR	pA	pA1	11253	1	56.1
3949	DSPR	pA	pA1	11253	1	6.716666667
3950	DSPR	pA	pA1	11253	1	32.28333333
3951	DSPR	pA	pA1	11253	1	50.48333333
3952	DSPR	pA	pA1	11253	1	44.83333333
3953	DSPR	pA	pA1	11253	1	34.21666667
3954	DSPR	pA	pA1	11253	1	17.88333333
3955	DSPR	pA	pA1	11253	1	28.93333333
3956	DSPR	pA	pA1	11253	1	61.98333333
3957	DSPR	pA	pA1	11253	1	32.16666667
3958	DSPR	pA	pA1	11253	1	13.66666667
3959	DSPR	pA	pA1	11254	1	52.81666667
3960	DSPR	pA	pA1	11254	1	59.35
3961	DSPR	pA	pA1	11254	1	72.31666667
3962	DSPR	pA	pA1	11254	1	21.53333333
3963	DSPR	pA	pA1	11254	1	42.98333333
3964	DSPR	pA	pA1	11254	1	30.58333333
3965	DSPR	pA	pA1	11254	1	47.26666667
3966	DSPR	pA	pA1	11254	1	53.46666667
3967	DSPR	pA	pA1	11254	1	53.45
3968	DSPR	pA	pA1	11254	1	62.51666667
3969	DSPR	pA	pA1	11254	1	28.81666667
3970	DSPR	pA	pA1	11254	1	37.53333333
3971	DSPR	pA	pA1	11254	1	49.56666667
3972	DSPR	pA	pA1	11254	1	66.08333333
3973	DSPR	pA	pA1	11254	1	59.5
3974	DSPR	pA	pA1	11254	1	69.61666667
3975	DSPR	pA	pA1	11255	1	11.9
3976	DSPR	pA	pA1	11255	1	71.56666667
3977	DSPR	pA	pA1	11255	1	38.03333333
3978	DSPR	pA	pA1	11255	1	20.13333333
3979	DSPR	pA	pA1	11255	1	28.91666667
3980	DSPR	pA	pA1	11255	1	38.23333333
3981	DSPR	pA	pA1	11255	1	19.63333333
3982	DSPR	pA	pA1	11255	1	66.05
3983	DSPR	pA	pA1	11255	1	12.15
3984	DSPR	pA	pA1	11255	1	34.18333333
3985	DSPR	pA	pA1	11255	1	14.76666667
3986	DSPR	pA	pA1	11255	1	59.96666667
3987	DSPR	pA	pA1	11255	1	91.7
3988	DSPR	pA	pA1	11255	1	49.81666667
3989	DSPR	pA	pA1	11255	1	33.2
3990	DSPR	pA	pA1	11255	1	33.11666667
3991	DSPR	pA	pA1	11256	1	89.01666667
3992	DSPR	pA	pA1	11256	1	72.91666667
3993	DSPR	pA	pA1	11256	1	36.1
3994	DSPR	pA	pA1	11256	1	26.06666667
3995	DSPR	pA	pA1	11256	1	55.35
3996	DSPR	pA	pA1	11256	1	68.68333333
3997	DSPR	pA	pA1	11256	1	85.9
3998	DSPR	pA	pA1	11256	1	84.13333333
3999	DSPR	pA	pA1	11256	1	63.01666667
4000	DSPR	pA	pA1	11256	1	69.01666667
4001	DSPR	pA	pA1	11256	1	9.466666667
4002	DSPR	pA	pA1	11256	1	60.76666667
4003	DSPR	pA	pA1	11256	1	77.5
4004	DSPR	pA	pA1	11256	1	68.3
4005	DSPR	pA	pA1	11256	1	61.21666667
4006	DSPR	pA	pA1	11256	1	83.36666667
4007	DSPR	pA	pA1	11257	1	65.6
4008	DSPR	pA	pA1	11257	1	99.26666667
4009	DSPR	pA	pA1	11257	1	103.3333333
4010	DSPR	pA	pA1	11257	1	109
4011	DSPR	pA	pA1	11257	1	89.31666667
4012	DSPR	pA	pA1	11257	1	82.16666667
4013	DSPR	pA	pA1	11257	1	96.21666667
4014	DSPR	pA	pA1	11257	1	117.8666667
4015	DSPR	pA	pA1	11257	1	68.4
4016	DSPR	pA	pA1	11257	1	82.43333333
4017	DSPR	pA	pA1	11257	1	47.18333333
4018	DSPR	pA	pA1	11257	1	113.7666667
4019	DSPR	pA	pA1	11257	1	13.6
4020	DSPR	pA	pA1	11257	1	87.33333333
4021	DSPR	pA	pA1	11257	1	23.36666667
4022	DSPR	pA	pA1	11257	1	64.71666667
4023	DSPR	pA	pA1	11258	1	47.18333333
4024	DSPR	pA	pA1	11258	1	45.31666667
4025	DSPR	pA	pA1	11258	1	7.516666667
4026	DSPR	pA	pA1	11258	1	10.28333333
4027	DSPR	pA	pA1	11258	1	30.06666667
4028	DSPR	pA	pA1	11258	1	44.38333333
4029	DSPR	pA	pA1	11258	1	15.16666667
4030	DSPR	pA	pA1	11258	1	4.883333333
4031	DSPR	pA	pA1	11258	1	9.566666667
4032	DSPR	pA	pA1	11258	1	51.13333333
4033	DSPR	pA	pA1	11258	1	45.46666667
4034	DSPR	pA	pA1	11258	1	7
4035	DSPR	pA	pA1	11258	1	35.93333333
4036	DSPR	pA	pA1	11258	1	37.83333333
4037	DSPR	pA	pA1	11258	1	18.88333333
4038	DSPR	pA	pA1	11258	1	29.15
4039	DSPR	pA	pA1	11259	1	58.68333333
4040	DSPR	pA	pA1	11259	1	49.53333333
4041	DSPR	pA	pA1	11259	1	43.95
4042	DSPR	pA	pA1	11259	1	45.55
4043	DSPR	pA	pA1	11259	1	41.53333333
4044	DSPR	pA	pA1	11259	1	43.2
4045	DSPR	pA	pA1	11259	1	34.38333333
4046	DSPR	pA	pA1	11259	1	33.93333333
4047	DSPR	pA	pA1	11259	1	35.71666667
4048	DSPR	pA	pA1	11259	1	44.73333333
4049	DSPR	pA	pA1	11259	1	38.58333333
4050	DSPR	pA	pA1	11259	1	39.21666667
4051	DSPR	pA	pA1	11259	1	36.73333333
4052	DSPR	pA	pA1	11259	1	29.98333333
4053	DSPR	pA	pA1	11259	1	54.35
4054	DSPR	pA	pA1	11259	1	60.61666667
4055	DSPR	pA	pA1	11260	1	9.566666667
4056	DSPR	pA	pA1	11260	1	36.35
4057	DSPR	pA	pA1	11260	1	31.15
4058	DSPR	pA	pA1	11260	1	39.88333333
4059	DSPR	pA	pA1	11260	1	12.28333333
4060	DSPR	pA	pA1	11260	1	17.01666667
4061	DSPR	pA	pA1	11260	1	29.33333333
4062	DSPR	pA	pA1	11260	1	11.33333333
4063	DSPR	pA	pA1	11260	1	7.483333333
4064	DSPR	pA	pA1	11260	1	51.6
4065	DSPR	pA	pA1	11260	1	13.4
4066	DSPR	pA	pA1	11260	1	11.05
4067	DSPR	pA	pA1	11260	1	8.7
4068	DSPR	pA	pA1	11260	1	36.35
4069	DSPR	pA	pA1	11260	1	33.31666667
4070	DSPR	pA	pA1	11260	1	47.5
4071	DSPR	pA	pA1	11262	1	16.2
4072	DSPR	pA	pA1	11262	1	8.716666667
4073	DSPR	pA	pA1	11262	1	11.01666667
4074	DSPR	pA	pA1	11262	1	7.3
4075	DSPR	pA	pA1	11262	1	11.06666667
4076	DSPR	pA	pA1	11262	1	13.25
4077	DSPR	pA	pA1	11262	1	19.36666667
4078	DSPR	pA	pA1	11262	1	13.8
4079	DSPR	pA	pA1	11262	1	13.86666667
4080	DSPR	pA	pA1	11262	1	8.716666667
4081	DSPR	pA	pA1	11262	1	21.13333333
4082	DSPR	pA	pA1	11262	1	10.81666667
4083	DSPR	pA	pA1	11262	1	12.35
4084	DSPR	pA	pA1	11262	1	12.11666667
4085	DSPR	pA	pA1	11262	1	32.13333333
4086	DSPR	pA	pA1	11262	1	15.3
4087	DSPR	pA	pA1	11264	1	22.46666667
4088	DSPR	pA	pA1	11264	1	14.58333333
4089	DSPR	pA	pA1	11264	1	17.03333333
4090	DSPR	pA	pA1	11264	1	5.5
4091	DSPR	pA	pA1	11264	1	12.43333333
4092	DSPR	pA	pA1	11264	1	21.9
4093	DSPR	pA	pA1	11264	1	26.03333333
4094	DSPR	pA	pA1	11264	1	22.61666667
4095	DSPR	pA	pA1	11264	1	18.48333333
4096	DSPR	pA	pA1	11264	1	32.48333333
4097	DSPR	pA	pA1	11264	1	9.883333333
4098	DSPR	pA	pA1	11264	1	22.85
4099	DSPR	pA	pA1	11264	1	25.33333333
4100	DSPR	pA	pA1	11264	1	29.86666667
4101	DSPR	pA	pA1	11264	1	6.566666667
4102	DSPR	pA	pA1	11264	1	22.25
4103	DSPR	pA	pA1	11265	1	34.33333333
4104	DSPR	pA	pA1	11265	1	12.75
4105	DSPR	pA	pA1	11265	1	40.13333333
4106	DSPR	pA	pA1	11265	1	11.3
4107	DSPR	pA	pA1	11265	1	20.28333333
4108	DSPR	pA	pA1	11265	1	21.81666667
4109	DSPR	pA	pA1	11265	1	38.7
4110	DSPR	pA	pA1	11265	1	30.91666667
4111	DSPR	pA	pA1	11265	1	23.55
4112	DSPR	pA	pA1	11265	1	32.33333333
4113	DSPR	pA	pA1	11265	1	41.43333333
4114	DSPR	pA	pA1	11265	1	50.81666667
4115	DSPR	pA	pA1	11265	1	32.03333333
4116	DSPR	pA	pA1	11265	1	29.33333333
4117	DSPR	pA	pA1	11265	1	14.41666667
4118	DSPR	pA	pA1	11265	1	32.11666667
4119	DSPR	pA	pA1	11266	1	91.7
4120	DSPR	pA	pA1	11266	1	107.4666667
4121	DSPR	pA	pA1	11266	1	109.0166667
4122	DSPR	pA	pA1	11266	1	26.11666667
4123	DSPR	pA	pA1	11266	1	19.25
4124	DSPR	pA	pA1	11266	1	88.41666667
4125	DSPR	pA	pA1	11266	1	91.7
4126	DSPR	pA	pA1	11266	1	73.18333333
4127	DSPR	pA	pA1	11266	1	98.61666667
4128	DSPR	pA	pA1	11266	1	70.05
4129	DSPR	pA	pA1	11266	1	96.03333333
4130	DSPR	pA	pA1	11266	1	34.5
4131	DSPR	pA	pA1	11266	1	40.16666667
4132	DSPR	pA	pA1	11266	1	44.26666667
4133	DSPR	pA	pA1	11266	1	89.58333333
4134	DSPR	pA	pA1	11266	1	90.6
4135	DSPR	pA	pA1	11267	1	18.25
4136	DSPR	pA	pA1	11267	1	30.33333333
4137	DSPR	pA	pA1	11267	1	40.01666667
4138	DSPR	pA	pA1	11267	1	23.03333333
4139	DSPR	pA	pA1	11267	1	19.76666667
4140	DSPR	pA	pA1	11267	1	8.4
4141	DSPR	pA	pA1	11267	1	52.61666667
4142	DSPR	pA	pA1	11267	1	11.55
4143	DSPR	pA	pA1	11267	1	13.75
4144	DSPR	pA	pA1	11267	1	9.183333333
4145	DSPR	pA	pA1	11267	1	37.31666667
4146	DSPR	pA	pA1	11267	1	34.13333333
4147	DSPR	pA	pA1	11267	1	10.48333333
4148	DSPR	pA	pA1	11267	1	39.96666667
4149	DSPR	pA	pA1	11267	1	14.26666667
4150	DSPR	pA	pA1	11267	1	7.55
4151	DSPR	pA	pA1	11268	1	23.96666667
4152	DSPR	pA	pA1	11268	1	42.33333333
4153	DSPR	pA	pA1	11268	1	23.73333333
4154	DSPR	pA	pA1	11268	1	32.63333333
4155	DSPR	pA	pA1	11268	1	28.9
4156	DSPR	pA	pA1	11268	1	56.36666667
4157	DSPR	pA	pA1	11268	1	43.6
4158	DSPR	pA	pA1	11268	1	10.2
4159	DSPR	pA	pA1	11268	1	7.116666667
4160	DSPR	pA	pA1	11268	1	14.26666667
4161	DSPR	pA	pA1	11268	1	19.8
4162	DSPR	pA	pA1	11268	1	43.26666667
4163	DSPR	pA	pA1	11268	1	16.16666667
4164	DSPR	pA	pA1	11268	1	9.45
4165	DSPR	pA	pA1	11268	1	28.23333333
4166	DSPR	pA	pA1	11268	1	21.11666667
4167	DSPR	pA	pA1	11269	1	26.91666667
4168	DSPR	pA	pA1	11269	1	28.66666667
4169	DSPR	pA	pA1	11269	1	29.78333333
4170	DSPR	pA	pA1	11269	1	34.16666667
4171	DSPR	pA	pA1	11269	1	23.31666667
4172	DSPR	pA	pA1	11269	1	30.88333333
4173	DSPR	pA	pA1	11269	1	32.45
4174	DSPR	pA	pA1	11269	1	41.38333333
4175	DSPR	pA	pA1	11269	1	28.95
4176	DSPR	pA	pA1	11269	1	18.75
4177	DSPR	pA	pA1	11269	1	45.65
4178	DSPR	pA	pA1	11269	1	41.2
4179	DSPR	pA	pA1	11269	1	32.95
4180	DSPR	pA	pA1	11269	1	29.25
4181	DSPR	pA	pA1	11269	1	25.48333333
4182	DSPR	pA	pA1	11269	1	36.76666667
4183	DSPR	pA	pA1	11270	1	39.31666667
4184	DSPR	pA	pA1	11270	1	35.86666667
4185	DSPR	pA	pA1	11270	1	51.86666667
4186	DSPR	pA	pA1	11270	1	28.46666667
4187	DSPR	pA	pA1	11270	1	58.9
4188	DSPR	pA	pA1	11270	1	38.21666667
4189	DSPR	pA	pA1	11270	1	35.71666667
4190	DSPR	pA	pA1	11270	1	29.06666667
4191	DSPR	pA	pA1	11270	1	15.45
4192	DSPR	pA	pA1	11270	1	24.38333333
4193	DSPR	pA	pA1	11270	1	41.08333333
4194	DSPR	pA	pA1	11270	1	36.36666667
4195	DSPR	pA	pA1	11270	1	19.01666667
4196	DSPR	pA	pA1	11270	1	16.71666667
4197	DSPR	pA	pA1	11270	1	15.11666667
4198	DSPR	pA	pA1	11271	1	39.11666667
4199	DSPR	pA	pA1	11271	1	14.01666667
4200	DSPR	pA	pA1	11271	1	73.85
4201	DSPR	pA	pA1	11271	1	12.78333333
4202	DSPR	pA	pA1	11271	1	14.45
4203	DSPR	pA	pA1	11271	1	34.03333333
4204	DSPR	pA	pA1	11271	1	22.28333333
4205	DSPR	pA	pA1	11271	1	3
4206	DSPR	pA	pA1	11271	1	18.63333333
4207	DSPR	pA	pA1	11271	1	10.08333333
4208	DSPR	pA	pA1	11271	1	17.55
4209	DSPR	pA	pA1	11271	1	18.13333333
4210	DSPR	pA	pA1	11271	1	64.51666667
4211	DSPR	pA	pA1	11271	1	22.93333333
4212	DSPR	pA	pA1	11271	1	29.23333333
4213	DSPR	pA	pA1	11271	1	31.88333333
4214	DSPR	pA	pA1	11272	1	44.28333333
4215	DSPR	pA	pA1	11272	1	24.33333333
4216	DSPR	pA	pA1	11272	1	53.55
4217	DSPR	pA	pA1	11272	1	21.8
4218	DSPR	pA	pA1	11272	1	50.45
4219	DSPR	pA	pA1	11272	1	53.8
4220	DSPR	pA	pA1	11272	1	35.68333333
4221	DSPR	pA	pA1	11272	1	6.883333333
4222	DSPR	pA	pA1	11272	1	52.61666667
4223	DSPR	pA	pA1	11272	1	25.33333333
4224	DSPR	pA	pA1	11272	1	57.45
4225	DSPR	pA	pA1	11272	1	33.36666667
4226	DSPR	pA	pA1	11272	1	40.03333333
4227	DSPR	pA	pA1	11272	1	55.45
4228	DSPR	pA	pA1	11272	1	31.35
4229	DSPR	pA	pA1	11272	1	33.63333333
4230	DSPR	pA	pA1	11273	1	10.21666667
4231	DSPR	pA	pA1	11273	1	14.05
4232	DSPR	pA	pA1	11273	1	29.71666667
4233	DSPR	pA	pA1	11273	1	37.25
4234	DSPR	pA	pA1	11273	1	39.11666667
4235	DSPR	pA	pA1	11273	1	51.45
4236	DSPR	pA	pA1	11273	1	46.31666667
4237	DSPR	pA	pA1	11273	1	19.35
4238	DSPR	pA	pA1	11273	1	20.78333333
4239	DSPR	pA	pA1	11273	1	41.1
4240	DSPR	pA	pA1	11273	1	33.96666667
4241	DSPR	pA	pA1	11273	1	15.78333333
4242	DSPR	pA	pA1	11273	1	30.11666667
4243	DSPR	pA	pA1	11273	1	56.8
4244	DSPR	pA	pA1	11273	1	29.18333333
4245	DSPR	pA	pA1	11273	1	31.11666667
4246	DSPR	pA	pA1	11274	1	25.88333333
4247	DSPR	pA	pA1	11274	1	16.8
4248	DSPR	pA	pA1	11274	1	28.85
4249	DSPR	pA	pA1	11274	1	17.21666667
4250	DSPR	pA	pA1	11274	1	11.16666667
4251	DSPR	pA	pA1	11274	1	19.01666667
4252	DSPR	pA	pA1	11274	1	12.55
4253	DSPR	pA	pA1	11274	1	13.88333333
4254	DSPR	pA	pA1	11274	1	17.78333333
4255	DSPR	pA	pA1	11274	1	12.61666667
4256	DSPR	pA	pA1	11274	1	11.23333333
4257	DSPR	pA	pA1	11274	1	19.01666667
4258	DSPR	pA	pA1	11274	1	16.93333333
4259	DSPR	pA	pA1	11274	1	19.01666667
4260	DSPR	pA	pA1	11274	1	14.46666667
4261	DSPR	pA	pA1	11274	1	19.55
4262	DSPR	pA	pA1	11275	1	73.28333333
4263	DSPR	pA	pA1	11275	1	7.783333333
4264	DSPR	pA	pA1	11275	1	31.93333333
4265	DSPR	pA	pA1	11275	1	35.6
4266	DSPR	pA	pA1	11275	1	10.45
4267	DSPR	pA	pA1	11275	1	60.73333333
4268	DSPR	pA	pA1	11275	1	36.38333333
4269	DSPR	pA	pA1	11275	1	30.65
4270	DSPR	pA	pA1	11275	1	5.133333333
4271	DSPR	pA	pA1	11275	1	36.53333333
4272	DSPR	pA	pA1	11275	1	25.51666667
4273	DSPR	pA	pA1	11275	1	25.23333333
4274	DSPR	pA	pA1	11275	1	48.13333333
4275	DSPR	pA	pA1	11275	1	59.15
4276	DSPR	pA	pA1	11275	1	36.2
4277	DSPR	pA	pA1	11275	1	62.11666667
4278	DSPR	pA	pA1	11277	1	34.11666667
4279	DSPR	pA	pA1	11277	1	45.81666667
4280	DSPR	pA	pA1	11277	1	78.48333333
4281	DSPR	pA	pA1	11277	1	65.55
4282	DSPR	pA	pA1	11277	1	38.28333333
4283	DSPR	pA	pA1	11277	1	52.81666667
4284	DSPR	pA	pA1	11277	1	60.48333333
4285	DSPR	pA	pA1	11277	1	89.13333333
4286	DSPR	pA	pA1	11277	1	97.88333333
4287	DSPR	pA	pA1	11277	1	87.68333333
4288	DSPR	pA	pA1	11277	1	35.88333333
4289	DSPR	pA	pA1	11277	1	47.63333333
4290	DSPR	pA	pA1	11277	1	68.43333333
4291	DSPR	pA	pA1	11277	1	61.08333333
4292	DSPR	pA	pA1	11277	1	35.78333333
4293	DSPR	pA	pA1	11277	1	48.1
4294	DSPR	pA	pA1	11279	1	57.45
4295	DSPR	pA	pA1	11279	1	52.45
4296	DSPR	pA	pA1	11279	1	34.06666667
4297	DSPR	pA	pA1	11279	1	63.21666667
4298	DSPR	pA	pA1	11279	1	55.23333333
4299	DSPR	pA	pA1	11279	1	49.33333333
4300	DSPR	pA	pA1	11279	1	47.63333333
4301	DSPR	pA	pA1	11279	1	36.18333333
4302	DSPR	pA	pA1	11279	1	16.26666667
4303	DSPR	pA	pA1	11279	1	45.25
4304	DSPR	pA	pA1	11279	1	37.33333333
4305	DSPR	pA	pA1	11279	1	53.41666667
4306	DSPR	pA	pA1	11279	1	32.91666667
4307	DSPR	pA	pA1	11279	1	25.48333333
4308	DSPR	pA	pA1	11279	1	37.9
4309	DSPR	pA	pA1	11279	1	70.53333333
4310	DSPR	pA	pA1	11280	1	37.6
4311	DSPR	pA	pA1	11280	1	56.18333333
4312	DSPR	pA	pA1	11280	1	48.48333333
4313	DSPR	pA	pA1	11280	1	60.6
4314	DSPR	pA	pA1	11280	1	16.65
4315	DSPR	pA	pA1	11280	1	9.816666667
4316	DSPR	pA	pA1	11280	1	23.16666667
4317	DSPR	pA	pA1	11280	1	23.1
4318	DSPR	pA	pA1	11280	1	15.9
4319	DSPR	pA	pA1	11280	1	72.78333333
4320	DSPR	pA	pA1	11280	1	19.45
4321	DSPR	pA	pA1	11280	1	12.7
4322	DSPR	pA	pA1	11280	1	43.3
4323	DSPR	pA	pA1	11280	1	56.66666667
4324	DSPR	pA	pA1	11280	1	87.38333333
4325	DSPR	pA	pA1	11280	1	25.2
4326	DSPR	pA	pA1	11281	1	98.53333333
4327	DSPR	pA	pA1	11281	1	65.43333333
4328	DSPR	pA	pA1	11281	1	23.7
4329	DSPR	pA	pA1	11281	1	77.38333333
4330	DSPR	pA	pA1	11281	1	73.76666667
4331	DSPR	pA	pA1	11281	1	67.66666667
4332	DSPR	pA	pA1	11281	1	72.91666667
4333	DSPR	pA	pA1	11281	1	71.46666667
4334	DSPR	pA	pA1	11281	1	73.41666667
4335	DSPR	pA	pA1	11281	1	40.2
4336	DSPR	pA	pA1	11281	1	81.1
4337	DSPR	pA	pA1	11281	1	87.91666667
4338	DSPR	pA	pA1	11281	1	77.85
4339	DSPR	pA	pA1	11281	1	74.66666667
4340	DSPR	pA	pA1	11281	1	77.2
4341	DSPR	pA	pA1	11281	1	75.6
4342	DSPR	pA	pA1	11282	1	37.66666667
4343	DSPR	pA	pA1	11282	1	28.31666667
4344	DSPR	pA	pA1	11282	1	16.91666667
4345	DSPR	pA	pA1	11282	1	10.58333333
4346	DSPR	pA	pA1	11282	1	39.75
4347	DSPR	pA	pA1	11282	1	10.51666667
4348	DSPR	pA	pA1	11282	1	63.93333333
4349	DSPR	pA	pA1	11282	1	5.616666667
4350	DSPR	pA	pA1	11282	1	12.7
4351	DSPR	pA	pA1	11282	1	67.6
4352	DSPR	pA	pA1	11282	1	30.9
4353	DSPR	pA	pA1	11282	1	12.78333333
4354	DSPR	pA	pA1	11282	1	11.01666667
4355	DSPR	pA	pA1	11282	1	29.93333333
4356	DSPR	pA	pA1	11282	1	49.26666667
4357	DSPR	pA	pA1	11282	1	49.2
4358	DSPR	pA	pA1	11283	1	16.25
4359	DSPR	pA	pA1	11283	1	30.53333333
4360	DSPR	pA	pA1	11283	1	13.76666667
4361	DSPR	pA	pA1	11283	1	35.76666667
4362	DSPR	pA	pA1	11283	1	19.61666667
4363	DSPR	pA	pA1	11283	1	18.46666667
4364	DSPR	pA	pA1	11283	1	65.63333333
4365	DSPR	pA	pA1	11283	1	8.816666667
4366	DSPR	pA	pA1	11283	1	16.18333333
4367	DSPR	pA	pA1	11283	1	31.9
4368	DSPR	pA	pA1	11283	1	37.36666667
4369	DSPR	pA	pA1	11283	1	10.16666667
4370	DSPR	pA	pA1	11283	1	16.28333333
4371	DSPR	pA	pA1	11283	1	24.98333333
4372	DSPR	pA	pA1	11283	1	36.88333333
4373	DSPR	pA	pA1	11283	1	11.61666667
4374	DSPR	pA	pA1	11284	1	10.08333333
4375	DSPR	pA	pA1	11284	1	20.23333333
4376	DSPR	pA	pA1	11284	1	30.66666667
4377	DSPR	pA	pA1	11284	1	27.63333333
4378	DSPR	pA	pA1	11284	1	24.55
4379	DSPR	pA	pA1	11284	1	11.66666667
4380	DSPR	pA	pA1	11284	1	15
4381	DSPR	pA	pA1	11284	1	12.11666667
4382	DSPR	pA	pA1	11284	1	12.43333333
4383	DSPR	pA	pA1	11284	1	7.633333333
4384	DSPR	pA	pA1	11284	1	13.41666667
4385	DSPR	pA	pA1	11284	1	8.183333333
4386	DSPR	pA	pA1	11284	1	13.81666667
4387	DSPR	pA	pA1	11284	1	12.91666667
4388	DSPR	pA	pA1	11284	1	21.31666667
4389	DSPR	pA	pA1	11284	1	15.43333333
4390	DSPR	pA	pA1	11285	1	28.2
4391	DSPR	pA	pA1	11285	1	46.03333333
4392	DSPR	pA	pA1	11285	1	33.86666667
4393	DSPR	pA	pA1	11285	1	37.13333333
4394	DSPR	pA	pA1	11285	1	11.81666667
4395	DSPR	pA	pA1	11285	1	19.66666667
4396	DSPR	pA	pA1	11285	1	34.15
4397	DSPR	pA	pA1	11285	1	35.7
4398	DSPR	pA	pA1	11285	1	38.4
4399	DSPR	pA	pA1	11285	1	28.61666667
4400	DSPR	pA	pA1	11285	1	15.8
4401	DSPR	pA	pA1	11285	1	34.71666667
4402	DSPR	pA	pA1	11285	1	28.86666667
4403	DSPR	pA	pA1	11285	1	52.43333333
4404	DSPR	pA	pA1	11285	1	30.83333333
4405	DSPR	pA	pA1	11285	1	40.61666667
4406	DSPR	pA	pA1	11286	1	50.4
4407	DSPR	pA	pA1	11286	1	26.26666667
4408	DSPR	pA	pA1	11286	1	19.46666667
4409	DSPR	pA	pA1	11286	1	48.33333333
4410	DSPR	pA	pA1	11286	1	6.666666667
4411	DSPR	pA	pA1	11286	1	56.75
4412	DSPR	pA	pA1	11286	1	37.81666667
4413	DSPR	pA	pA1	11286	1	51.33333333
4414	DSPR	pA	pA1	11286	1	13.03333333
4415	DSPR	pA	pA1	11286	1	9.533333333
4416	DSPR	pA	pA1	11286	1	37.46666667
4417	DSPR	pA	pA1	11286	1	31.11666667
4418	DSPR	pA	pA1	11286	1	7.916666667
4419	DSPR	pA	pA1	11286	1	44.83333333
4420	DSPR	pA	pA1	11286	1	41.18333333
4421	DSPR	pA	pA1	11286	1	7.35
4422	DSPR	pA	pA1	11287	1	20.56666667
4423	DSPR	pA	pA1	11287	1	18.91666667
4424	DSPR	pA	pA1	11287	1	41.91666667
4425	DSPR	pA	pA1	11287	1	34.13333333
4426	DSPR	pA	pA1	11287	1	23.93333333
4427	DSPR	pA	pA1	11287	1	21.41666667
4428	DSPR	pA	pA1	11287	1	19.41666667
4429	DSPR	pA	pA1	11287	1	24.36666667
4430	DSPR	pA	pA1	11287	1	19.55
4431	DSPR	pA	pA1	11287	1	23.15
4432	DSPR	pA	pA1	11287	1	18.11666667
4433	DSPR	pA	pA1	11287	1	16.36666667
4434	DSPR	pA	pA1	11287	1	21.78333333
4435	DSPR	pA	pA1	11287	1	18.41666667
4436	DSPR	pA	pA1	11287	1	16.86666667
4437	DSPR	pA	pA1	11287	1	19.01666667
4438	DSPR	pA	pA1	11288	1	26.5
4439	DSPR	pA	pA1	11288	1	32.35
4440	DSPR	pA	pA1	11288	1	32.5
4441	DSPR	pA	pA1	11288	1	27.93333333
4442	DSPR	pA	pA1	11288	1	12.98333333
4443	DSPR	pA	pA1	11288	1	46.36666667
4444	DSPR	pA	pA1	11288	1	37.1
4445	DSPR	pA	pA1	11288	1	12.58333333
4446	DSPR	pA	pA1	11288	1	38.36666667
4447	DSPR	pA	pA1	11288	1	18.45
4448	DSPR	pA	pA1	11288	1	11.55
4449	DSPR	pA	pA1	11288	1	37.56666667
4450	DSPR	pA	pA1	11288	1	20.7
4451	DSPR	pA	pA1	11288	1	35.31666667
4452	DSPR	pA	pA1	11288	1	21.05
4453	DSPR	pA	pA1	11288	1	20.9
4454	DSPR	pA	pA1	11289	1	89.66666667
4455	DSPR	pA	pA1	11289	1	94.65
4456	DSPR	pA	pA1	11289	1	80.45
4457	DSPR	pA	pA1	11289	1	66.48333333
4458	DSPR	pA	pA1	11289	1	85.96666667
4459	DSPR	pA	pA1	11289	1	85.35
4460	DSPR	pA	pA1	11289	1	43.78333333
4461	DSPR	pA	pA1	11289	1	50.16666667
4462	DSPR	pA	pA1	11289	1	86.65
4463	DSPR	pA	pA1	11289	1	64.65
4464	DSPR	pA	pA1	11289	1	90.53333333
4465	DSPR	pA	pA1	11289	1	62.58333333
4466	DSPR	pA	pA1	11289	1	45.28333333
4467	DSPR	pA	pA1	11289	1	39.21666667
4468	DSPR	pA	pA1	11289	1	69.71666667
4469	DSPR	pA	pA1	11289	1	84.9
4470	DSPR	pA	pA1	11290	1	47.88333333
4471	DSPR	pA	pA1	11290	1	42.05
4472	DSPR	pA	pA1	11290	1	17.36666667
4473	DSPR	pA	pA1	11290	1	37.93333333
4474	DSPR	pA	pA1	11290	1	20.91666667
4475	DSPR	pA	pA1	11290	1	58.76666667
4476	DSPR	pA	pA1	11290	1	5.133333333
4477	DSPR	pA	pA1	11290	1	83.15
4478	DSPR	pA	pA1	11290	1	10.05
4479	DSPR	pA	pA1	11290	1	38.61666667
4480	DSPR	pA	pA1	11290	1	15.1
4481	DSPR	pA	pA1	11290	1	28.98333333
4482	DSPR	pA	pA1	11290	1	31.45
4483	DSPR	pA	pA1	11290	1	10.73333333
4484	DSPR	pA	pA1	11290	1	8
4485	DSPR	pA	pA1	11290	1	21.68333333
4486	DSPR	pA	pA1	11291	1	26.05
4487	DSPR	pA	pA1	11291	1	11.7
4488	DSPR	pA	pA1	11291	1	9.45
4489	DSPR	pA	pA1	11291	1	16.5
4490	DSPR	pA	pA1	11291	1	5.516666667
4491	DSPR	pA	pA1	11291	1	11.91666667
4492	DSPR	pA	pA1	11291	1	14.75
4493	DSPR	pA	pA1	11291	1	58.45
4494	DSPR	pA	pA1	11291	1	14.36666667
4495	DSPR	pA	pA1	11291	1	19.06666667
4496	DSPR	pA	pA1	11291	1	21.16666667
4497	DSPR	pA	pA1	11291	1	33.53333333
4498	DSPR	pA	pA1	11291	1	17
4499	DSPR	pA	pA1	11291	1	13.46666667
4500	DSPR	pA	pA1	11291	1	76.2
4501	DSPR	pA	pA1	11291	1	20.11666667
4502	DSPR	pA	pA1	11292	1	8.116666667
4503	DSPR	pA	pA1	11292	1	20.11666667
4504	DSPR	pA	pA1	11292	1	51.78333333
4505	DSPR	pA	pA1	11292	1	7.55
4506	DSPR	pA	pA1	11292	1	16.16666667
4507	DSPR	pA	pA1	11292	1	7.933333333
4508	DSPR	pA	pA1	11292	1	15.01666667
4509	DSPR	pA	pA1	11292	1	62.28333333
4510	DSPR	pA	pA1	11292	1	20.81666667
4511	DSPR	pA	pA1	11292	1	37
4512	DSPR	pA	pA1	11292	1	30.9
4513	DSPR	pA	pA1	11292	1	30.26666667
4514	DSPR	pA	pA1	11292	1	11.81666667
4515	DSPR	pA	pA1	11292	1	6.816666667
4516	DSPR	pA	pA1	11292	1	8.366666667
4517	DSPR	pA	pA1	11292	1	16.96666667
4518	DSPR	pA	pA1	11293	1	104.0333333
4519	DSPR	pA	pA1	11293	1	74.43333333
4520	DSPR	pA	pA1	11293	1	121.1666667
4521	DSPR	pA	pA1	11293	1	61.06666667
4522	DSPR	pA	pA1	11293	1	28.3
4523	DSPR	pA	pA1	11293	1	19.75
4524	DSPR	pA	pA1	11293	1	21.83333333
4525	DSPR	pA	pA1	11293	1	27.91666667
4526	DSPR	pA	pA1	11293	1	99.8
4527	DSPR	pA	pA1	11293	1	51.95
4528	DSPR	pA	pA1	11293	1	40.88333333
4529	DSPR	pA	pA1	11293	1	46.01666667
4530	DSPR	pA	pA1	11293	1	88.3
4531	DSPR	pA	pA1	11293	1	30.61666667
4532	DSPR	pA	pA1	11293	1	47.31666667
4533	DSPR	pA	pA1	11293	1	39.98333333
4534	DSPR	pA	pA1	11294	1	36.06666667
4535	DSPR	pA	pA1	11294	1	28.4
4536	DSPR	pA	pA1	11294	1	33.61666667
4537	DSPR	pA	pA1	11294	1	3.966666667
4538	DSPR	pA	pA1	11294	1	37.68333333
4539	DSPR	pA	pA1	11294	1	41.01666667
4540	DSPR	pA	pA1	11294	1	9.683333333
4541	DSPR	pA	pA1	11294	1	45.26666667
4542	DSPR	pA	pA1	11294	1	60.48333333
4543	DSPR	pA	pA1	11294	1	10.06666667
4544	DSPR	pA	pA1	11294	1	34.96666667
4545	DSPR	pA	pA1	11294	1	18.16666667
4546	DSPR	pA	pA1	11294	1	12.21666667
4547	DSPR	pA	pA1	11294	1	12.76666667
4548	DSPR	pA	pA1	11294	1	38.21666667
4549	DSPR	pA	pA1	11294	1	37.15
4550	DSPR	pA	pA1	11295	1	19.38333333
4551	DSPR	pA	pA1	11295	1	12.66666667
4552	DSPR	pA	pA1	11295	1	15.58333333
4553	DSPR	pA	pA1	11295	1	9.983333333
4554	DSPR	pA	pA1	11295	1	29.91666667
4555	DSPR	pA	pA1	11295	1	12.21666667
4556	DSPR	pA	pA1	11295	1	37.66666667
4557	DSPR	pA	pA1	11295	1	30.78333333
4558	DSPR	pA	pA1	11295	1	9.766666667
4559	DSPR	pA	pA1	11295	1	7.766666667
4560	DSPR	pA	pA1	11295	1	6.766666667
4561	DSPR	pA	pA1	11295	1	5.4
4562	DSPR	pA	pA1	11295	1	6.016666667
4563	DSPR	pA	pA1	11295	1	8.016666667
4564	DSPR	pA	pA1	11295	1	20.05
4565	DSPR	pA	pA1	11295	1	17.58333333
4566	DSPR	pA	pA1	11297	1	30.11666667
4567	DSPR	pA	pA1	11297	1	21.8
4568	DSPR	pA	pA1	11297	1	27.88333333
4569	DSPR	pA	pA1	11297	1	19.11666667
4570	DSPR	pA	pA1	11297	1	15.43333333
4571	DSPR	pA	pA1	11297	1	34.85
4572	DSPR	pA	pA1	11297	1	35.55
4573	DSPR	pA	pA1	11297	1	11.1
4574	DSPR	pA	pA1	11297	1	16.45
4575	DSPR	pA	pA1	11297	1	33.31666667
4576	DSPR	pA	pA1	11297	1	21.46666667
4577	DSPR	pA	pA1	11297	1	9.866666667
4578	DSPR	pA	pA1	11297	1	8.316666667
4579	DSPR	pA	pA1	11297	1	12.08333333
4580	DSPR	pA	pA1	11297	1	29.28333333
4581	DSPR	pA	pA1	11297	1	30.95
4582	DSPR	pA	pA1	11298	1	13.33333333
4583	DSPR	pA	pA1	11298	1	22.63333333
4584	DSPR	pA	pA1	11298	1	17.53333333
4585	DSPR	pA	pA1	11298	1	29.95
4586	DSPR	pA	pA1	11298	1	23.33333333
4587	DSPR	pA	pA1	11298	1	23.18333333
4588	DSPR	pA	pA1	11298	1	19.96666667
4589	DSPR	pA	pA1	11298	1	42.18333333
4590	DSPR	pA	pA1	11298	1	26.45
4591	DSPR	pA	pA1	11298	1	10.33333333
4592	DSPR	pA	pA1	11298	1	14.11666667
4593	DSPR	pA	pA1	11298	1	36.41666667
4594	DSPR	pA	pA1	11298	1	10.75
4595	DSPR	pA	pA1	11298	1	21.85
4596	DSPR	pA	pA1	11298	1	20.1
4597	DSPR	pA	pA1	11298	1	36.98333333
4598	DSPR	pA	pA1	11299	1	41.08333333
4599	DSPR	pA	pA1	11299	1	23.5
4600	DSPR	pA	pA1	11299	1	20.33333333
4601	DSPR	pA	pA1	11299	1	33.03333333
4602	DSPR	pA	pA1	11299	1	54.41666667
4603	DSPR	pA	pA1	11299	1	31.08333333
4604	DSPR	pA	pA1	11299	1	23.16666667
4605	DSPR	pA	pA1	11299	1	44.63333333
4606	DSPR	pA	pA1	11299	1	63.78333333
4607	DSPR	pA	pA1	11299	1	57.4
4608	DSPR	pA	pA1	11299	1	55
4609	DSPR	pA	pA1	11299	1	33.23333333
4610	DSPR	pA	pA1	11299	1	54.63333333
4611	DSPR	pA	pA1	11299	1	38.48333333
4612	DSPR	pA	pA1	11299	1	26.41666667
4613	DSPR	pA	pA1	11299	1	80.88333333
4614	DSPR	pA	pA1	11300	1	31.93333333
4615	DSPR	pA	pA1	11300	1	44.38333333
4616	DSPR	pA	pA1	11300	1	50.46666667
4617	DSPR	pA	pA1	11300	1	29.85
4618	DSPR	pA	pA1	11300	1	27.88333333
4619	DSPR	pA	pA1	11300	1	74.65
4620	DSPR	pA	pA1	11300	1	63.06666667
4621	DSPR	pA	pA1	11300	1	71.05
4622	DSPR	pA	pA1	11300	1	54.38333333
4623	DSPR	pA	pA1	11300	1	52.7
4624	DSPR	pA	pA1	11300	1	83.16666667
4625	DSPR	pA	pA1	11300	1	59.51666667
4626	DSPR	pA	pA1	11300	1	58.58333333
4627	DSPR	pA	pA1	11300	1	68.38333333
4628	DSPR	pA	pA1	11300	1	15.73333333
4629	DSPR	pA	pA1	11300	1	47.93333333
4630	DSPR	pA	pA1	11301	1	15.81666667
4631	DSPR	pA	pA1	11301	1	43.2
4632	DSPR	pA	pA1	11301	1	20.26666667
4633	DSPR	pA	pA1	11301	1	27.43333333
4634	DSPR	pA	pA1	11301	1	49.7
4635	DSPR	pA	pA1	11301	1	14.86666667
4636	DSPR	pA	pA1	11301	1	32.63333333
4637	DSPR	pA	pA1	11301	1	44.41666667
4638	DSPR	pA	pA1	11301	1	43.76666667
4639	DSPR	pA	pA1	11301	1	12.46666667
4640	DSPR	pA	pA1	11301	1	34.81666667
4641	DSPR	pA	pA1	11301	1	40.8
4642	DSPR	pA	pA1	11301	1	30.13333333
4643	DSPR	pA	pA1	11301	1	27.13333333
4644	DSPR	pA	pA1	11301	1	21.4
4645	DSPR	pA	pA1	11302	1	67.11666667
4646	DSPR	pA	pA1	11302	1	35.33333333
4647	DSPR	pA	pA1	11302	1	14.96666667
4648	DSPR	pA	pA1	11302	1	45.91666667
4649	DSPR	pA	pA1	11302	1	21.25
4650	DSPR	pA	pA1	11302	1	36.16666667
4651	DSPR	pA	pA1	11302	1	38.16666667
4652	DSPR	pA	pA1	11302	1	19.08333333
4653	DSPR	pA	pA1	11302	1	30.56666667
4654	DSPR	pA	pA1	11302	1	15.65
4655	DSPR	pA	pA1	11302	1	35.4
4656	DSPR	pA	pA1	11302	1	28.9
4657	DSPR	pA	pA1	11302	1	34.83333333
4658	DSPR	pA	pA1	11303	1	54.98333333
4659	DSPR	pA	pA1	11303	1	32.96666667
4660	DSPR	pA	pA1	11303	1	7.55
4661	DSPR	pA	pA1	11303	1	32.13333333
4662	DSPR	pA	pA1	11303	1	30.38333333
4663	DSPR	pA	pA1	11303	1	33.9
4664	DSPR	pA	pA1	11303	1	8.383333333
4665	DSPR	pA	pA1	11303	1	7.75
4666	DSPR	pA	pA1	11303	1	24.1
4667	DSPR	pA	pA1	11303	1	62.86666667
4668	DSPR	pA	pA1	11303	1	18.25
4669	DSPR	pA	pA1	11303	1	8.116666667
4670	DSPR	pA	pA1	11303	1	20.43333333
4671	DSPR	pA	pA1	11303	1	29.65
4672	DSPR	pA	pA1	11303	1	78.3
4673	DSPR	pA	pA1	11303	1	13.06666667
4674	DSPR	pA	pA1	11304	1	17.81666667
4675	DSPR	pA	pA1	11304	1	19.01666667
4676	DSPR	pA	pA1	11304	1	13.65
4677	DSPR	pA	pA1	11304	1	15.21666667
4678	DSPR	pA	pA1	11304	1	9.866666667
4679	DSPR	pA	pA1	11304	1	29.33333333
4680	DSPR	pA	pA1	11304	1	31.8
4681	DSPR	pA	pA1	11304	1	42.48333333
4682	DSPR	pA	pA1	11304	1	14.68333333
4683	DSPR	pA	pA1	11304	1	16.71666667
4684	DSPR	pA	pA1	11304	1	32.06666667
4685	DSPR	pA	pA1	11304	1	33.25
4686	DSPR	pA	pA1	11304	1	18.31666667
4687	DSPR	pA	pA1	11304	1	20.15
4688	DSPR	pA	pA1	11304	1	27.1
4689	DSPR	pA	pA1	11304	1	19.76666667
4690	DSPR	pA	pA1	11305	1	50.38333333
4691	DSPR	pA	pA1	11305	1	64.13333333
4692	DSPR	pA	pA1	11305	1	80.83333333
4693	DSPR	pA	pA1	11305	1	107.75
4694	DSPR	pA	pA1	11305	1	35.31666667
4695	DSPR	pA	pA1	11305	1	81.48333333
4696	DSPR	pA	pA1	11305	1	62.35
4697	DSPR	pA	pA1	11305	1	51.98333333
4698	DSPR	pA	pA1	11305	1	35.28333333
4699	DSPR	pA	pA1	11305	1	52.43333333
4700	DSPR	pA	pA1	11305	1	66.98333333
4701	DSPR	pA	pA1	11305	1	87.56666667
4702	DSPR	pA	pA1	11305	1	80.08333333
4703	DSPR	pA	pA1	11305	1	66.11666667
4704	DSPR	pA	pA1	11305	1	77.23333333
4705	DSPR	pA	pA1	11305	1	60.73333333
4706	DSPR	pA	pA1	11306	1	66.03333333
4707	DSPR	pA	pA1	11306	1	81.85
4708	DSPR	pA	pA1	11306	1	60.13333333
4709	DSPR	pA	pA1	11306	1	76.25
4710	DSPR	pA	pA1	11306	1	71.03333333
4711	DSPR	pA	pA1	11306	1	78.4
4712	DSPR	pA	pA1	11306	1	65.2
4713	DSPR	pA	pA1	11306	1	95.81666667
4714	DSPR	pA	pA1	11306	1	69.55
4715	DSPR	pA	pA1	11306	1	83.16666667
4716	DSPR	pA	pA1	11306	1	39.26666667
4717	DSPR	pA	pA1	11306	1	48.58333333
4718	DSPR	pA	pA1	11306	1	31.96666667
4719	DSPR	pA	pA1	11306	1	66.13333333
4720	DSPR	pA	pA1	11306	1	58.43333333
4721	DSPR	pA	pA1	11306	1	85.53333333
4722	DSPR	pA	pA1	11307	1	30.6
4723	DSPR	pA	pA1	11307	1	33.3
4724	DSPR	pA	pA1	11307	1	36.73333333
4725	DSPR	pA	pA1	11307	1	15.16666667
4726	DSPR	pA	pA1	11307	1	27.56666667
4727	DSPR	pA	pA1	11307	1	27.23333333
4728	DSPR	pA	pA1	11307	1	9.366666667
4729	DSPR	pA	pA1	11307	1	19.18333333
4730	DSPR	pA	pA1	11307	1	33.73333333
4731	DSPR	pA	pA1	11307	1	37.53333333
4732	DSPR	pA	pA1	11307	1	50.86666667
4733	DSPR	pA	pA1	11307	1	12.66666667
4734	DSPR	pA	pA1	11307	1	24
4735	DSPR	pA	pA1	11307	1	19.96666667
4736	DSPR	pA	pA1	11307	1	21.58333333
4737	DSPR	pA	pA1	11307	1	35.28333333
4738	DSPR	pA	pA1	11308	1	53.36666667
4739	DSPR	pA	pA1	11308	1	46.66666667
4740	DSPR	pA	pA1	11308	1	71.15
4741	DSPR	pA	pA1	11308	1	56.18333333
4742	DSPR	pA	pA1	11308	1	45.23333333
4743	DSPR	pA	pA1	11308	1	46.26666667
4744	DSPR	pA	pA1	11308	1	66.18333333
4745	DSPR	pA	pA1	11308	1	47.85
4746	DSPR	pA	pA1	11308	1	45.9
4747	DSPR	pA	pA1	11308	1	71.31666667
4748	DSPR	pA	pA1	11308	1	15.38333333
4749	DSPR	pA	pA1	11308	1	24.31666667
4750	DSPR	pA	pA1	11308	1	64.23333333
4751	DSPR	pA	pA1	11308	1	47.86666667
4752	DSPR	pA	pA1	11308	1	54.3
4753	DSPR	pA	pA1	11308	1	50.58333333
4754	DSPR	pA	pA1	11309	1	12.16666667
4755	DSPR	pA	pA1	11309	1	27.63333333
4756	DSPR	pA	pA1	11309	1	10.96666667
4757	DSPR	pA	pA1	11309	1	10.55
4758	DSPR	pA	pA1	11309	1	6.866666667
4759	DSPR	pA	pA1	11309	1	38.31666667
4760	DSPR	pA	pA1	11309	1	25.75
4761	DSPR	pA	pA1	11309	1	28.13333333
4762	DSPR	pA	pA1	11309	1	16.7
4763	DSPR	pA	pA1	11309	1	40.61666667
4764	DSPR	pA	pA1	11309	1	24.93333333
4765	DSPR	pA	pA1	11309	1	33.61666667
4766	DSPR	pA	pA1	11309	1	42.93333333
4767	DSPR	pA	pA1	11309	1	61.96666667
4768	DSPR	pA	pA1	11309	1	38.5
4769	DSPR	pA	pA1	11310	1	38.28333333
4770	DSPR	pA	pA1	11310	1	19.58333333
4771	DSPR	pA	pA1	11310	1	26.65
4772	DSPR	pA	pA1	11310	1	36.05
4773	DSPR	pA	pA1	11310	1	13.01666667
4774	DSPR	pA	pA1	11310	1	59.73333333
4775	DSPR	pA	pA1	11310	1	24.06666667
4776	DSPR	pA	pA1	11310	1	49.8
4777	DSPR	pA	pA1	11310	1	13.15
4778	DSPR	pA	pA1	11310	1	24.16666667
4779	DSPR	pA	pA1	11310	1	40.86666667
4780	DSPR	pA	pA1	11310	1	26.5
4781	DSPR	pA	pA1	11310	1	13.85
4782	DSPR	pA	pA1	11310	1	23.93333333
4783	DSPR	pA	pA1	11310	1	23.11666667
4784	DSPR	pA	pA1	11310	1	40.61666667
4785	DSPR	pA	pA1	11311	1	42.05
4786	DSPR	pA	pA1	11311	1	38.03333333
4787	DSPR	pA	pA1	11311	1	51.3
4788	DSPR	pA	pA1	11311	1	37.53333333
4789	DSPR	pA	pA1	11311	1	41.91666667
4790	DSPR	pA	pA1	11311	1	57.48333333
4791	DSPR	pA	pA1	11311	1	21.31666667
4792	DSPR	pA	pA1	11311	1	7.45
4793	DSPR	pA	pA1	11311	1	36.25
4794	DSPR	pA	pA1	11311	1	38.76666667
4795	DSPR	pA	pA1	11311	1	60.13333333
4796	DSPR	pA	pA1	11311	1	50.43333333
4797	DSPR	pA	pA1	11311	1	62.43333333
4798	DSPR	pA	pA1	11311	1	71.43333333
4799	DSPR	pA	pA1	11311	1	39.18333333
4800	DSPR	pA	pA1	11311	1	35.5
4801	DSPR	pA	pA1	11312	1	30.03333333
4802	DSPR	pA	pA1	11312	1	32.75
4803	DSPR	pA	pA1	11312	1	47.78333333
4804	DSPR	pA	pA1	11312	1	34.53333333
4805	DSPR	pA	pA1	11312	1	70.53333333
4806	DSPR	pA	pA1	11312	1	39.35
4807	DSPR	pA	pA1	11312	1	45.2
4808	DSPR	pA	pA1	11312	1	8.05
4809	DSPR	pA	pA1	11312	1	62.08333333
4810	DSPR	pA	pA1	11312	1	60.43333333
4811	DSPR	pA	pA1	11312	1	88.11666667
4812	DSPR	pA	pA1	11312	1	27.3
4813	DSPR	pA	pA1	11312	1	20.01666667
4814	DSPR	pA	pA1	11312	1	37.51666667
4815	DSPR	pA	pA1	11312	1	39
4816	DSPR	pA	pA1	11312	1	57.98333333
4817	DSPR	pA	pA1	11313	1	30.16666667
4818	DSPR	pA	pA1	11313	1	17.66666667
4819	DSPR	pA	pA1	11313	1	45.5
4820	DSPR	pA	pA1	11313	1	24.68333333
4821	DSPR	pA	pA1	11313	1	28.26666667
4822	DSPR	pA	pA1	11313	1	28.45
4823	DSPR	pA	pA1	11313	1	26.85
4824	DSPR	pA	pA1	11313	1	32.3
4825	DSPR	pA	pA1	11313	1	24.83333333
4826	DSPR	pA	pA1	11313	1	23.31666667
4827	DSPR	pA	pA1	11313	1	36.95
4828	DSPR	pA	pA1	11313	1	24.9
4829	DSPR	pA	pA1	11313	1	40.45
4830	DSPR	pA	pA1	11313	1	28.93333333
4831	DSPR	pA	pA1	11313	1	30.15
4832	DSPR	pA	pA1	11313	1	27.71666667
4833	DSPR	pA	pA1	11314	1	57.83333333
4834	DSPR	pA	pA1	11314	1	11.53333333
4835	DSPR	pA	pA1	11314	1	60.95
4836	DSPR	pA	pA1	11314	1	8.4
4837	DSPR	pA	pA1	11314	1	36.91666667
4838	DSPR	pA	pA1	11314	1	16.46666667
4839	DSPR	pA	pA1	11314	1	16.01666667
4840	DSPR	pA	pA1	11314	1	11.53333333
4841	DSPR	pA	pA1	11314	1	13.53333333
4842	DSPR	pA	pA1	11314	1	21.68333333
4843	DSPR	pA	pA1	11314	1	45.5
4844	DSPR	pA	pA1	11314	1	50.38333333
4845	DSPR	pA	pA1	11314	1	58.95
4846	DSPR	pA	pA1	11314	1	34.06666667
4847	DSPR	pA	pA1	11314	1	73.85
4848	DSPR	pA	pA1	11314	1	14.35
4849	DSPR	pA	pA1	11315	1	14.48333333
4850	DSPR	pA	pA1	11315	1	9.616666667
4851	DSPR	pA	pA1	11315	1	18.03333333
4852	DSPR	pA	pA1	11315	1	15.36666667
4853	DSPR	pA	pA1	11315	1	15.05
4854	DSPR	pA	pA1	11315	1	29.81666667
4855	DSPR	pA	pA1	11315	1	7.966666667
4856	DSPR	pA	pA1	11315	1	27.48333333
4857	DSPR	pA	pA1	11315	1	8.666666667
4858	DSPR	pA	pA1	11315	1	9.383333333
4859	DSPR	pA	pA1	11315	1	14.4
4860	DSPR	pA	pA1	11315	1	9.933333333
4861	DSPR	pA	pA1	11315	1	24.8
4862	DSPR	pA	pA1	11315	1	11.01666667
4863	DSPR	pA	pA1	11315	1	29.25
4864	DSPR	pA	pA1	11316	1	90.6
4865	DSPR	pA	pA1	11316	1	57.63333333
4866	DSPR	pA	pA1	11316	1	67.6
4867	DSPR	pA	pA1	11316	1	66.11666667
4868	DSPR	pA	pA1	11316	1	33.75
4869	DSPR	pA	pA1	11316	1	7
4870	DSPR	pA	pA1	11316	1	70.03333333
4871	DSPR	pA	pA1	11316	1	64.68333333
4872	DSPR	pA	pA1	11316	1	94.75
4873	DSPR	pA	pA1	11316	1	16.56666667
4874	DSPR	pA	pA1	11316	1	93.71666667
4875	DSPR	pA	pA1	11316	1	15.5
4876	DSPR	pA	pA1	11316	1	72.86666667
4877	DSPR	pA	pA1	11316	1	87.55
4878	DSPR	pA	pA1	11316	1	6.883333333
4879	DSPR	pA	pA1	11316	1	74.2
4880	DSPR	pA	pA1	11317	1	74.61666667
4881	DSPR	pA	pA1	11317	1	65.7
4882	DSPR	pA	pA1	11317	1	24
4883	DSPR	pA	pA1	11317	1	39.5
4884	DSPR	pA	pA1	11317	1	67.78333333
4885	DSPR	pA	pA1	11317	1	25.63333333
4886	DSPR	pA	pA1	11317	1	66.61666667
4887	DSPR	pA	pA1	11317	1	51.7
4888	DSPR	pA	pA1	11317	1	60.66666667
4889	DSPR	pA	pA1	11317	1	67.93333333
4890	DSPR	pA	pA1	11317	1	51.43333333
4891	DSPR	pA	pA1	11317	1	36.55
4892	DSPR	pA	pA1	11317	1	57.86666667
4893	DSPR	pA	pA1	11317	1	75.96666667
4894	DSPR	pA	pA1	11317	1	40.01666667
4895	DSPR	pA	pA1	11317	1	77.41666667
4896	DSPR	pA	pA1	11318	1	105.2833333
4897	DSPR	pA	pA1	11318	1	49.16666667
4898	DSPR	pA	pA1	11318	1	108.7666667
4899	DSPR	pA	pA1	11318	1	63.95
4900	DSPR	pA	pA1	11318	1	48.08333333
4901	DSPR	pA	pA1	11318	1	60.81666667
4902	DSPR	pA	pA1	11318	1	26.68333333
4903	DSPR	pA	pA1	11318	1	69.28333333
4904	DSPR	pA	pA1	11318	1	70.63333333
4905	DSPR	pA	pA1	11318	1	44.75
4906	DSPR	pA	pA1	11318	1	77.11666667
4907	DSPR	pA	pA1	11318	1	66.03333333
4908	DSPR	pA	pA1	11318	1	71.38333333
4909	DSPR	pA	pA1	11318	1	19.53333333
4910	DSPR	pA	pA1	11318	1	27.23333333
4911	DSPR	pA	pA1	11318	1	37.81666667
4912	DSPR	pA	pA1	11319	1	26.21666667
4913	DSPR	pA	pA1	11319	1	38.76666667
4914	DSPR	pA	pA1	11319	1	44.68333333
4915	DSPR	pA	pA1	11319	1	37.93333333
4916	DSPR	pA	pA1	11319	1	28.36666667
4917	DSPR	pA	pA1	11319	1	34.28333333
4918	DSPR	pA	pA1	11319	1	38.46666667
4919	DSPR	pA	pA1	11319	1	43.95
4920	DSPR	pA	pA1	11319	1	42.96666667
4921	DSPR	pA	pA1	11319	1	48.95
4922	DSPR	pA	pA1	11319	1	31.4
4923	DSPR	pA	pA1	11319	1	40.25
4924	DSPR	pA	pA1	11319	1	39.83333333
4925	DSPR	pA	pA1	11319	1	28.28333333
4926	DSPR	pA	pA1	11319	1	22.05
4927	DSPR	pA	pA1	11319	1	60.75
4928	DSPR	pA	pA1	11320	1	21.03333333
4929	DSPR	pA	pA1	11320	1	19.08333333
4930	DSPR	pA	pA1	11320	1	35.28333333
4931	DSPR	pA	pA1	11320	1	40.43333333
4932	DSPR	pA	pA1	11320	1	43.85
4933	DSPR	pA	pA1	11320	1	50.75
4934	DSPR	pA	pA1	11320	1	40.36666667
4935	DSPR	pA	pA1	11320	1	12.5
4936	DSPR	pA	pA1	11320	1	33.6
4937	DSPR	pA	pA1	11320	1	40.33333333
4938	DSPR	pA	pA1	11320	1	16.53333333
4939	DSPR	pA	pA1	11320	1	32.01666667
4940	DSPR	pA	pA1	11320	1	13.48333333
4941	DSPR	pA	pA1	11320	1	34.45
4942	DSPR	pA	pA1	11320	1	51.4
4943	DSPR	pA	pA1	11320	1	18.65
4944	DSPR	pA	pA1	11321	1	44.18333333
4945	DSPR	pA	pA1	11321	1	25.55
4946	DSPR	pA	pA1	11321	1	35.96666667
4947	DSPR	pA	pA1	11321	1	26.61666667
4948	DSPR	pA	pA1	11321	1	37.76666667
4949	DSPR	pA	pA1	11321	1	43.35
4950	DSPR	pA	pA1	11321	1	37.36666667
4951	DSPR	pA	pA1	11321	1	36.38333333
4952	DSPR	pA	pA1	11321	1	29.36666667
4953	DSPR	pA	pA1	11321	1	25.88333333
4954	DSPR	pA	pA1	11321	1	40.03333333
4955	DSPR	pA	pA1	11321	1	38.51666667
4956	DSPR	pA	pA1	11321	1	11.86666667
4957	DSPR	pA	pA1	11321	1	32.08333333
4958	DSPR	pA	pA1	11321	1	24.18333333
4959	DSPR	pA	pA1	11321	1	51.96666667
4960	DSPR	pA	pA1	11322	1	28.85
4961	DSPR	pA	pA1	11322	1	34.5
4962	DSPR	pA	pA1	11322	1	28.41666667
4963	DSPR	pA	pA1	11322	1	58.45
4964	DSPR	pA	pA1	11322	1	48.13333333
4965	DSPR	pA	pA1	11322	1	12.15
4966	DSPR	pA	pA1	11322	1	42.83333333
4967	DSPR	pA	pA1	11322	1	45.08333333
4968	DSPR	pA	pA1	11322	1	37.83333333
4969	DSPR	pA	pA1	11322	1	17.48333333
4970	DSPR	pA	pA1	11322	1	80.8
4971	DSPR	pA	pA1	11322	1	34.06666667
4972	DSPR	pA	pA1	11322	1	55.6
4973	DSPR	pA	pA1	11322	1	73.75
4974	DSPR	pA	pA1	11322	1	50.13333333
4975	DSPR	pA	pA1	11322	1	67.9
4976	DSPR	pA	pA1	11324	1	42.26666667
4977	DSPR	pA	pA1	11324	1	27.33333333
4978	DSPR	pA	pA1	11324	1	37.41666667
4979	DSPR	pA	pA1	11324	1	33.65
4980	DSPR	pA	pA1	11324	1	32.43333333
4981	DSPR	pA	pA1	11324	1	32.73333333
4982	DSPR	pA	pA1	11324	1	25.21666667
4983	DSPR	pA	pA1	11324	1	42.06666667
4984	DSPR	pA	pA1	11324	1	26.1
4985	DSPR	pA	pA1	11324	1	29.7
4986	DSPR	pA	pA1	11324	1	24.25
4987	DSPR	pA	pA1	11324	1	25.25
4988	DSPR	pA	pA1	11324	1	33.36666667
4989	DSPR	pA	pA1	11324	1	32.53333333
4990	DSPR	pA	pA1	11324	1	25.43333333
4991	DSPR	pA	pA1	11324	1	28.16666667
4992	DSPR	pA	pA1	11325	1	43.5
4993	DSPR	pA	pA1	11325	1	27.6
4994	DSPR	pA	pA1	11325	1	33.81666667
4995	DSPR	pA	pA1	11325	1	21.98333333
4996	DSPR	pA	pA1	11325	1	37.16666667
4997	DSPR	pA	pA1	11325	1	38.3
4998	DSPR	pA	pA1	11325	1	44.35
4999	DSPR	pA	pA1	11325	1	27.15
5000	DSPR	pA	pA1	11325	1	55.5
5001	DSPR	pA	pA1	11325	1	44.5
5002	DSPR	pA	pA1	11325	1	42.21666667
5003	DSPR	pA	pA1	11325	1	41.13333333
5004	DSPR	pA	pA1	11325	1	68.4
5005	DSPR	pA	pA1	11325	1	41.38333333
5006	DSPR	pA	pA1	11325	1	44.2
5007	DSPR	pA	pA1	11325	1	38.41666667
5008	DSPR	pA	pA1	11326	1	9.466666667
5009	DSPR	pA	pA1	11326	1	9.483333333
5010	DSPR	pA	pA1	11326	1	7.366666667
5011	DSPR	pA	pA1	11326	1	7.033333333
5012	DSPR	pA	pA1	11326	1	5.233333333
5013	DSPR	pA	pA1	11326	1	7.183333333
5014	DSPR	pA	pA1	11326	1	6
5015	DSPR	pA	pA1	11326	1	4.433333333
5016	DSPR	pA	pA1	11326	1	27.01666667
5017	DSPR	pA	pA1	11326	1	25.73333333
5018	DSPR	pA	pA1	11326	1	17.18333333
5019	DSPR	pA	pA1	11326	1	5.416666667
5020	DSPR	pA	pA1	11326	1	11.51666667
5021	DSPR	pA	pA1	11326	1	7.683333333
5022	DSPR	pA	pA1	11326	1	7.666666667
5023	DSPR	pA	pA1	11326	1	12.51666667
5024	DSPR	pA	pA1	11327	1	26.48333333
5025	DSPR	pA	pA1	11327	1	38.95
5026	DSPR	pA	pA1	11327	1	19.9
5027	DSPR	pA	pA1	11327	1	26.88333333
5028	DSPR	pA	pA1	11327	1	24.81666667
5029	DSPR	pA	pA1	11327	1	35
5030	DSPR	pA	pA1	11327	1	37.5
5031	DSPR	pA	pA1	11327	1	38.35
5032	DSPR	pA	pA1	11327	1	48
5033	DSPR	pA	pA1	11327	1	46.86666667
5034	DSPR	pA	pA1	11327	1	46.98333333
5035	DSPR	pA	pA1	11327	1	20.7
5036	DSPR	pA	pA1	11327	1	39.35
5037	DSPR	pA	pA1	11327	1	40.25
5038	DSPR	pA	pA1	11327	1	40.25
5039	DSPR	pA	pA1	11327	1	25.53333333
5040	DSPR	pA	pA1	11328	1	51.76666667
5041	DSPR	pA	pA1	11328	1	67.8
5042	DSPR	pA	pA1	11328	1	26.76666667
5043	DSPR	pA	pA1	11328	1	55.11666667
5044	DSPR	pA	pA1	11328	1	43.13333333
5045	DSPR	pA	pA1	11328	1	36.35
5046	DSPR	pA	pA1	11328	1	33.53333333
5047	DSPR	pA	pA1	11328	1	48.71666667
5048	DSPR	pA	pA1	11328	1	51.15
5049	DSPR	pA	pA1	11328	1	34.95
5050	DSPR	pA	pA1	11328	1	54.71666667
5051	DSPR	pA	pA1	11328	1	53.6
5052	DSPR	pA	pA1	11328	1	40.91666667
5053	DSPR	pA	pA1	11328	1	64.26666667
5054	DSPR	pA	pA1	11328	1	52.6
5055	DSPR	pA	pA1	11328	1	26.91666667
5056	DSPR	pA	pA1	11329	1	64.3
5057	DSPR	pA	pA1	11329	1	62.71666667
5058	DSPR	pA	pA1	11329	1	77.18333333
5059	DSPR	pA	pA1	11329	1	77
5060	DSPR	pA	pA1	11329	1	69.31666667
5061	DSPR	pA	pA1	11329	1	76.9
5062	DSPR	pA	pA1	11329	1	63.01666667
5063	DSPR	pA	pA1	11329	1	57.61666667
5064	DSPR	pA	pA1	11329	1	68
5065	DSPR	pA	pA1	11329	1	53.4
5066	DSPR	pA	pA1	11329	1	76
5067	DSPR	pA	pA1	11329	1	53.08333333
5068	DSPR	pA	pA1	11329	1	70.38333333
5069	DSPR	pA	pA1	11329	1	50.06666667
5070	DSPR	pA	pA1	11329	1	77.78333333
5071	DSPR	pA	pA1	11329	1	69.51666667
5072	DSPR	pA	pA1	11330	1	72
5073	DSPR	pA	pA1	11330	1	68.78333333
5074	DSPR	pA	pA1	11330	1	67.13333333
5075	DSPR	pA	pA1	11330	1	48.26666667
5076	DSPR	pA	pA1	11330	1	59.18333333
5077	DSPR	pA	pA1	11330	1	58.28333333
5078	DSPR	pA	pA1	11330	1	34.75
5079	DSPR	pA	pA1	11330	1	71.81666667
5080	DSPR	pA	pA1	11330	1	81.15
5081	DSPR	pA	pA1	11330	1	28.6
5082	DSPR	pA	pA1	11330	1	61.61666667
5083	DSPR	pA	pA1	11330	1	13.06666667
5084	DSPR	pA	pA1	11330	1	75.78333333
5085	DSPR	pA	pA1	11330	1	88.26666667
5086	DSPR	pA	pA1	11330	1	36.28333333
5087	DSPR	pA	pA1	11330	1	72.36666667
5088	DSPR	pA	pA1	11331	1	32.06666667
5089	DSPR	pA	pA1	11331	1	34.66666667
5090	DSPR	pA	pA1	11331	1	39.45
5091	DSPR	pA	pA1	11331	1	15.3
5092	DSPR	pA	pA1	11331	1	17.58333333
5093	DSPR	pA	pA1	11331	1	52.06666667
5094	DSPR	pA	pA1	11331	1	19.4
5095	DSPR	pA	pA1	11331	1	35.16666667
5096	DSPR	pA	pA1	11331	1	73.3
5097	DSPR	pA	pA1	11331	1	29.28333333
5098	DSPR	pA	pA1	11331	1	53.66666667
5099	DSPR	pA	pA1	11331	1	15.88333333
5100	DSPR	pA	pA1	11331	1	105.6666667
5101	DSPR	pA	pA1	11331	1	44.53333333
5102	DSPR	pA	pA1	11331	1	17.53333333
5103	DSPR	pA	pA1	11331	1	40.48333333
5104	DSPR	pA	pA1	11332	1	86.6
5105	DSPR	pA	pA1	11332	1	77.5
5106	DSPR	pA	pA1	11332	1	26.26666667
5107	DSPR	pA	pA1	11332	1	58.41666667
5108	DSPR	pA	pA1	11332	1	60.65
5109	DSPR	pA	pA1	11332	1	46.2
5110	DSPR	pA	pA1	11332	1	69.9
5111	DSPR	pA	pA1	11332	1	51.86666667
5112	DSPR	pA	pA1	11332	1	68.66666667
5113	DSPR	pA	pA1	11332	1	39.23333333
5114	DSPR	pA	pA1	11332	1	86.25
5115	DSPR	pA	pA1	11332	1	66
5116	DSPR	pA	pA1	11332	1	72.2
5117	DSPR	pA	pA1	11332	1	74.71666667
5118	DSPR	pA	pA1	11332	1	42.56666667
5119	DSPR	pA	pA1	11332	1	58.25
5120	DSPR	pA	pA1	11333	1	8.65
5121	DSPR	pA	pA1	11333	1	7.666666667
5122	DSPR	pA	pA1	11333	1	30.7
5123	DSPR	pA	pA1	11333	1	8.566666667
5124	DSPR	pA	pA1	11333	1	10.3
5125	DSPR	pA	pA1	11333	1	13.03333333
5126	DSPR	pA	pA1	11333	1	42.73333333
5127	DSPR	pA	pA1	11333	1	5.966666667
5128	DSPR	pA	pA1	11333	1	25.4
5129	DSPR	pA	pA1	11333	1	14.56666667
5130	DSPR	pA	pA1	11333	1	42.31666667
5131	DSPR	pA	pA1	11333	1	12.88333333
5132	DSPR	pA	pA1	11333	1	14.25
5133	DSPR	pA	pA1	11333	1	37.15
5134	DSPR	pA	pA1	11333	1	26.11666667
5135	DSPR	pA	pA1	11333	1	46.13333333
5136	DSPR	pA	pA1	11334	1	25.36666667
5137	DSPR	pA	pA1	11334	1	23.61666667
5138	DSPR	pA	pA1	11334	1	23.26666667
5139	DSPR	pA	pA1	11334	1	17.36666667
5140	DSPR	pA	pA1	11334	1	30.05
5141	DSPR	pA	pA1	11334	1	9.566666667
5142	DSPR	pA	pA1	11334	1	55.88333333
5143	DSPR	pA	pA1	11334	1	18.63333333
5144	DSPR	pA	pA1	11334	1	65.53333333
5145	DSPR	pA	pA1	11334	1	77.05
5146	DSPR	pA	pA1	11334	1	67.08333333
5147	DSPR	pA	pA1	11334	1	41.26666667
5148	DSPR	pA	pA1	11334	1	54.03333333
5149	DSPR	pA	pA1	11334	1	46.78333333
5150	DSPR	pA	pA1	11334	1	58.46666667
5151	DSPR	pA	pA1	11335	1	28.3
5152	DSPR	pA	pA1	11335	1	56.36666667
5153	DSPR	pA	pA1	11335	1	79.85
5154	DSPR	pA	pA1	11335	1	56.35
5155	DSPR	pA	pA1	11335	1	76.98333333
5156	DSPR	pA	pA1	11335	1	26.01666667
5157	DSPR	pA	pA1	11335	1	48.56666667
5158	DSPR	pA	pA1	11335	1	50.9
5159	DSPR	pA	pA1	11335	1	32.7
5160	DSPR	pA	pA1	11335	1	26.58333333
5161	DSPR	pA	pA1	11335	1	76.96666667
5162	DSPR	pA	pA1	11335	1	63.61666667
5163	DSPR	pA	pA1	11335	1	47.73333333
5164	DSPR	pA	pA1	11335	1	62.13333333
5165	DSPR	pA	pA1	11335	1	56.7
5166	DSPR	pA	pA1	11335	1	66.6
5167	DSPR	pA	pA1	11336	1	16.98333333
5168	DSPR	pA	pA1	11336	1	6.266666667
5169	DSPR	pA	pA1	11336	1	6.733333333
5170	DSPR	pA	pA1	11336	1	8.833333333
5171	DSPR	pA	pA1	11336	1	22.8
5172	DSPR	pA	pA1	11336	1	19.65
5173	DSPR	pA	pA1	11336	1	12.16666667
5174	DSPR	pA	pA1	11336	1	9.616666667
5175	DSPR	pA	pA1	11336	1	10.31666667
5176	DSPR	pA	pA1	11336	1	6.216666667
5177	DSPR	pA	pA1	11336	1	15.18333333
5178	DSPR	pA	pA1	11336	1	8.2
5179	DSPR	pA	pA1	11336	1	17.8
5180	DSPR	pA	pA1	11337	1	33.56666667
5181	DSPR	pA	pA1	11337	1	104.1
5182	DSPR	pA	pA1	11337	1	44.51666667
5183	DSPR	pA	pA1	11337	1	29.3
5184	DSPR	pA	pA1	11337	1	46.85
5185	DSPR	pA	pA1	11337	1	14.03333333
5186	DSPR	pA	pA1	11337	1	28.08333333
5187	DSPR	pA	pA1	11337	1	100.35
5188	DSPR	pA	pA1	11337	1	92.5
5189	DSPR	pA	pA1	11337	1	20.51666667
5190	DSPR	pA	pA1	11337	1	77.16666667
5191	DSPR	pA	pA1	11337	1	45.2
5192	DSPR	pA	pA1	11337	1	50.83333333
5193	DSPR	pA	pA1	11337	1	76.41666667
5194	DSPR	pA	pA1	11337	1	116.5
5195	DSPR	pA	pA1	11337	1	92.5
5196	DSPR	pA	pA1	11338	1	64.26666667
5197	DSPR	pA	pA1	11338	1	75.18333333
5198	DSPR	pA	pA1	11338	1	58.26666667
5199	DSPR	pA	pA1	11338	1	29.03333333
5200	DSPR	pA	pA1	11338	1	18.9
5201	DSPR	pA	pA1	11338	1	41.85
5202	DSPR	pA	pA1	11338	1	58.85
5203	DSPR	pA	pA1	11338	1	74.16666667
5204	DSPR	pA	pA1	11338	1	31.23333333
5205	DSPR	pA	pA1	11338	1	41.3
5206	DSPR	pA	pA1	11338	1	64.85
5207	DSPR	pA	pA1	11338	1	34.08333333
5208	DSPR	pA	pA1	11338	1	54.75
5209	DSPR	pA	pA1	11338	1	58.41666667
5210	DSPR	pA	pA1	11338	1	61.85
5211	DSPR	pA	pA1	11338	1	31.68333333
5212	DSPR	pA	pA1	11339	1	34.85
5213	DSPR	pA	pA1	11339	1	32.35
5214	DSPR	pA	pA1	11339	1	20.45
5215	DSPR	pA	pA1	11339	1	33.8
5216	DSPR	pA	pA1	11339	1	12.43333333
5217	DSPR	pA	pA1	11339	1	51.58333333
5218	DSPR	pA	pA1	11339	1	37.43333333
5219	DSPR	pA	pA1	11339	1	39.43333333
5220	DSPR	pA	pA1	11339	1	23.1
5221	DSPR	pA	pA1	11339	1	42.21666667
5222	DSPR	pA	pA1	11339	1	17.61666667
5223	DSPR	pA	pA1	11339	1	32.61666667
5224	DSPR	pA	pA1	11339	1	25.25
5225	DSPR	pA	pA1	11339	1	29.58333333
5226	DSPR	pA	pA1	11339	1	32.71666667
5227	DSPR	pA	pA1	11339	1	20
5228	DSPR	pA	pA1	11340	1	64.63333333
5229	DSPR	pA	pA1	11340	1	73.35
5230	DSPR	pA	pA1	11340	1	22
5231	DSPR	pA	pA1	11340	1	34.51666667
5232	DSPR	pA	pA1	11340	1	37.45
5233	DSPR	pA	pA1	11340	1	31.93333333
5234	DSPR	pA	pA1	11340	1	58.31666667
5235	DSPR	pA	pA1	11340	1	47.41666667
5236	DSPR	pA	pA1	11340	1	72.58333333
5237	DSPR	pA	pA1	11340	1	40.06666667
5238	DSPR	pA	pA1	11340	1	69.13333333
5239	DSPR	pA	pA1	11340	1	13.65
5240	DSPR	pA	pA1	11340	1	37.31666667
5241	DSPR	pA	pA1	11340	1	69.5
5242	DSPR	pA	pA1	11340	1	56.83333333
5243	DSPR	pA	pA1	11340	1	65.66666667
5244	DSPR	pA	pA1	11341	1	12.13333333
5245	DSPR	pA	pA1	11341	1	2.35
5246	DSPR	pA	pA1	11341	1	13.23333333
5247	DSPR	pA	pA1	11341	1	11.13333333
5248	DSPR	pA	pA1	11341	1	36.11666667
5249	DSPR	pA	pA1	11341	1	9.966666667
5250	DSPR	pA	pA1	11341	1	11.76666667
5251	DSPR	pA	pA1	11341	1	11.51666667
5252	DSPR	pA	pA1	11341	1	41.5
5253	DSPR	pA	pA1	11341	1	40.76666667
5254	DSPR	pA	pA1	11341	1	27.53333333
5255	DSPR	pA	pA1	11341	1	19.06666667
5256	DSPR	pA	pA1	11341	1	28.26666667
5257	DSPR	pA	pA1	11341	1	69.66666667
5258	DSPR	pA	pA1	11341	1	36.98333333
5259	DSPR	pA	pA1	11341	1	54.91666667
5260	DSPR	pA	pA1	11342	1	84.63333333
5261	DSPR	pA	pA1	11342	1	92.3
5262	DSPR	pA	pA1	11342	1	52.65
5263	DSPR	pA	pA1	11342	1	82.85
5264	DSPR	pA	pA1	11342	1	68.31666667
5265	DSPR	pA	pA1	11342	1	81.58333333
5266	DSPR	pA	pA1	11342	1	15.53333333
5267	DSPR	pA	pA1	11342	1	88.21666667
5268	DSPR	pA	pA1	11342	1	66.03333333
5269	DSPR	pA	pA1	11342	1	74.15
5270	DSPR	pA	pA1	11342	1	73.38333333
5271	DSPR	pA	pA1	11342	1	79.53333333
5272	DSPR	pA	pA1	11342	1	67.2
5273	DSPR	pA	pA1	11342	1	28.21666667
5274	DSPR	pA	pA1	11342	1	24.7
5275	DSPR	pA	pA1	11342	1	78.15
5276	DSPR	pA	pA1	11343	1	21.98333333
5277	DSPR	pA	pA1	11343	1	21.63333333
5278	DSPR	pA	pA1	11343	1	14.45
5279	DSPR	pA	pA1	11343	1	21.16666667
5280	DSPR	pA	pA1	11343	1	31.21666667
5281	DSPR	pA	pA1	11343	1	20.23333333
5282	DSPR	pA	pA1	11343	1	22.08333333
5283	DSPR	pA	pA1	11343	1	22.25
5284	DSPR	pA	pA1	11343	1	42.81666667
5285	DSPR	pA	pA1	11343	1	8.833333333
5286	DSPR	pA	pA1	11343	1	23.35
5287	DSPR	pA	pA1	11343	1	17.71666667
5288	DSPR	pA	pA1	11343	1	33.16666667
5289	DSPR	pA	pA1	11343	1	40.46666667
5290	DSPR	pA	pA1	11343	1	60.5
5291	DSPR	pA	pA1	11343	1	21.16666667
5292	DSPR	pA	pA1	11344	1	10.18333333
5293	DSPR	pA	pA1	11344	1	22.6
5294	DSPR	pA	pA1	11344	1	43.2
5295	DSPR	pA	pA1	11344	1	41.71666667
5296	DSPR	pA	pA1	11344	1	34.95
5297	DSPR	pA	pA1	11344	1	34.1
5298	DSPR	pA	pA1	11344	1	51.38333333
5299	DSPR	pA	pA1	11344	1	22.91666667
5300	DSPR	pA	pA1	11344	1	21.98333333
5301	DSPR	pA	pA1	11344	1	20.21666667
5302	DSPR	pA	pA1	11344	1	16.85
5303	DSPR	pA	pA1	11344	1	13.06666667
5304	DSPR	pA	pA1	11344	1	6.816666667
5305	DSPR	pA	pA1	11344	1	30.31666667
5306	DSPR	pA	pA1	11344	1	36.18333333
5307	DSPR	pA	pA1	11344	1	23.85
5308	DSPR	pA	pA1	11345	1	24.11666667
5309	DSPR	pA	pA1	11345	1	40.75
5310	DSPR	pA	pA1	11345	1	31.31666667
5311	DSPR	pA	pA1	11345	1	7.75
5312	DSPR	pA	pA1	11345	1	38.61666667
5313	DSPR	pA	pA1	11345	1	26.05
5314	DSPR	pA	pA1	11345	1	24.76666667
5315	DSPR	pA	pA1	11345	1	53.58333333
5316	DSPR	pA	pA1	11345	1	35.05
5317	DSPR	pA	pA1	11345	1	26.13333333
5318	DSPR	pA	pA1	11345	1	9.1
5319	DSPR	pA	pA1	11345	1	64.3
5320	DSPR	pA	pA1	11345	1	38.51666667
5321	DSPR	pA	pA1	11345	1	30.68333333
5322	DSPR	pA	pA1	11346	1	32.7
5323	DSPR	pA	pA1	11346	1	41.76666667
5324	DSPR	pA	pA1	11346	1	20.61666667
5325	DSPR	pA	pA1	11346	1	31.71666667
5326	DSPR	pA	pA1	11346	1	15.98333333
5327	DSPR	pA	pA1	11346	1	21.01666667
5328	DSPR	pA	pA1	11346	1	29.31666667
5329	DSPR	pA	pA1	11346	1	22.88333333
5330	DSPR	pA	pA1	11346	1	17.11666667
5331	DSPR	pA	pA1	11346	1	38.33333333
5332	DSPR	pA	pA1	11346	1	42.35
5333	DSPR	pA	pA1	11346	1	24.75
5334	DSPR	pA	pA1	11346	1	29.93333333
5335	DSPR	pA	pA1	11346	1	26.18333333
5336	DSPR	pA	pA1	11346	1	14.48333333
5337	DSPR	pA	pA1	11346	1	24.91666667
5338	DSPR	pA	pA1	11347	1	37.23333333
5339	DSPR	pA	pA1	11347	1	45.41666667
5340	DSPR	pA	pA1	11347	1	15.88333333
5341	DSPR	pA	pA1	11347	1	44.31666667
5342	DSPR	pA	pA1	11347	1	68.06666667
5343	DSPR	pA	pA1	11347	1	50.38333333
5344	DSPR	pA	pA1	11347	1	46.58333333
5345	DSPR	pA	pA1	11347	1	48.76666667
5346	DSPR	pA	pA1	11347	1	22.03333333
5347	DSPR	pA	pA1	11347	1	51.28333333
5348	DSPR	pA	pA1	11347	1	28.65
5349	DSPR	pA	pA1	11347	1	30.45
5350	DSPR	pA	pA1	11347	1	45.76666667
5351	DSPR	pA	pA1	11347	1	31.95
5352	DSPR	pA	pA1	11347	1	59.85
5353	DSPR	pA	pA1	11347	1	40.75
5354	DSPR	pA	pA1	11348	1	13.26666667
5355	DSPR	pA	pA1	11348	1	30.01666667
5356	DSPR	pA	pA1	11348	1	49.63333333
5357	DSPR	pA	pA1	11348	1	44.6
5358	DSPR	pA	pA1	11348	1	28.26666667
5359	DSPR	pA	pA1	11348	1	42.75
5360	DSPR	pA	pA1	11348	1	58.51666667
5361	DSPR	pA	pA1	11348	1	30.76666667
5362	DSPR	pA	pA1	11348	1	16.95
5363	DSPR	pA	pA1	11348	1	43.3
5364	DSPR	pA	pA1	11348	1	47.18333333
5365	DSPR	pA	pA1	11348	1	53.4
5366	DSPR	pA	pA1	11348	1	31.95
5367	DSPR	pA	pA1	11348	1	44.66666667
5368	DSPR	pA	pA1	11348	1	54.06666667
5369	DSPR	pA	pA1	11348	1	58.68333333
5370	DSPR	pA	pA1	11349	1	20.46666667
5371	DSPR	pA	pA1	11349	1	22.85
5372	DSPR	pA	pA1	11349	1	57.68333333
5373	DSPR	pA	pA1	11349	1	19.28333333
5374	DSPR	pA	pA1	11349	1	25.7
5375	DSPR	pA	pA1	11349	1	14.28333333
5376	DSPR	pA	pA1	11349	1	12.95
5377	DSPR	pA	pA1	11349	1	46.66666667
5378	DSPR	pA	pA1	11349	1	53.61666667
5379	DSPR	pA	pA1	11349	1	42.4
5380	DSPR	pA	pA1	11349	1	24.63333333
5381	DSPR	pA	pA1	11349	1	12.4
5382	DSPR	pA	pA1	11349	1	13.46666667
5383	DSPR	pA	pA1	11349	1	45.91666667
5384	DSPR	pA	pA1	11349	1	6.95
5385	DSPR	pA	pA1	11350	1	14.25
5386	DSPR	pA	pA1	11350	1	11.01666667
5387	DSPR	pA	pA1	11350	1	14.3
5388	DSPR	pA	pA1	11350	1	30.93333333
5389	DSPR	pA	pA1	11350	1	13.21666667
5390	DSPR	pA	pA1	11350	1	25.16666667
5391	DSPR	pA	pA1	11350	1	19.13333333
5392	DSPR	pA	pA1	11350	1	9.5
5393	DSPR	pA	pA1	11350	1	30.66666667
5394	DSPR	pA	pA1	11350	1	31.1
5395	DSPR	pA	pA1	11350	1	45.1
5396	DSPR	pA	pA1	11350	1	42.86666667
5397	DSPR	pA	pA1	11350	1	28.76666667
5398	DSPR	pA	pA1	11350	1	38.53333333
5399	DSPR	pA	pA1	11350	1	34.38333333
5400	DSPR	pA	pA1	11350	1	30.8
5401	DSPR	pA	pA1	11351	1	43.7
5402	DSPR	pA	pA1	11351	1	18.91666667
5403	DSPR	pA	pA1	11351	1	40.05
5404	DSPR	pA	pA1	11351	1	27.66666667
5405	DSPR	pA	pA1	11351	1	16.31666667
5406	DSPR	pA	pA1	11351	1	26.03333333
5407	DSPR	pA	pA1	11351	1	31.9
5408	DSPR	pA	pA1	11351	1	29.93333333
5409	DSPR	pA	pA1	11351	1	16.35
5410	DSPR	pA	pA1	11351	1	20.13333333
5411	DSPR	pA	pA1	11351	1	23.78333333
5412	DSPR	pA	pA1	11351	1	30.38333333
5413	DSPR	pA	pA1	11351	1	28.6
5414	DSPR	pA	pA1	11351	1	28.35
5415	DSPR	pA	pA1	11351	1	38.48333333
5416	DSPR	pA	pA1	11351	1	37.23333333
5417	DSPR	pA	pA1	11352	1	97.53333333
5418	DSPR	pA	pA1	11352	1	86.3
5419	DSPR	pA	pA1	11352	1	107.35
5420	DSPR	pA	pA1	11352	1	86.93333333
5421	DSPR	pA	pA1	11352	1	104.15
5422	DSPR	pA	pA1	11352	1	79.93333333
5423	DSPR	pA	pA1	11352	1	100.6166667
5424	DSPR	pA	pA1	11352	1	113.8
5425	DSPR	pA	pA1	11352	1	87.03333333
5426	DSPR	pA	pA1	11352	1	80.65
5427	DSPR	pA	pA1	11352	1	66.5
5428	DSPR	pA	pA1	11352	1	18.4
5429	DSPR	pA	pA1	11352	1	17.73333333
5430	DSPR	pA	pA1	11352	1	34.9
5431	DSPR	pA	pA1	11352	1	110.2666667
5432	DSPR	pA	pA1	11352	1	32.18333333
5433	DSPR	pA	pA1	11353	1	24.85
5434	DSPR	pA	pA1	11353	1	35.61666667
5435	DSPR	pA	pA1	11353	1	37.75
5436	DSPR	pA	pA1	11353	1	39.15
5437	DSPR	pA	pA1	11353	1	26.63333333
5438	DSPR	pA	pA1	11353	1	29.91666667
5439	DSPR	pA	pA1	11353	1	12.95
5440	DSPR	pA	pA1	11353	1	43.53333333
5441	DSPR	pA	pA1	11353	1	45.33333333
5442	DSPR	pA	pA1	11353	1	28.06666667
5443	DSPR	pA	pA1	11353	1	33.75
5444	DSPR	pA	pA1	11353	1	28.45
5445	DSPR	pA	pA1	11353	1	29.08333333
5446	DSPR	pA	pA1	11353	1	35.45
5447	DSPR	pA	pA1	11353	1	51.96666667
5448	DSPR	pA	pA1	11353	1	31.66666667
5449	DSPR	pA	pA1	11354	1	38.53333333
5450	DSPR	pA	pA1	11354	1	75.61666667
5451	DSPR	pA	pA1	11354	1	46.91666667
5452	DSPR	pA	pA1	11354	1	77.63333333
5453	DSPR	pA	pA1	11354	1	63.1
5454	DSPR	pA	pA1	11354	1	48.21666667
5455	DSPR	pA	pA1	11354	1	42.81666667
5456	DSPR	pA	pA1	11354	1	51.11666667
5457	DSPR	pA	pA1	11354	1	42.98333333
5458	DSPR	pA	pA1	11354	1	35.21666667
5459	DSPR	pA	pA1	11354	1	39.38333333
5460	DSPR	pA	pA1	11354	1	27.41666667
5461	DSPR	pA	pA1	11354	1	46.53333333
5462	DSPR	pA	pA1	11354	1	8.566666667
5463	DSPR	pA	pA1	11354	1	63.81666667
5464	DSPR	pA	pA1	11354	1	42.88333333
5465	DSPR	pA	pA1	11355	1	19.56666667
5466	DSPR	pA	pA1	11355	1	20.95
5467	DSPR	pA	pA1	11355	1	13.43333333
5468	DSPR	pA	pA1	11355	1	19.68333333
5469	DSPR	pA	pA1	11355	1	30.83333333
5470	DSPR	pA	pA1	11355	1	15.81666667
5471	DSPR	pA	pA1	11355	1	30.78333333
5472	DSPR	pA	pA1	11355	1	15.75
5473	DSPR	pA	pA1	11355	1	29.98333333
5474	DSPR	pA	pA1	11355	1	30.98333333
5475	DSPR	pA	pA1	11355	1	6.816666667
5476	DSPR	pA	pA1	11355	1	16.4
5477	DSPR	pA	pA1	11355	1	19.85
5478	DSPR	pA	pA1	11355	1	21.73333333
5479	DSPR	pA	pA1	11355	1	10.66666667
5480	DSPR	pA	pA1	11355	1	19.61666667
5481	DSPR	pA	pA1	11356	1	85.26666667
5482	DSPR	pA	pA1	11356	1	40.55
5483	DSPR	pA	pA1	11356	1	77.93333333
5484	DSPR	pA	pA1	11356	1	70.7
5485	DSPR	pA	pA1	11356	1	78.21666667
5486	DSPR	pA	pA1	11356	1	51.53333333
5487	DSPR	pA	pA1	11356	1	75.45
5488	DSPR	pA	pA1	11356	1	29.86666667
5489	DSPR	pA	pA1	11356	1	62.4
5490	DSPR	pA	pA1	11356	1	47.95
5491	DSPR	pA	pA1	11356	1	49.98333333
5492	DSPR	pA	pA1	11356	1	64.35
5493	DSPR	pA	pA1	11356	1	71.23333333
5494	DSPR	pA	pA1	11356	1	32.18333333
5495	DSPR	pA	pA1	11356	1	39.08333333
5496	DSPR	pA	pA1	11356	1	101.9666667
5497	DSPR	pA	pA1	11357	1	27.46666667
5498	DSPR	pA	pA1	11357	1	49.61666667
5499	DSPR	pA	pA1	11357	1	24.26666667
5500	DSPR	pA	pA1	11357	1	59.08333333
5501	DSPR	pA	pA1	11357	1	47.31666667
5502	DSPR	pA	pA1	11357	1	79.4
5503	DSPR	pA	pA1	11357	1	56.53333333
5504	DSPR	pA	pA1	11357	1	82.7
5505	DSPR	pA	pA1	11357	1	81.23333333
5506	DSPR	pA	pA1	11357	1	21.05
5507	DSPR	pA	pA1	11357	1	77.18333333
5508	DSPR	pA	pA1	11357	1	66.21666667
5509	DSPR	pA	pA1	11357	1	59.8
5510	DSPR	pA	pA1	11357	1	56.58333333
5511	DSPR	pA	pA1	11357	1	72.38333333
5512	DSPR	pA	pA1	11357	1	10.16666667
5513	DSPR	pA	pA1	11358	1	10.96666667
5514	DSPR	pA	pA1	11358	1	29.95
5515	DSPR	pA	pA1	11358	1	22.51666667
5516	DSPR	pA	pA1	11358	1	37.06666667
5517	DSPR	pA	pA1	11358	1	27.16666667
5518	DSPR	pA	pA1	11358	1	44.46666667
5519	DSPR	pA	pA1	11358	1	33.26666667
5520	DSPR	pA	pA1	11358	1	41.55
5521	DSPR	pA	pA1	11358	1	22.1
5522	DSPR	pA	pA1	11358	1	10.78333333
5523	DSPR	pA	pA1	11358	1	27.1
5524	DSPR	pA	pA1	11358	1	27.86666667
5525	DSPR	pA	pA1	11358	1	40
5526	DSPR	pA	pA1	11358	1	37.68333333
5527	DSPR	pA	pA1	11358	1	30.08333333
5528	DSPR	pA	pA1	11358	1	11.15
5529	DSPR	pA	pA1	11359	1	38.41666667
5530	DSPR	pA	pA1	11359	1	53.8
5531	DSPR	pA	pA1	11359	1	31.46666667
5532	DSPR	pA	pA1	11359	1	29.05
5533	DSPR	pA	pA1	11359	1	39.55
5534	DSPR	pA	pA1	11359	1	28.1
5535	DSPR	pA	pA1	11359	1	32.8
5536	DSPR	pA	pA1	11359	1	33.63333333
5537	DSPR	pA	pA1	11359	1	45.88333333
5538	DSPR	pA	pA1	11359	1	60.6
5539	DSPR	pA	pA1	11359	1	31.33333333
5540	DSPR	pA	pA1	11359	1	35.56666667
5541	DSPR	pA	pA1	11359	1	15.26666667
5542	DSPR	pA	pA1	11359	1	38.16666667
5543	DSPR	pA	pA1	11359	1	33.53333333
5544	DSPR	pA	pA1	11359	1	15.16666667
5545	DSPR	pA	pA1	11360	1	25.93333333
5546	DSPR	pA	pA1	11360	1	22.23333333
5547	DSPR	pA	pA1	11360	1	14.75
5548	DSPR	pA	pA1	11360	1	16.5
5549	DSPR	pA	pA1	11360	1	16.76666667
5550	DSPR	pA	pA1	11360	1	17.33333333
5551	DSPR	pA	pA1	11360	1	14.33333333
5552	DSPR	pA	pA1	11360	1	47.3
5553	DSPR	pA	pA1	11360	1	62.26666667
5554	DSPR	pA	pA1	11360	1	12.23333333
5555	DSPR	pA	pA1	11360	1	13.95
5556	DSPR	pA	pA1	11360	1	44.06666667
5557	DSPR	pA	pA1	11360	1	10.83333333
5558	DSPR	pA	pA1	11360	1	16.43333333
5559	DSPR	pA	pA1	11360	1	12.98333333
5560	DSPR	pA	pA1	11360	1	36.51666667
5561	DSPR	pA	pA1	11361	1	26.58333333
5562	DSPR	pA	pA1	11361	1	16.6
5563	DSPR	pA	pA1	11361	1	30.8
5564	DSPR	pA	pA1	11361	1	18.15
5565	DSPR	pA	pA1	11361	1	14.65
5566	DSPR	pA	pA1	11361	1	16
5567	DSPR	pA	pA1	11361	1	17.2
5568	DSPR	pA	pA1	11361	1	14.78333333
5569	DSPR	pA	pA1	11361	1	11.73333333
5570	DSPR	pA	pA1	11361	1	44.53333333
5571	DSPR	pA	pA1	11361	1	36.11666667
5572	DSPR	pA	pA1	11361	1	23.01666667
5573	DSPR	pA	pA1	11361	1	17.6
5574	DSPR	pA	pA1	11361	1	6.733333333
5575	DSPR	pA	pA1	11361	1	38.1
5576	DSPR	pA	pA1	11362	1	49.56666667
5577	DSPR	pA	pA1	11362	1	42.03333333
5578	DSPR	pA	pA1	11362	1	52.88333333
5579	DSPR	pA	pA1	11362	1	72.76666667
5580	DSPR	pA	pA1	11362	1	53.28333333
5581	DSPR	pA	pA1	11362	1	67.76666667
5582	DSPR	pA	pA1	11362	1	55.71666667
5583	DSPR	pA	pA1	11362	1	74.13333333
5584	DSPR	pA	pA1	11362	1	60.75
5585	DSPR	pA	pA1	11362	1	43.78333333
5586	DSPR	pA	pA1	11362	1	56.85
5587	DSPR	pA	pA1	11362	1	62.76666667
5588	DSPR	pA	pA1	11362	1	42.33333333
5589	DSPR	pA	pA1	11362	1	79.86666667
5590	DSPR	pA	pA1	11362	1	57.31666667
5591	DSPR	pA	pA1	11362	1	43.35
5592	DSPR	pA	pA1	11363	1	11.98333333
5593	DSPR	pA	pA1	11363	1	55.68333333
5594	DSPR	pA	pA1	11363	1	26.11666667
5595	DSPR	pA	pA1	11363	1	40.83333333
5596	DSPR	pA	pA1	11363	1	27.31666667
5597	DSPR	pA	pA1	11363	1	39.03333333
5598	DSPR	pA	pA1	11363	1	54.68333333
5599	DSPR	pA	pA1	11363	1	40.68333333
5600	DSPR	pA	pA1	11363	1	17.73333333
5601	DSPR	pA	pA1	11363	1	16.05
5602	DSPR	pA	pA1	11363	1	11.11666667
5603	DSPR	pA	pA1	11363	1	80.31666667
5604	DSPR	pA	pA1	11363	1	9.933333333
5605	DSPR	pA	pA1	11363	1	61.5
5606	DSPR	pA	pA1	11363	1	21.93333333
5607	DSPR	pA	pA1	11363	1	37.53333333
5608	DSPR	pA	pA1	11364	1	21.06666667
5609	DSPR	pA	pA1	11364	1	25.71666667
5610	DSPR	pA	pA1	11364	1	36.78333333
5611	DSPR	pA	pA1	11364	1	29.56666667
5612	DSPR	pA	pA1	11364	1	21.31666667
5613	DSPR	pA	pA1	11364	1	13.8
5614	DSPR	pA	pA1	11364	1	25.5
5615	DSPR	pA	pA1	11364	1	35.8
5616	DSPR	pA	pA1	11364	1	36.73333333
5617	DSPR	pA	pA1	11364	1	32.55
5618	DSPR	pA	pA1	11364	1	11.18333333
5619	DSPR	pA	pA1	11364	1	8.9
5620	DSPR	pA	pA1	11364	1	24.43333333
5621	DSPR	pA	pA1	11364	1	36.38333333
5622	DSPR	pA	pA1	11364	1	28.35
5623	DSPR	pA	pA1	11364	1	20.06666667
5624	DSPR	pA	pA1	11365	1	24.73333333
5625	DSPR	pA	pA1	11365	1	28.48333333
5626	DSPR	pA	pA1	11365	1	23.01666667
5627	DSPR	pA	pA1	11365	1	11.58333333
5628	DSPR	pA	pA1	11365	1	40.06666667
5629	DSPR	pA	pA1	11365	1	48.1
5630	DSPR	pA	pA1	11365	1	11.4
5631	DSPR	pA	pA1	11365	1	17.46666667
5632	DSPR	pA	pA1	11365	1	35.48333333
5633	DSPR	pA	pA1	11365	1	17.55
5634	DSPR	pA	pA1	11365	1	28.63333333
5635	DSPR	pA	pA1	11365	1	36.55
5636	DSPR	pA	pA1	11365	1	27.8
5637	DSPR	pA	pA1	11365	1	15.15
5638	DSPR	pA	pA1	11365	1	16.2
5639	DSPR	pA	pA1	11365	1	32.95
5640	DSPR	pA	pA1	11366	1	10.71666667
5641	DSPR	pA	pA1	11366	1	41.15
5642	DSPR	pA	pA1	11366	1	47.61666667
5643	DSPR	pA	pA1	11366	1	33.85
5644	DSPR	pA	pA1	11366	1	14.33333333
5645	DSPR	pA	pA1	11366	1	17.7
5646	DSPR	pA	pA1	11366	1	28.9
5647	DSPR	pA	pA1	11366	1	16.11666667
5648	DSPR	pA	pA1	11366	1	9.083333333
5649	DSPR	pA	pA1	11366	1	15.66666667
5650	DSPR	pA	pA1	11366	1	14.68333333
5651	DSPR	pA	pA1	11366	1	40.48333333
5652	DSPR	pA	pA1	11366	1	17.58333333
5653	DSPR	pA	pA1	11366	1	9.7
5654	DSPR	pA	pA1	11366	1	16.3
5655	DSPR	pA	pA1	11366	1	13.55
5656	DSPR	pA	pA1	11367	1	46.33333333
5657	DSPR	pA	pA1	11367	1	43.03333333
5658	DSPR	pA	pA1	11367	1	43.3
5659	DSPR	pA	pA1	11367	1	76.8
5660	DSPR	pA	pA1	11367	1	36.46666667
5661	DSPR	pA	pA1	11367	1	46.93333333
5662	DSPR	pA	pA1	11367	1	42.28333333
5663	DSPR	pA	pA1	11367	1	62.46666667
5664	DSPR	pA	pA1	11367	1	34.46666667
5665	DSPR	pA	pA1	11367	1	56.86666667
5666	DSPR	pA	pA1	11367	1	35.66666667
5667	DSPR	pA	pA1	11367	1	58.55
5668	DSPR	pA	pA1	11367	1	39.88333333
5669	DSPR	pA	pA1	11367	1	75.45
5670	DSPR	pA	pA1	11367	1	24.88333333
5671	DSPR	pA	pA1	11367	1	57.4
5672	DSPR	pA	pA1	11368	1	36.53333333
5673	DSPR	pA	pA1	11368	1	15.51666667
5674	DSPR	pA	pA1	11368	1	38.45
5675	DSPR	pA	pA1	11368	1	43.33333333
5676	DSPR	pA	pA1	11368	1	38.6
5677	DSPR	pA	pA1	11368	1	23.33333333
5678	DSPR	pA	pA1	11368	1	33.66666667
5679	DSPR	pA	pA1	11368	1	24.33333333
5680	DSPR	pA	pA1	11368	1	28.11666667
5681	DSPR	pA	pA1	11368	1	33.3
5682	DSPR	pA	pA1	11368	1	22.71666667
5683	DSPR	pA	pA1	11368	1	40.58333333
5684	DSPR	pA	pA1	11368	1	14.96666667
5685	DSPR	pA	pA1	11368	1	12.4
5686	DSPR	pA	pA1	11368	1	19.85
5687	DSPR	pA	pA1	11368	1	39.83333333
5688	DSPR	pA	pA1	11369	1	74.3
5689	DSPR	pA	pA1	11369	1	43.3
5690	DSPR	pA	pA1	11369	1	24.06666667
5691	DSPR	pA	pA1	11369	1	47.06666667
5692	DSPR	pA	pA1	11369	1	43.6
5693	DSPR	pA	pA1	11369	1	63.08333333
5694	DSPR	pA	pA1	11369	1	56.85
5695	DSPR	pA	pA1	11369	1	49.05
5696	DSPR	pA	pA1	11369	1	38.2
5697	DSPR	pA	pA1	11369	1	46.05
5698	DSPR	pA	pA1	11369	1	56.45
5699	DSPR	pA	pA1	11369	1	34.98333333
5700	DSPR	pA	pA1	11369	1	57.18333333
5701	DSPR	pA	pA1	11369	1	59.05
5702	DSPR	pA	pA1	11369	1	44.28333333
5703	DSPR	pA	pA1	11369	1	38
5704	DSPR	pA	pA1	11370	1	8.083333333
5705	DSPR	pA	pA1	11370	1	50.95
5706	DSPR	pA	pA1	11370	1	61.93333333
5707	DSPR	pA	pA1	11370	1	31.23333333
5708	DSPR	pA	pA1	11370	1	49.13333333
5709	DSPR	pA	pA1	11370	1	33.25
5710	DSPR	pA	pA1	11370	1	45.9
5711	DSPR	pA	pA1	11370	1	39.35
5712	DSPR	pA	pA1	11370	1	40.8
5713	DSPR	pA	pA1	11370	1	43.58333333
5714	DSPR	pA	pA1	11370	1	33.96666667
5715	DSPR	pA	pA1	11370	1	36.18333333
5716	DSPR	pA	pA1	11370	1	50.11666667
5717	DSPR	pA	pA1	11370	1	20.61666667
5718	DSPR	pA	pA1	11370	1	44.81666667
5719	DSPR	pA	pA1	11370	1	36.26666667
5720	DSPR	pA	pA1	11371	1	17.33333333
5721	DSPR	pA	pA1	11371	1	9.366666667
5722	DSPR	pA	pA1	11371	1	65.38333333
5723	DSPR	pA	pA1	11371	1	44.13333333
5724	DSPR	pA	pA1	11371	1	57.96666667
5725	DSPR	pA	pA1	11371	1	64.06666667
5726	DSPR	pA	pA1	11371	1	12.45
5727	DSPR	pA	pA1	11371	1	37.75
5728	DSPR	pA	pA1	11371	1	7.3
5729	DSPR	pA	pA1	11371	1	60.33333333
5730	DSPR	pA	pA1	11371	1	41.68333333
5731	DSPR	pA	pA1	11371	1	26.88333333
5732	DSPR	pA	pA1	11371	1	23
5733	DSPR	pA	pA1	11371	1	22.93333333
5734	DSPR	pA	pA1	11371	1	13.06666667
5735	DSPR	pA	pA1	11371	1	38.8
5736	DSPR	pA	pA1	11372	1	66.51666667
5737	DSPR	pA	pA1	11372	1	86.91666667
5738	DSPR	pA	pA1	11372	1	98.93333333
5739	DSPR	pA	pA1	11372	1	88.91666667
5740	DSPR	pA	pA1	11372	1	97.68333333
5741	DSPR	pA	pA1	11372	1	81.63333333
5742	DSPR	pA	pA1	11372	1	101.6166667
5743	DSPR	pA	pA1	11372	1	85.91666667
5744	DSPR	pA	pA1	11372	1	48.53333333
5745	DSPR	pA	pA1	11372	1	81.65
5746	DSPR	pA	pA1	11372	1	114.75
5747	DSPR	pA	pA1	11372	1	105.7333333
5748	DSPR	pA	pA1	11372	1	46.18333333
5749	DSPR	pA	pA1	11372	1	96.08333333
5750	DSPR	pA	pA1	11372	1	55.03333333
5751	DSPR	pA	pA1	11372	1	106.7833333
5752	DSPR	pA	pA1	11373	1	61.7
5753	DSPR	pA	pA1	11373	1	69.58333333
5754	DSPR	pA	pA1	11373	1	75.38333333
5755	DSPR	pA	pA1	11373	1	70.96666667
5756	DSPR	pA	pA1	11373	1	62.91666667
5757	DSPR	pA	pA1	11373	1	60.55
5758	DSPR	pA	pA1	11373	1	55.06666667
5759	DSPR	pA	pA1	11373	1	52
5760	DSPR	pA	pA1	11373	1	76.9
5761	DSPR	pA	pA1	11373	1	84.81666667
5762	DSPR	pA	pA1	11373	1	94.5
5763	DSPR	pA	pA1	11373	1	84.75
5764	DSPR	pA	pA1	11373	1	70.1
5765	DSPR	pA	pA1	11373	1	60.95
5766	DSPR	pA	pA1	11373	1	83.38333333
5767	DSPR	pA	pA1	11373	1	74.33333333
5768	DSPR	pA	pA1	11374	1	31.6
5769	DSPR	pA	pA1	11374	1	31.7
5770	DSPR	pA	pA1	11374	1	4.85
5771	DSPR	pA	pA1	11374	1	14.88333333
5772	DSPR	pA	pA1	11374	1	23.53333333
5773	DSPR	pA	pA1	11374	1	39.48333333
5774	DSPR	pA	pA1	11374	1	30.06666667
5775	DSPR	pA	pA1	11374	1	17.95
5776	DSPR	pA	pA1	11374	1	34.16666667
5777	DSPR	pA	pA1	11374	1	23.31666667
5778	DSPR	pA	pA1	11374	1	16.95
5779	DSPR	pA	pA1	11374	1	23.48333333
5780	DSPR	pA	pA1	11374	1	21.86666667
5781	DSPR	pA	pA1	11374	1	24.48333333
5782	DSPR	pA	pA1	11374	1	29.8
5783	DSPR	pA	pA1	11374	1	12.9
5784	DSPR	pA	pA1	11375	1	12.9
5785	DSPR	pA	pA1	11375	1	15.08333333
5786	DSPR	pA	pA1	11375	1	7.266666667
5787	DSPR	pA	pA1	11375	1	7.416666667
5788	DSPR	pA	pA1	11375	1	11.4
5789	DSPR	pA	pA1	11375	1	14.95
5790	DSPR	pA	pA1	11375	1	11.91666667
5791	DSPR	pA	pA1	11375	1	12.71666667
5792	DSPR	pA	pA1	11375	1	8.433333333
5793	DSPR	pA	pA1	11375	1	6.666666667
5794	DSPR	pA	pA1	11375	1	12.05
5795	DSPR	pA	pA1	11375	1	14.63333333
5796	DSPR	pA	pA1	11375	1	5.133333333
5797	DSPR	pA	pA1	11375	1	15.56666667
5798	DSPR	pA	pA1	11375	1	14.06666667
5799	DSPR	pA	pA1	11375	1	13.78333333
5800	DSPR	pA	pA1	11376	1	59.78333333
5801	DSPR	pA	pA1	11376	1	55.38333333
5802	DSPR	pA	pA1	11376	1	65.23333333
5803	DSPR	pA	pA1	11376	1	83.23333333
5804	DSPR	pA	pA1	11376	1	56.25
5805	DSPR	pA	pA1	11376	1	57.63333333
5806	DSPR	pA	pA1	11376	1	14.96666667
5807	DSPR	pA	pA1	11376	1	34.63333333
5808	DSPR	pA	pA1	11376	1	61.23333333
5809	DSPR	pA	pA1	11376	1	89.16666667
5810	DSPR	pA	pA1	11376	1	55.95
5811	DSPR	pA	pA1	11376	1	29.65
5812	DSPR	pA	pA1	11376	1	23.65
5813	DSPR	pA	pA1	11376	1	39.71666667
5814	DSPR	pA	pA1	11376	1	66.06666667
5815	DSPR	pA	pA1	11376	1	57.03333333
5816	DSPR	pA	pA1	11377	1	40.7
5817	DSPR	pA	pA1	11377	1	28.5
5818	DSPR	pA	pA1	11377	1	69.9
5819	DSPR	pA	pA1	11377	1	32.55
5820	DSPR	pA	pA1	11377	1	61.88333333
5821	DSPR	pA	pA1	11377	1	68.56666667
5822	DSPR	pA	pA1	11377	1	32.16666667
5823	DSPR	pA	pA1	11377	1	21.18333333
5824	DSPR	pA	pA1	11377	1	60.76666667
5825	DSPR	pA	pA1	11377	1	68.01666667
5826	DSPR	pA	pA1	11377	1	55.6
5827	DSPR	pA	pA1	11377	1	38.71666667
5828	DSPR	pA	pA1	11377	1	31.36666667
5829	DSPR	pA	pA1	11377	1	90.03333333
5830	DSPR	pA	pA1	11377	1	27.86666667
5831	DSPR	pA	pA1	11377	1	66.18333333
5832	DSPR	pA	pA1	11377	2	36.01666667
5833	DSPR	pA	pA1	11377	2	38.81666667
5834	DSPR	pA	pA1	11377	2	37.25
5835	DSPR	pA	pA1	11377	2	13.48333333
5836	DSPR	pA	pA1	11377	2	37.41666667
5837	DSPR	pA	pA1	11377	2	11.98333333
5838	DSPR	pA	pA1	11377	2	29.7
5839	DSPR	pA	pA1	11377	2	34.45
5840	DSPR	pA	pA1	11377	2	74.55
5841	DSPR	pA	pA1	11377	2	45.66666667
5842	DSPR	pA	pA1	11377	2	27.68333333
5843	DSPR	pA	pA1	11377	2	49.36666667
5844	DSPR	pA	pA1	11377	2	31.03333333
5845	DSPR	pA	pA1	11377	2	23.08333333
5846	DSPR	pA	pA1	11377	2	62.83333333
5847	DSPR	pA	pA1	11377	2	21.6
5848	DSPR	pA	pA1	11378	1	24.23333333
5849	DSPR	pA	pA1	11378	1	13.83333333
5850	DSPR	pA	pA1	11378	1	12.36666667
5851	DSPR	pA	pA1	11378	1	16.93333333
5852	DSPR	pA	pA1	11378	1	33.43333333
5853	DSPR	pA	pA1	11378	1	13.4
5854	DSPR	pA	pA1	11378	1	11.08333333
5855	DSPR	pA	pA1	11378	1	19.63333333
5856	DSPR	pA	pA1	11378	1	31.7
5857	DSPR	pA	pA1	11378	1	47.88333333
5858	DSPR	pA	pA1	11378	1	5.833333333
5859	DSPR	pA	pA1	11378	1	39.2
5860	DSPR	pA	pA1	11378	1	35.6
5861	DSPR	pA	pA1	11378	1	45.85
5862	DSPR	pA	pA1	11378	1	10.05
5863	DSPR	pA	pA1	11378	1	13.33333333
5864	DSPR	pA	pA1	11379	1	24.96666667
5865	DSPR	pA	pA1	11379	1	20.98333333
5866	DSPR	pA	pA1	11379	1	18
5867	DSPR	pA	pA1	11379	1	54.18333333
5868	DSPR	pA	pA1	11379	1	29.31666667
5869	DSPR	pA	pA1	11379	1	20.25
5870	DSPR	pA	pA1	11379	1	29.4
5871	DSPR	pA	pA1	11379	1	20.26666667
5872	DSPR	pA	pA1	11379	1	68.51666667
5873	DSPR	pA	pA1	11379	1	11.71666667
5874	DSPR	pA	pA1	11379	1	41.23333333
5875	DSPR	pA	pA1	11379	1	14.91666667
5876	DSPR	pA	pA1	11379	1	14.16666667
5877	DSPR	pA	pA1	11379	1	19.75
5878	DSPR	pA	pA1	11379	1	16.7
5879	DSPR	pA	pA1	11379	1	24.28333333
5880	DSPR	pA	pA1	11380	1	15.73333333
5881	DSPR	pA	pA1	11380	1	30.7
5882	DSPR	pA	pA1	11380	1	31.75
5883	DSPR	pA	pA1	11380	1	38.31666667
5884	DSPR	pA	pA1	11380	1	25.03333333
5885	DSPR	pA	pA1	11380	1	49.75
5886	DSPR	pA	pA1	11380	1	55.13333333
5887	DSPR	pA	pA1	11380	1	43.11666667
5888	DSPR	pA	pA1	11380	1	30.9
5889	DSPR	pA	pA1	11380	1	23.01666667
5890	DSPR	pA	pA1	11380	1	6.933333333
5891	DSPR	pA	pA1	11380	1	8.083333333
5892	DSPR	pA	pA1	11380	1	18.18333333
5893	DSPR	pA	pA1	11380	1	49.53333333
5894	DSPR	pA	pA1	11380	1	32.73333333
5895	DSPR	pA	pA1	11380	1	16.71666667
5896	DSPR	pA	pA1	11381	1	34.25
5897	DSPR	pA	pA1	11381	1	52.5
5898	DSPR	pA	pA1	11381	1	29.86666667
5899	DSPR	pA	pA1	11381	1	44.63333333
5900	DSPR	pA	pA1	11381	1	47.78333333
5901	DSPR	pA	pA1	11381	1	24.08333333
5902	DSPR	pA	pA1	11381	1	22.71666667
5903	DSPR	pA	pA1	11381	1	55.16666667
5904	DSPR	pA	pA1	11381	1	70.05
5905	DSPR	pA	pA1	11381	1	72.73333333
5906	DSPR	pA	pA1	11381	1	22.35
5907	DSPR	pA	pA1	11381	1	64.71666667
5908	DSPR	pA	pA1	11381	1	30.2
5909	DSPR	pA	pA1	11381	1	48.06666667
5910	DSPR	pA	pA1	11381	1	28.08333333
5911	DSPR	pA	pA1	11381	1	18.55
5912	DSPR	pA	pA1	11382	1	53.03333333
5913	DSPR	pA	pA1	11382	1	69.25
5914	DSPR	pA	pA1	11382	1	63.03333333
5915	DSPR	pA	pA1	11382	1	82.15
5916	DSPR	pA	pA1	11382	1	42.66666667
5917	DSPR	pA	pA1	11382	1	45.86666667
5918	DSPR	pA	pA1	11382	1	38.83333333
5919	DSPR	pA	pA1	11382	1	15.8
5920	DSPR	pA	pA1	11382	1	100.9666667
5921	DSPR	pA	pA1	11382	1	41.01666667
5922	DSPR	pA	pA1	11382	1	43.28333333
5923	DSPR	pA	pA1	11382	1	16
5924	DSPR	pA	pA1	11382	1	27.78333333
5925	DSPR	pA	pA1	11382	1	45.81666667
5926	DSPR	pA	pA1	11382	1	27.08333333
5927	DSPR	pA	pA1	11382	1	93.46666667
5928	DSPR	pA	pA1	11383	1	18.33333333
5929	DSPR	pA	pA1	11383	1	39.55
5930	DSPR	pA	pA1	11383	1	13.81666667
5931	DSPR	pA	pA1	11383	1	29.85
5932	DSPR	pA	pA1	11383	1	64.8
5933	DSPR	pA	pA1	11383	1	44.53333333
5934	DSPR	pA	pA1	11383	1	19.71666667
5935	DSPR	pA	pA1	11383	1	19.48333333
5936	DSPR	pA	pA1	11383	1	15.91666667
5937	DSPR	pA	pA1	11383	1	29.63333333
5938	DSPR	pA	pA1	11383	1	11.9
5939	DSPR	pA	pA1	11383	1	46.66666667
5940	DSPR	pA	pA1	11383	1	23.36666667
5941	DSPR	pA	pA1	11383	1	60.4
5942	DSPR	pA	pA1	11383	1	20.35
5943	DSPR	pA	pA1	11383	1	15.45
5944	DSPR	pA	pA1	11384	1	15.6
5945	DSPR	pA	pA1	11384	1	37.25
5946	DSPR	pA	pA1	11384	1	19.8
5947	DSPR	pA	pA1	11384	1	53.03333333
5948	DSPR	pA	pA1	11384	1	45.01666667
5949	DSPR	pA	pA1	11384	1	27.63333333
5950	DSPR	pA	pA1	11384	1	35.5
5951	DSPR	pA	pA1	11384	1	53.48333333
5952	DSPR	pA	pA1	11384	1	38.05
5953	DSPR	pA	pA1	11384	1	35.13333333
5954	DSPR	pA	pA1	11384	1	37.33333333
5955	DSPR	pA	pA1	11384	1	42.05
5956	DSPR	pA	pA1	11384	1	16.95
5957	DSPR	pA	pA1	11384	1	15.83333333
5958	DSPR	pA	pA1	11384	1	32.85
5959	DSPR	pA	pA1	11384	1	35.46666667
5960	DSPR	pA	pA1	11385	1	44.93333333
5961	DSPR	pA	pA1	11385	1	83.33333333
5962	DSPR	pA	pA1	11385	1	55.4
5963	DSPR	pA	pA1	11385	1	69.85
5964	DSPR	pA	pA1	11385	1	25.31666667
5965	DSPR	pA	pA1	11385	1	45.96666667
5966	DSPR	pA	pA1	11385	1	60.18333333
5967	DSPR	pA	pA1	11385	1	40.26666667
5968	DSPR	pA	pA1	11385	1	43.01666667
5969	DSPR	pA	pA1	11385	1	41
5970	DSPR	pA	pA1	11385	1	77.9
5971	DSPR	pA	pA1	11385	1	47.93333333
5972	DSPR	pA	pA1	11385	1	31.33333333
5973	DSPR	pA	pA1	11385	1	39.25
5974	DSPR	pA	pA1	11385	1	30.28333333
5975	DSPR	pA	pA1	11385	1	58.23333333
5976	DSPR	pA	pA1	11386	1	76.9
5977	DSPR	pA	pA1	11386	1	42.41666667
5978	DSPR	pA	pA1	11386	1	41.13333333
5979	DSPR	pA	pA1	11386	1	23.1
5980	DSPR	pA	pA1	11386	1	79.23333333
5981	DSPR	pA	pA1	11386	1	54.4
5982	DSPR	pA	pA1	11386	1	34.46666667
5983	DSPR	pA	pA1	11386	1	32.75
5984	DSPR	pA	pA1	11386	1	42.05
5985	DSPR	pA	pA1	11386	1	31.75
5986	DSPR	pA	pA1	11386	1	46.4
5987	DSPR	pA	pA1	11386	1	74.15
5988	DSPR	pA	pA1	11386	1	44.9
5989	DSPR	pA	pA1	11386	1	46.4
5990	DSPR	pA	pA1	11386	1	48.16666667
5991	DSPR	pA	pA1	11386	1	42.7
5992	DSPR	pA	pA1	11387	1	28.85
5993	DSPR	pA	pA1	11387	1	15.86666667
5994	DSPR	pA	pA1	11387	1	15.83333333
5995	DSPR	pA	pA1	11387	1	11.56666667
5996	DSPR	pA	pA1	11387	1	13.2
5997	DSPR	pA	pA1	11387	1	25.65
5998	DSPR	pA	pA1	11387	1	13.21666667
5999	DSPR	pA	pA1	11387	1	37.51666667
6000	DSPR	pA	pA1	11387	1	29.71666667
6001	DSPR	pA	pA1	11387	1	12.46666667
6002	DSPR	pA	pA1	11387	1	17.91666667
6003	DSPR	pA	pA1	11387	1	43.43333333
6004	DSPR	pA	pA1	11387	1	23.88333333
6005	DSPR	pA	pA1	11387	1	32.93333333
6006	DSPR	pA	pA1	11387	1	28.18333333
6007	DSPR	pA	pA1	11387	1	7.516666667
6008	DSPR	pA	pA1	11388	1	16.13333333
6009	DSPR	pA	pA1	11388	1	19.13333333
6010	DSPR	pA	pA1	11388	1	14.9
6011	DSPR	pA	pA1	11388	1	34.15
6012	DSPR	pA	pA1	11388	1	22.35
6013	DSPR	pA	pA1	11388	1	34.46666667
6014	DSPR	pA	pA1	11388	1	29.88333333
6015	DSPR	pA	pA1	11388	1	38.61666667
6016	DSPR	pA	pA1	11388	1	44.56666667
6017	DSPR	pA	pA1	11388	1	50.75
6018	DSPR	pA	pA1	11388	1	42.26666667
6019	DSPR	pA	pA1	11388	1	61.1
6020	DSPR	pA	pA1	11388	1	20.43333333
6021	DSPR	pA	pA1	11388	1	33.18333333
6022	DSPR	pA	pA1	11388	1	36.48333333
6023	DSPR	pA	pA1	11388	1	35.83333333
6024	DSPR	pA	pA1	11389	1	69.86666667
6025	DSPR	pA	pA1	11389	1	64.85
6026	DSPR	pA	pA1	11389	1	48.43333333
6027	DSPR	pA	pA1	11389	1	96.8
6028	DSPR	pA	pA1	11389	1	94.41666667
6029	DSPR	pA	pA1	11389	1	63.28333333
6030	DSPR	pA	pA1	11389	1	66.3
6031	DSPR	pA	pA1	11389	1	45
6032	DSPR	pA	pA1	11389	1	39.03333333
6033	DSPR	pA	pA1	11389	1	75.01666667
6034	DSPR	pA	pA1	11389	1	69.98333333
6035	DSPR	pA	pA1	11389	1	53.36666667
6036	DSPR	pA	pA1	11389	1	70.88333333
6037	DSPR	pA	pA1	11389	1	81.23333333
6038	DSPR	pA	pA1	11389	1	64.15
6039	DSPR	pA	pA1	11389	1	56.31666667
6040	DSPR	pA	pA1	11390	1	57.48333333
6041	DSPR	pA	pA1	11390	1	62.73333333
6042	DSPR	pA	pA1	11390	1	49.93333333
6043	DSPR	pA	pA1	11390	1	32.03333333
6044	DSPR	pA	pA1	11390	1	47.21666667
6045	DSPR	pA	pA1	11390	1	62.25
6046	DSPR	pA	pA1	11390	1	61.61666667
6047	DSPR	pA	pA1	11390	1	44.21666667
6048	DSPR	pA	pA1	11390	1	74.58333333
6049	DSPR	pA	pA1	11390	1	11.51666667
6050	DSPR	pA	pA1	11390	1	12.18333333
6051	DSPR	pA	pA1	11390	1	16.08333333
6052	DSPR	pA	pA1	11390	1	23.6
6053	DSPR	pA	pA1	11390	1	67.11666667
6054	DSPR	pA	pA1	11390	1	26.56666667
6055	DSPR	pA	pA1	11390	1	14.76666667
6056	DSPR	pA	pA1	11391	1	25.26666667
6057	DSPR	pA	pA1	11391	1	43.95
6058	DSPR	pA	pA1	11391	1	32.18333333
6059	DSPR	pA	pA1	11391	1	14.98333333
6060	DSPR	pA	pA1	11391	1	9.366666667
6061	DSPR	pA	pA1	11391	1	36.63333333
6062	DSPR	pA	pA1	11391	1	13.38333333
6063	DSPR	pA	pA1	11391	1	24.6
6064	DSPR	pA	pA1	11391	1	14.56666667
6065	DSPR	pA	pA1	11391	1	43.35
6066	DSPR	pA	pA1	11391	1	19.51666667
6067	DSPR	pA	pA1	11391	1	27.66666667
6068	DSPR	pA	pA1	11392	1	25.93333333
6069	DSPR	pA	pA1	11392	1	10.86666667
6070	DSPR	pA	pA1	11392	1	26.25
6071	DSPR	pA	pA1	11392	1	21.26666667
6072	DSPR	pA	pA1	11392	1	17.65
6073	DSPR	pA	pA1	11392	1	14.76666667
6074	DSPR	pA	pA1	11392	1	22.2
6075	DSPR	pA	pA1	11392	1	24.5
6076	DSPR	pA	pA1	11392	1	70.2
6077	DSPR	pA	pA1	11392	1	11.81666667
6078	DSPR	pA	pA1	11392	1	15.11666667
6079	DSPR	pA	pA1	11392	1	38.18333333
6080	DSPR	pA	pA1	11392	1	51.76666667
6081	DSPR	pA	pA1	11392	1	38.61666667
6082	DSPR	pA	pA1	11392	1	20.96666667
6083	DSPR	pA	pA1	11392	1	44.26666667
6084	DSPR	pA	pA1	11393	1	22.28333333
6085	DSPR	pA	pA1	11393	1	56.48333333
6086	DSPR	pA	pA1	11393	1	53.51666667
6087	DSPR	pA	pA1	11393	1	49.86666667
6088	DSPR	pA	pA1	11393	1	80.28333333
6089	DSPR	pA	pA1	11393	1	62.61666667
6090	DSPR	pA	pA1	11393	1	65.13333333
6091	DSPR	pA	pA1	11393	1	36.33333333
6092	DSPR	pA	pA1	11393	1	63.2
6093	DSPR	pA	pA1	11393	1	32.13333333
6094	DSPR	pA	pA1	11393	1	58.75
6095	DSPR	pA	pA1	11393	1	35.08333333
6096	DSPR	pA	pA1	11393	1	36.48333333
6097	DSPR	pA	pA1	11393	1	44.41666667
6098	DSPR	pA	pA1	11394	1	54.86666667
6099	DSPR	pA	pA1	11394	1	64.28333333
6100	DSPR	pA	pA1	11394	1	53.06666667
6101	DSPR	pA	pA1	11394	1	50.05
6102	DSPR	pA	pA1	11394	1	36.48333333
6103	DSPR	pA	pA1	11394	1	27.16666667
6104	DSPR	pA	pA1	11394	1	15.9
6105	DSPR	pA	pA1	11394	1	29.93333333
6106	DSPR	pA	pA1	11394	1	17.9
6107	DSPR	pA	pA1	11394	1	38.86666667
6108	DSPR	pA	pA1	11394	1	42.05
6109	DSPR	pA	pA1	11394	1	63.96666667
6110	DSPR	pA	pA1	11394	1	53.66666667
6111	DSPR	pA	pA1	11394	1	22.8
6112	DSPR	pA	pA1	11394	1	68.08333333
6113	DSPR	pA	pA1	11394	1	68.11666667
6114	DSPR	pA	pA1	11395	1	74.65
6115	DSPR	pA	pA1	11395	1	70.51666667
6116	DSPR	pA	pA1	11395	1	78.55
6117	DSPR	pA	pA1	11395	1	92.61666667
6118	DSPR	pA	pA1	11395	1	18.98333333
6119	DSPR	pA	pA1	11395	1	33.66666667
6120	DSPR	pA	pA1	11395	1	20.11666667
6121	DSPR	pA	pA1	11395	1	17.78333333
6122	DSPR	pA	pA1	11395	1	40.8
6123	DSPR	pA	pA1	11395	1	83.33333333
6124	DSPR	pA	pA1	11395	1	79.25
6125	DSPR	pA	pA1	11395	1	29.21666667
6126	DSPR	pA	pA1	11395	1	12.45
6127	DSPR	pA	pA1	11395	1	73.3
6128	DSPR	pA	pA1	11395	1	75.58333333
6129	DSPR	pA	pA1	11395	1	14.66666667
6130	DSPR	pA	pA1	11396	1	9.016666667
6131	DSPR	pA	pA1	11396	1	11.11666667
6132	DSPR	pA	pA1	11396	1	17.28333333
6133	DSPR	pA	pA1	11396	1	12.75
6134	DSPR	pA	pA1	11396	1	8.916666667
6135	DSPR	pA	pA1	11396	1	8.333333333
6136	DSPR	pA	pA1	11396	1	11.08333333
6137	DSPR	pA	pA1	11396	1	13.4
6138	DSPR	pA	pA1	11396	1	9.183333333
6139	DSPR	pA	pA1	11396	1	24.53333333
6140	DSPR	pA	pA1	11396	1	7.383333333
6141	DSPR	pA	pA1	11396	1	13.16666667
6142	DSPR	pA	pA1	11396	1	23.21666667
6143	DSPR	pA	pA1	11396	1	29.88333333
6144	DSPR	pA	pA1	11396	1	7.966666667
6145	DSPR	pA	pA1	11396	1	14.76666667
6146	DSPR	pA	pA1	11397	1	61.5
6147	DSPR	pA	pA1	11397	1	62.33333333
6148	DSPR	pA	pA1	11397	1	63.83333333
6149	DSPR	pA	pA1	11397	1	72.51666667
6150	DSPR	pA	pA1	11397	1	52.41666667
6151	DSPR	pA	pA1	11397	1	52.68333333
6152	DSPR	pA	pA1	11397	1	54.6
6153	DSPR	pA	pA1	11397	1	54.23333333
6154	DSPR	pA	pA1	11397	1	61.36666667
6155	DSPR	pA	pA1	11397	1	58.6
6156	DSPR	pA	pA1	11397	1	58.9
6157	DSPR	pA	pA1	11397	1	69.63333333
6158	DSPR	pA	pA1	11397	1	59.6
6159	DSPR	pA	pA1	11397	1	30.4
6160	DSPR	pA	pA1	11397	1	66
6161	DSPR	pA	pA1	11398	1	35.36666667
6162	DSPR	pA	pA1	11398	1	28.26666667
6163	DSPR	pA	pA1	11398	1	48.18333333
6164	DSPR	pA	pA1	11398	1	16.05
6165	DSPR	pA	pA1	11398	1	71.81666667
6166	DSPR	pA	pA1	11398	1	27.28333333
6167	DSPR	pA	pA1	11398	1	59.36666667
6168	DSPR	pA	pA1	11398	1	59.68333333
6169	DSPR	pA	pA1	11398	1	32.26666667
6170	DSPR	pA	pA1	11398	1	39.03333333
6171	DSPR	pA	pA1	11398	1	31.58333333
6172	DSPR	pA	pA1	11398	1	37.36666667
6173	DSPR	pA	pA1	11398	1	15
6174	DSPR	pA	pA1	11398	1	41.31666667
6175	DSPR	pA	pA1	11398	1	42.95
6176	DSPR	pA	pA1	11398	1	52.21666667
6177	DSPR	pA	pA1	11399	1	28.68333333
6178	DSPR	pA	pA1	11399	1	35.7
6179	DSPR	pA	pA1	11399	1	39.15
6180	DSPR	pA	pA1	11399	1	26.66666667
6181	DSPR	pA	pA1	11399	1	12.8
6182	DSPR	pA	pA1	11399	1	8.45
6183	DSPR	pA	pA1	11399	1	10.71666667
6184	DSPR	pA	pA1	11399	1	10.81666667
6185	DSPR	pA	pA1	11399	1	24.26666667
6186	DSPR	pA	pA1	11399	1	38.83333333
6187	DSPR	pA	pA1	11399	1	7.966666667
6188	DSPR	pA	pA1	11399	1	15.36666667
6189	DSPR	pA	pA1	11399	1	9.133333333
6190	DSPR	pA	pA1	11399	1	38.33333333
6191	DSPR	pA	pA1	11399	1	8.2
6192	DSPR	pA	pA1	11399	1	32.2
6193	DSPR	pA	pA1	11400	1	20.66666667
6194	DSPR	pA	pA1	11400	1	11.51666667
6195	DSPR	pA	pA1	11400	1	15.6
6196	DSPR	pA	pA1	11400	1	38.25
6197	DSPR	pA	pA1	11400	1	18.9
6198	DSPR	pA	pA1	11400	1	28.66666667
6199	DSPR	pA	pA1	11400	1	12.98333333
6200	DSPR	pA	pA1	11400	1	11.85
6201	DSPR	pA	pA1	11400	1	16.56666667
6202	DSPR	pA	pA1	11400	1	10.1
6203	DSPR	pA	pA1	11400	1	23.66666667
6204	DSPR	pA	pA1	11400	1	22.75
6205	DSPR	pA	pA1	11400	1	30.51666667
6206	DSPR	pA	pA1	11400	1	9.933333333
6207	DSPR	pA	pA1	11400	1	34.03333333
6208	DSPR	pA	pA1	11400	1	29.11666667
6209	DSPR	pA	pA1	11401	1	19.7
6210	DSPR	pA	pA1	11401	1	5.666666667
6211	DSPR	pA	pA1	11401	1	17.3
6212	DSPR	pA	pA1	11401	1	6.916666667
6213	DSPR	pA	pA1	11401	1	31.46666667
6214	DSPR	pA	pA1	11401	1	10.41666667
6215	DSPR	pA	pA1	11401	1	9.566666667
6216	DSPR	pA	pA1	11401	1	3.066666667
6217	DSPR	pA	pA1	11401	1	20.26666667
6218	DSPR	pA	pA1	11401	1	19.65
6219	DSPR	pA	pA1	11401	1	35.28333333
6220	DSPR	pA	pA1	11401	1	19.51666667
6221	DSPR	pA	pA1	11402	1	37.71666667
6222	DSPR	pA	pA1	11402	1	54.9
6223	DSPR	pA	pA1	11402	1	40.61666667
6224	DSPR	pA	pA1	11402	1	47.46666667
6225	DSPR	pA	pA1	11402	1	50.78333333
6226	DSPR	pA	pA1	11402	1	45.03333333
6227	DSPR	pA	pA1	11402	1	32.73333333
6228	DSPR	pA	pA1	11402	1	37.4
6229	DSPR	pA	pA1	11402	1	46.45
6230	DSPR	pA	pA1	11402	1	55.53333333
6231	DSPR	pA	pA1	11402	1	30.68333333
6232	DSPR	pA	pA1	11402	1	30.2
6233	DSPR	pA	pA1	11402	1	55.63333333
6234	DSPR	pA	pA1	11402	1	43.98333333
6235	DSPR	pA	pA1	11402	1	63.01666667
6236	DSPR	pA	pA1	11402	1	45.5
6237	DSPR	pA	pA1	11403	1	60.83333333
6238	DSPR	pA	pA1	11403	1	56.75
6239	DSPR	pA	pA1	11403	1	45.8
6240	DSPR	pA	pA1	11403	1	38.18333333
6241	DSPR	pA	pA1	11403	1	55.53333333
6242	DSPR	pA	pA1	11403	1	35.03333333
6243	DSPR	pA	pA1	11403	1	32.05
6244	DSPR	pA	pA1	11403	1	12.18333333
6245	DSPR	pA	pA1	11403	1	39.08333333
6246	DSPR	pA	pA1	11403	1	38.51666667
6247	DSPR	pA	pA1	11403	1	35.55
6248	DSPR	pA	pA1	11403	1	69.86666667
6249	DSPR	pA	pA1	11403	1	41.5
6250	DSPR	pA	pA1	11403	1	48.13333333
6251	DSPR	pA	pA1	11403	1	44.96666667
6252	DSPR	pA	pA1	11403	1	52.86666667
6253	DSPR	pA	pA1	11404	1	23.56666667
6254	DSPR	pA	pA1	11404	1	23.01666667
6255	DSPR	pA	pA1	11404	1	33.63333333
6256	DSPR	pA	pA1	11404	1	20.3
6257	DSPR	pA	pA1	11404	1	24.25
6258	DSPR	pA	pA1	11404	1	17.36666667
6259	DSPR	pA	pA1	11404	1	37.31666667
6260	DSPR	pA	pA1	11404	1	42.01666667
6261	DSPR	pA	pA1	11404	1	28.1
6262	DSPR	pA	pA1	11404	1	37.76666667
6263	DSPR	pA	pA1	11404	1	37.25
6264	DSPR	pA	pA1	11404	1	24.66666667
6265	DSPR	pA	pA1	11404	1	37.81666667
6266	DSPR	pA	pA1	11404	1	39.66666667
6267	DSPR	pA	pA1	11404	1	39.21666667
6268	DSPR	pA	pA1	11405	1	56.31666667
6269	DSPR	pA	pA1	11405	1	59.11666667
6270	DSPR	pA	pA1	11405	1	37.8
6271	DSPR	pA	pA1	11405	1	36.23333333
6272	DSPR	pA	pA1	11405	1	34.13333333
6273	DSPR	pA	pA1	11405	1	41.98333333
6274	DSPR	pA	pA1	11405	1	42.56666667
6275	DSPR	pA	pA1	11405	1	44.51666667
6276	DSPR	pA	pA1	11405	1	38.73333333
6277	DSPR	pA	pA1	11405	1	31.41666667
6278	DSPR	pA	pA1	11405	1	14.5
6279	DSPR	pA	pA1	11405	1	48.43333333
6280	DSPR	pA	pA1	11405	1	81.61666667
6281	DSPR	pA	pA1	11405	1	17.75
6282	DSPR	pA	pA1	11405	1	31.75
6283	DSPR	pA	pA1	11405	1	50.9
6284	DSPR	pA	pA1	11406	1	13.53333333
6285	DSPR	pA	pA1	11406	1	10.21666667
6286	DSPR	pA	pA1	11406	1	14.2
6287	DSPR	pA	pA1	11406	1	19.36666667
6288	DSPR	pA	pA1	11406	1	7.383333333
6289	DSPR	pA	pA1	11406	1	7.45
6290	DSPR	pA	pA1	11406	1	12.7
6291	DSPR	pA	pA1	11406	1	10.61666667
6292	DSPR	pA	pA1	11406	1	21.55
6293	DSPR	pA	pA1	11406	1	10.56666667
6294	DSPR	pA	pA1	11406	1	13.31666667
6295	DSPR	pA	pA1	11406	1	10.43333333
6296	DSPR	pA	pA1	11406	1	7.816666667
6297	DSPR	pA	pA1	11406	1	18.2
6298	DSPR	pA	pA1	11406	1	12.8
6299	DSPR	pA	pA1	11406	1	6.666666667
6300	DSPR	pA	pA1	11407	1	58.26666667
6301	DSPR	pA	pA1	11407	1	54.25
6302	DSPR	pA	pA1	11407	1	60.21666667
6303	DSPR	pA	pA1	11407	1	48.13333333
6304	DSPR	pA	pA1	11407	1	55.35
6305	DSPR	pA	pA1	11407	1	33.1
6306	DSPR	pA	pA1	11407	1	37.66666667
6307	DSPR	pA	pA1	11407	1	44.95
6308	DSPR	pA	pA1	11407	1	28.91666667
6309	DSPR	pA	pA1	11407	1	38.06666667
6310	DSPR	pA	pA1	11407	1	48.33333333
6311	DSPR	pA	pA1	11407	1	43.6
6312	DSPR	pA	pA1	11407	1	46.83333333
6313	DSPR	pA	pA1	11407	1	35.96666667
6314	DSPR	pA	pA1	11407	1	36.71666667
6315	DSPR	pA	pA1	11407	1	32.35
6316	DSPR	pA	pA1	11408	1	12.2
6317	DSPR	pA	pA1	11408	1	51.8
6318	DSPR	pA	pA1	11408	1	8.5
6319	DSPR	pA	pA1	11408	1	15.28333333
6320	DSPR	pA	pA1	11408	1	13.53333333
6321	DSPR	pA	pA1	11408	1	5.783333333
6322	DSPR	pA	pA1	11408	1	16.13333333
6323	DSPR	pA	pA1	11408	1	4.6
6324	DSPR	pA	pA1	11408	1	14.63333333
6325	DSPR	pA	pA1	11408	1	33.91666667
6326	DSPR	pA	pA1	11408	1	14.28333333
6327	DSPR	pA	pA1	11408	1	15
6328	DSPR	pA	pA1	11408	1	6.433333333
6329	DSPR	pA	pA1	11408	1	7.433333333
6330	DSPR	pA	pA1	11408	1	13.53333333
6331	DSPR	pA	pA1	11410	1	25.83333333
6332	DSPR	pA	pA1	11410	1	40.68333333
6333	DSPR	pA	pA1	11410	1	42.78333333
6334	DSPR	pA	pA1	11410	1	34.45
6335	DSPR	pA	pA1	11410	1	28.83333333
6336	DSPR	pA	pA1	11410	1	32.28333333
6337	DSPR	pA	pA1	11410	1	36.03333333
6338	DSPR	pA	pA1	11410	1	39.45
6339	DSPR	pA	pA1	11410	1	34.05
6340	DSPR	pA	pA1	11410	1	44.98333333
6341	DSPR	pA	pA1	11410	1	32.43333333
6342	DSPR	pA	pA1	11410	1	23.5
6343	DSPR	pA	pA1	11410	1	38
6344	DSPR	pA	pA1	11410	1	30.18333333
6345	DSPR	pA	pA1	11410	1	27.9
6346	DSPR	pA	pA1	11410	1	32.41666667
6347	DSPR	pA	pA1	11411	1	26.96666667
6348	DSPR	pA	pA1	11411	1	26.33333333
6349	DSPR	pA	pA1	11411	1	26.16666667
6350	DSPR	pA	pA1	11411	1	26.05
6351	DSPR	pA	pA1	11411	1	35.53333333
6352	DSPR	pA	pA1	11411	1	32.18333333
6353	DSPR	pA	pA1	11411	1	25.71666667
6354	DSPR	pA	pA1	11411	1	19.96666667
6355	DSPR	pA	pA1	11411	1	28.35
6356	DSPR	pA	pA1	11411	1	17.78333333
6357	DSPR	pA	pA1	11411	1	9.016666667
6358	DSPR	pA	pA1	11411	1	26.9
6359	DSPR	pA	pA1	11411	1	34.03333333
6360	DSPR	pA	pA1	11411	1	25.6
6361	DSPR	pA	pA1	11411	1	12.23333333
6362	DSPR	pA	pA1	11411	1	19.16666667
6363	DSPR	pA	pA1	11412	1	9.883333333
6364	DSPR	pA	pA1	11412	1	8.416666667
6365	DSPR	pA	pA1	11412	1	34.23333333
6366	DSPR	pA	pA1	11412	1	47.81666667
6367	DSPR	pA	pA1	11412	1	8.516666667
6368	DSPR	pA	pA1	11412	1	15.7
6369	DSPR	pA	pA1	11412	1	25.5
6370	DSPR	pA	pA1	11412	1	9.016666667
6371	DSPR	pA	pA1	11412	1	29.16666667
6372	DSPR	pA	pA1	11412	1	35.86666667
6373	DSPR	pA	pA1	11412	1	11.18333333
6374	DSPR	pA	pA1	11412	1	15.91666667
6375	DSPR	pA	pA1	11412	1	14.61666667
6376	DSPR	pA	pA1	11412	1	14.21666667
6377	DSPR	pA	pA1	11412	1	7
6378	DSPR	pA	pA1	11412	1	33.26666667
6379	DSPR	pA	pA1	11413	1	24.23333333
6380	DSPR	pA	pA1	11413	1	17.41666667
6381	DSPR	pA	pA1	11413	1	27.55
6382	DSPR	pA	pA1	11413	1	21.23333333
6383	DSPR	pA	pA1	11413	1	38.46666667
6384	DSPR	pA	pA1	11413	1	17.61666667
6385	DSPR	pA	pA1	11413	1	13.78333333
6386	DSPR	pA	pA1	11413	1	11.86666667
6387	DSPR	pA	pA1	11413	1	11.05
6388	DSPR	pA	pA1	11413	1	15.83333333
6389	DSPR	pA	pA1	11413	1	18.25
6390	DSPR	pA	pA1	11413	1	8.65
6391	DSPR	pA	pA1	11413	1	8.7
6392	DSPR	pA	pA1	11413	1	13.4
6393	DSPR	pA	pA1	11413	1	16
6394	DSPR	pA	pA1	11413	1	5.783333333
6395	DSPR	pA	pA1	11414	1	10.15
6396	DSPR	pA	pA1	11414	1	13.66666667
6397	DSPR	pA	pA1	11414	1	7.566666667
6398	DSPR	pA	pA1	11414	1	26.35
6399	DSPR	pA	pA1	11414	1	18.01666667
6400	DSPR	pA	pA1	11414	1	7.733333333
6401	DSPR	pA	pA1	11414	1	9.7
6402	DSPR	pA	pA1	11414	1	24.28333333
6403	DSPR	pA	pA1	11414	1	8.233333333
6404	DSPR	pA	pA1	11414	1	13.68333333
6405	DSPR	pA	pA1	11414	1	10.05
6406	DSPR	pA	pA1	11414	1	5.6
6407	DSPR	pA	pA1	11414	1	28
6408	DSPR	pA	pA1	11415	1	16.66666667
6409	DSPR	pA	pA1	11415	1	39.21666667
6410	DSPR	pA	pA1	11415	1	36.56666667
6411	DSPR	pA	pA1	11415	1	26.58333333
6412	DSPR	pA	pA1	11415	1	28.2
6413	DSPR	pA	pA1	11415	1	35.25
6414	DSPR	pA	pA1	11415	1	27.98333333
6415	DSPR	pA	pA1	11415	1	11.73333333
6416	DSPR	pA	pA1	11415	1	13.68333333
6417	DSPR	pA	pA1	11415	1	22.4
6418	DSPR	pA	pA1	11415	1	37.63333333
6419	DSPR	pA	pA1	11415	1	17.91666667
6420	DSPR	pA	pA1	11415	1	56.1
6421	DSPR	pA	pA1	11415	1	37.65
6422	DSPR	pA	pA1	11415	1	9.716666667
6423	DSPR	pA	pA1	11415	1	13.83333333
6424	DSPR	pA	pA1	11416	1	59.35
6425	DSPR	pA	pA1	11416	1	36.26666667
6426	DSPR	pA	pA1	11416	1	53.36666667
6427	DSPR	pA	pA1	11416	1	50.66666667
6428	DSPR	pA	pA1	11416	1	31.13333333
6429	DSPR	pA	pA1	11416	1	16.83333333
6430	DSPR	pA	pA1	11416	1	53.25
6431	DSPR	pA	pA1	11416	1	40.53333333
6432	DSPR	pA	pA1	11416	1	37.3
6433	DSPR	pA	pA1	11416	1	30.21666667
6434	DSPR	pA	pA1	11416	1	33.65
6435	DSPR	pA	pA1	11416	1	23.1
6436	DSPR	pA	pA1	11419	1	44.95
6437	DSPR	pA	pA1	11419	1	60.38333333
6438	DSPR	pA	pA1	11419	1	51.06666667
6439	DSPR	pA	pA1	11419	1	62.15
6440	DSPR	pA	pA1	11419	1	37.26666667
6441	DSPR	pA	pA1	11419	1	57.58333333
6442	DSPR	pA	pA1	11419	1	40
6443	DSPR	pA	pA1	11419	1	34.11666667
6444	DSPR	pA	pA1	11419	1	37.98333333
6445	DSPR	pA	pA1	11419	1	33.28333333
6446	DSPR	pA	pA1	11419	1	61.1
6447	DSPR	pA	pA1	11419	1	56.41666667
6448	DSPR	pA	pA1	11419	1	38.73333333
6449	DSPR	pA	pA1	11419	1	20.11666667
6450	DSPR	pA	pA1	11419	1	56.8
6451	DSPR	pA	pA1	11419	1	40.65
6452	DSPR	pA	pA1	11420	1	7.583333333
6453	DSPR	pA	pA1	11420	1	13.46666667
6454	DSPR	pA	pA1	11420	1	20.63333333
6455	DSPR	pA	pA1	11420	1	11.96666667
6456	DSPR	pA	pA1	11420	1	7.533333333
6457	DSPR	pA	pA1	11420	1	19.35
6458	DSPR	pA	pA1	11420	1	14.38333333
6459	DSPR	pA	pA1	11420	1	20.1
6460	DSPR	pA	pA1	11420	1	4.2
6461	DSPR	pA	pA1	11420	1	9.116666667
6462	DSPR	pA	pA1	11420	1	19.9
6463	DSPR	pA	pA1	11420	1	15.25
6464	DSPR	pA	pA1	11420	1	16.88333333
6465	DSPR	pA	pA1	11420	1	8.866666667
6466	DSPR	pA	pA1	11420	1	11.71666667
6467	DSPR	pA	pA1	11420	1	26.23333333
6468	DSPR	pA	pA1	11421	1	7.35
6469	DSPR	pA	pA1	11421	1	22.2
6470	DSPR	pA	pA1	11421	1	30.31666667
6471	DSPR	pA	pA1	11421	1	23.95
6472	DSPR	pA	pA1	11421	1	15.76666667
6473	DSPR	pA	pA1	11421	1	30.43333333
6474	DSPR	pA	pA1	11421	1	7.616666667
6475	DSPR	pA	pA1	11421	1	32.8
6476	DSPR	pA	pA1	11421	1	31.4
6477	DSPR	pA	pA1	11421	1	37.96666667
6478	DSPR	pA	pA1	11421	1	37.95
6479	DSPR	pA	pA1	11421	1	57.71666667
6480	DSPR	pA	pA1	11421	1	44.31666667
6481	DSPR	pA	pA1	11421	1	40.75
6482	DSPR	pA	pA1	11421	1	13.96666667
6483	DSPR	pA	pA1	11421	1	16.66666667
6484	DSPR	pA	pA1	11422	1	30.31666667
6485	DSPR	pA	pA1	11422	1	8.733333333
6486	DSPR	pA	pA1	11422	1	28.95
6487	DSPR	pA	pA1	11422	1	23.06666667
6488	DSPR	pA	pA1	11422	1	43.71666667
6489	DSPR	pA	pA1	11422	1	35.11666667
6490	DSPR	pA	pA1	11422	1	48.45
6491	DSPR	pA	pA1	11422	1	10.76666667
6492	DSPR	pA	pA1	11422	1	8.916666667
6493	DSPR	pA	pA1	11422	1	10.91666667
6494	DSPR	pA	pA1	11422	1	9.566666667
6495	DSPR	pA	pA1	11422	1	8.483333333
6496	DSPR	pA	pA1	11422	1	42.4
6497	DSPR	pA	pA1	11422	1	8.25
6498	DSPR	pA	pA1	11422	1	25.05
6499	DSPR	pA	pA1	11422	1	10.76666667
6500	DSPR	pA	pA1	11423	1	10.95
6501	DSPR	pA	pA1	11423	1	9.566666667
6502	DSPR	pA	pA1	11423	1	10.1
6503	DSPR	pA	pA1	11423	1	9.35
6504	DSPR	pA	pA1	11423	1	8.4
6505	DSPR	pA	pA1	11423	1	18.8
6506	DSPR	pA	pA1	11423	1	11.63333333
6507	DSPR	pA	pA1	11423	1	8.416666667
6508	DSPR	pA	pA1	11423	1	15.18333333
6509	DSPR	pA	pA1	11423	1	8.55
6510	DSPR	pA	pA1	11423	1	13.65
6511	DSPR	pA	pA1	11423	1	8.533333333
6512	DSPR	pA	pA1	11423	1	24.75
6513	DSPR	pA	pA1	11423	1	14.63333333
6514	DSPR	pA	pA1	11424	1	5.566666667
6515	DSPR	pA	pA1	11424	1	35.76666667
6516	DSPR	pA	pA1	11424	1	34.23333333
6517	DSPR	pA	pA1	11424	1	23.93333333
6518	DSPR	pA	pA1	11424	1	23.15
6519	DSPR	pA	pA1	11424	1	24
6520	DSPR	pA	pA1	11424	1	19.11666667
6521	DSPR	pA	pA1	11424	1	36.66666667
6522	DSPR	pA	pA1	11424	1	33.13333333
6523	DSPR	pA	pA1	11424	1	40
6524	DSPR	pA	pA1	11424	1	40.15
6525	DSPR	pA	pA1	11424	1	16.4
6526	DSPR	pA	pA1	11424	1	5.283333333
6527	DSPR	pA	pA1	11424	1	72.8
6528	DSPR	pA	pA1	11424	1	11.66666667
6529	DSPR	pA	pA1	11424	1	75.1
6530	DSPR	pA	pA1	11425	1	30.35
6531	DSPR	pA	pA1	11425	1	39.85
6532	DSPR	pA	pA1	11425	1	33.86666667
6533	DSPR	pA	pA1	11425	1	32.68333333
6534	DSPR	pA	pA1	11425	1	26.65
6535	DSPR	pA	pA1	11425	1	24.15
6536	DSPR	pA	pA1	11425	1	31.98333333
6537	DSPR	pA	pA1	11425	1	27.11666667
6538	DSPR	pA	pA1	11425	1	28.8
6539	DSPR	pA	pA1	11425	1	26.1
6540	DSPR	pA	pA1	11425	1	29.48333333
6541	DSPR	pA	pA1	11425	1	31.88333333
6542	DSPR	pA	pA1	11425	1	33.48333333
6543	DSPR	pA	pA1	11425	1	38.48333333
6544	DSPR	pA	pA1	11425	1	24.68333333
6545	DSPR	pA	pA1	11425	1	33.1
6546	DSPR	pA	pA1	11426	1	38.03333333
6547	DSPR	pA	pA1	11426	1	45.58333333
6548	DSPR	pA	pA1	11426	1	51.06666667
6549	DSPR	pA	pA1	11426	1	32.4
6550	DSPR	pA	pA1	11426	1	39.41666667
6551	DSPR	pA	pA1	11426	1	7.533333333
6552	DSPR	pA	pA1	11426	1	65.68333333
6553	DSPR	pA	pA1	11426	1	43.33333333
6554	DSPR	pA	pA1	11426	1	60.05
6555	DSPR	pA	pA1	11426	1	13.06666667
6556	DSPR	pA	pA1	11426	1	29.2
6557	DSPR	pA	pA1	11426	1	32.85
6558	DSPR	pA	pA1	11426	1	52.1
6559	DSPR	pA	pA1	11426	1	51.61666667
6560	DSPR	pA	pA1	11426	1	43.46666667
6561	DSPR	pA	pA1	11426	1	13.9
6562	DSPR	pA	pA1	11428	1	15.31666667
6563	DSPR	pA	pA1	11428	1	16.25
6564	DSPR	pA	pA1	11428	1	26.71666667
6565	DSPR	pA	pA1	11428	1	7.2
6566	DSPR	pA	pA1	11428	1	11.8
6567	DSPR	pA	pA1	11428	1	17.56666667
6568	DSPR	pA	pA1	11428	1	37.65
6569	DSPR	pA	pA1	11428	1	13.81666667
6570	DSPR	pA	pA1	11428	1	18.68333333
6571	DSPR	pA	pA1	11428	1	11.68333333
6572	DSPR	pA	pA1	11428	1	14.7
6573	DSPR	pA	pA1	11428	1	9.25
6574	DSPR	pA	pA1	11428	1	14.63333333
6575	DSPR	pA	pA1	11428	1	21.23333333
6576	DSPR	pA	pA1	11428	1	27.15
6577	DSPR	pA	pA1	11429	1	7.816666667
6578	DSPR	pA	pA1	11429	1	12.03333333
6579	DSPR	pA	pA1	11429	1	11.75
6580	DSPR	pA	pA1	11429	1	10.43333333
6581	DSPR	pA	pA1	11429	1	18.11666667
6582	DSPR	pA	pA1	11429	1	45.36666667
6583	DSPR	pA	pA1	11429	1	13.58333333
6584	DSPR	pA	pA1	11429	1	17.31666667
6585	DSPR	pA	pA1	11429	1	8.05
6586	DSPR	pA	pA1	11429	1	9.583333333
6587	DSPR	pA	pA1	11429	1	19.41666667
6588	DSPR	pA	pA1	11429	1	14.95
6589	DSPR	pA	pA1	11429	1	11.88333333
6590	DSPR	pA	pA1	11429	1	12.8
6591	DSPR	pA	pA1	11429	1	15.2
6592	DSPR	pA	pA1	11429	1	19.2
6593	DSPR	pA	pA1	11430	1	37.78333333
6594	DSPR	pA	pA1	11430	1	63.65
6595	DSPR	pA	pA1	11430	1	86.05
6596	DSPR	pA	pA1	11430	1	83.46666667
6597	DSPR	pA	pA1	11430	1	49.31666667
6598	DSPR	pA	pA1	11430	1	64.38333333
6599	DSPR	pA	pA1	11430	1	30.46666667
6600	DSPR	pA	pA1	11430	1	45.01666667
6601	DSPR	pA	pA1	11430	1	17.71666667
6602	DSPR	pA	pA1	11430	1	14.21666667
6603	DSPR	pA	pA1	11430	1	19.08333333
6604	DSPR	pA	pA1	11430	1	13.11666667
6605	DSPR	pA	pA1	11430	1	37.55
6606	DSPR	pA	pA1	11430	1	63.58333333
6607	DSPR	pA	pA1	11430	1	19.91666667
6608	DSPR	pA	pA1	11431	1	78.28333333
6609	DSPR	pA	pA1	11431	1	60.4
6610	DSPR	pA	pA1	11431	1	49.33333333
6611	DSPR	pA	pA1	11431	1	49.15
6612	DSPR	pA	pA1	11431	1	79.7
6613	DSPR	pA	pA1	11431	1	38.4
6614	DSPR	pA	pA1	11431	1	50.66666667
6615	DSPR	pA	pA1	11431	1	76.65
6616	DSPR	pA	pA1	11431	1	72.41666667
6617	DSPR	pA	pA1	11431	1	57.7
6618	DSPR	pA	pA1	11431	1	43.86666667
6619	DSPR	pA	pA1	11431	1	78.23333333
6620	DSPR	pA	pA1	11431	1	80.2
6621	DSPR	pA	pA1	11431	1	50.91666667
6622	DSPR	pA	pA1	11431	1	61.45
6623	DSPR	pA	pA1	11431	1	44.76666667
6624	DSPR	pA	pA1	11432	1	24.93333333
6625	DSPR	pA	pA1	11432	1	30.81666667
6626	DSPR	pA	pA1	11432	1	9.366666667
6627	DSPR	pA	pA1	11432	1	9.4
6628	DSPR	pA	pA1	11432	1	32.2
6629	DSPR	pA	pA1	11432	1	8.333333333
6630	DSPR	pA	pA1	11432	1	7.35
6631	DSPR	pA	pA1	11432	1	22.06666667
6632	DSPR	pA	pA1	11432	1	32.81666667
6633	DSPR	pA	pA1	11432	1	11.01666667
6634	DSPR	pA	pA1	11432	1	8.433333333
6635	DSPR	pA	pA1	11432	1	9.35
6636	DSPR	pA	pA1	11432	1	44.88333333
6637	DSPR	pA	pA1	11432	1	22.66666667
6638	DSPR	pA	pA1	11432	1	9.066666667
6639	DSPR	pA	pA1	11432	1	14.85
6640	DSPR	pA	pA1	11433	1	40.86666667
6641	DSPR	pA	pA1	11433	1	28.4
6642	DSPR	pA	pA1	11433	1	34.83333333
6643	DSPR	pA	pA1	11433	1	21.28333333
6644	DSPR	pA	pA1	11433	1	12.43333333
6645	DSPR	pA	pA1	11433	1	11.71666667
6646	DSPR	pA	pA1	11433	1	47.25
6647	DSPR	pA	pA1	11433	1	7.7
6648	DSPR	pA	pA1	11433	1	9.4
6649	DSPR	pA	pA1	11433	1	12.08333333
6650	DSPR	pA	pA1	11433	1	32.15
6651	DSPR	pA	pA1	11433	1	27.03333333
6652	DSPR	pA	pA1	11433	1	9.9
6653	DSPR	pA	pA1	11433	1	26.51666667
6654	DSPR	pA	pA1	11433	1	49.45
6655	DSPR	pA	pA1	11433	1	51.61666667
6656	DSPR	pA	pA1	11434	1	26.6
6657	DSPR	pA	pA1	11434	1	43.75
6658	DSPR	pA	pA1	11434	1	35.66666667
6659	DSPR	pA	pA1	11434	1	20.23333333
6660	DSPR	pA	pA1	11434	1	55.48333333
6661	DSPR	pA	pA1	11434	1	47.81666667
6662	DSPR	pA	pA1	11434	1	43.05
6663	DSPR	pA	pA1	11434	1	40.6
6664	DSPR	pA	pA1	11434	1	36.96666667
6665	DSPR	pA	pA1	11434	1	45.5
6666	DSPR	pA	pA1	11434	1	29.63333333
6667	DSPR	pA	pA1	11434	1	37.11666667
6668	DSPR	pA	pA1	11434	1	43.46666667
6669	DSPR	pA	pA1	11434	1	12.7
6670	DSPR	pA	pA1	11434	1	29.65
6671	DSPR	pA	pA1	11434	1	78.63333333
6672	DSPR	pA	pA1	11435	1	17.08333333
6673	DSPR	pA	pA1	11435	1	41.3
6674	DSPR	pA	pA1	11435	1	44.83333333
6675	DSPR	pA	pA1	11435	1	28.41666667
6676	DSPR	pA	pA1	11435	1	29.45
6677	DSPR	pA	pA1	11435	1	39.48333333
6678	DSPR	pA	pA1	11435	1	40.65
6679	DSPR	pA	pA1	11435	1	45.51666667
6680	DSPR	pA	pA1	11435	1	28.06666667
6681	DSPR	pA	pA1	11435	1	30.38333333
6682	DSPR	pA	pA1	11435	1	37.08333333
6683	DSPR	pA	pA1	11435	1	24.1
6684	DSPR	pA	pA1	11435	1	26.68333333
6685	DSPR	pA	pA1	11435	1	13.45
6686	DSPR	pA	pA1	11435	1	42.03333333
6687	DSPR	pA	pA1	11435	1	47.7
6688	DSPR	pA	pA1	11436	1	20.53333333
6689	DSPR	pA	pA1	11436	1	13.28333333
6690	DSPR	pA	pA1	11436	1	20.83333333
6691	DSPR	pA	pA1	11436	1	25.75
6692	DSPR	pA	pA1	11436	1	26.25
6693	DSPR	pA	pA1	11436	1	30.96666667
6694	DSPR	pA	pA1	11436	1	14.83333333
6695	DSPR	pA	pA1	11436	1	33.25
6696	DSPR	pA	pA1	11436	1	14.8
6697	DSPR	pA	pA1	11436	1	39.05
6698	DSPR	pA	pA1	11436	1	19.71666667
6699	DSPR	pA	pA1	11436	1	17.6
6700	DSPR	pA	pA1	11436	1	14.6
6701	DSPR	pA	pA1	11436	1	14.03333333
6702	DSPR	pA	pA1	11436	1	15.48333333
6703	DSPR	pA	pA1	11436	1	23.63333333
6704	DSPR	pA	pA1	11437	1	24.2
6705	DSPR	pA	pA1	11437	1	77.95
6706	DSPR	pA	pA1	11437	1	13.3
6707	DSPR	pA	pA1	11437	1	27.18333333
6708	DSPR	pA	pA1	11437	1	32.05
6709	DSPR	pA	pA1	11437	1	81.51666667
6710	DSPR	pA	pA1	11437	1	47.88333333
6711	DSPR	pA	pA1	11437	1	96.61666667
6712	DSPR	pA	pA1	11437	1	9.616666667
6713	DSPR	pA	pA1	11437	1	47.68333333
6714	DSPR	pA	pA1	11437	1	75.05
6715	DSPR	pA	pA1	11437	1	19.15
6716	DSPR	pA	pA1	11437	1	15.46666667
6717	DSPR	pA	pA1	11437	1	59.1
6718	DSPR	pA	pA1	11437	1	63.65
6719	DSPR	pA	pA1	11437	1	19.9
6720	DSPR	pA	pA1	11438	1	38.65
6721	DSPR	pA	pA1	11438	1	29.48333333
6722	DSPR	pA	pA1	11438	1	25.08333333
6723	DSPR	pA	pA1	11438	1	28.88333333
6724	DSPR	pA	pA1	11438	1	25.91666667
6725	DSPR	pA	pA1	11438	1	11.21666667
6726	DSPR	pA	pA1	11438	1	31.56666667
6727	DSPR	pA	pA1	11438	1	28.31666667
6728	DSPR	pA	pA1	11438	1	11.95
6729	DSPR	pA	pA1	11438	1	32.3
6730	DSPR	pA	pA1	11438	1	31.65
6731	DSPR	pA	pA1	11438	1	46.55
6732	DSPR	pA	pA1	11438	1	30.18333333
6733	DSPR	pA	pA1	11438	1	29.13333333
6734	DSPR	pA	pA1	11438	1	19.65
6735	DSPR	pA	pA1	11438	1	22.96666667
6736	DSPR	pA	pA1	11439	1	10
6737	DSPR	pA	pA1	11439	1	21.06666667
6738	DSPR	pA	pA1	11439	1	13.66666667
6739	DSPR	pA	pA1	11439	1	35.2
6740	DSPR	pA	pA1	11439	1	16.33333333
6741	DSPR	pA	pA1	11439	1	14.53333333
6742	DSPR	pA	pA1	11439	1	11.93333333
6743	DSPR	pA	pA1	11439	1	31.11666667
6744	DSPR	pA	pA1	11439	1	12.25
6745	DSPR	pA	pA1	11439	1	8.383333333
6746	DSPR	pA	pA1	11439	1	65.7
6747	DSPR	pA	pA1	11439	1	11.41666667
6748	DSPR	pA	pA1	11439	1	21.61666667
6749	DSPR	pA	pA1	11439	1	16.05
6750	DSPR	pA	pA1	11439	1	47.13333333
6751	DSPR	pA	pA1	11439	1	60.55
6752	DSPR	pA	pA1	11440	1	38.73333333
6753	DSPR	pA	pA1	11440	1	15.55
6754	DSPR	pA	pA1	11440	1	20.11666667
6755	DSPR	pA	pA1	11440	1	19.48333333
6756	DSPR	pA	pA1	11440	1	14.6
6757	DSPR	pA	pA1	11440	1	13.71666667
6758	DSPR	pA	pA1	11440	1	24.71666667
6759	DSPR	pA	pA1	11440	1	11.13333333
6760	DSPR	pA	pA1	11440	1	14.75
6761	DSPR	pA	pA1	11440	1	11.81666667
6762	DSPR	pA	pA1	11440	1	19.56666667
6763	DSPR	pA	pA1	11440	1	18.65
6764	DSPR	pA	pA1	11440	1	28.65
6765	DSPR	pA	pA1	11440	1	17.8
6766	DSPR	pA	pA1	11440	1	23.71666667
6767	DSPR	pA	pA1	11441	1	17.25
6768	DSPR	pA	pA1	11441	1	17.68333333
6769	DSPR	pA	pA1	11441	1	14.05
6770	DSPR	pA	pA1	11441	1	28.73333333
6771	DSPR	pA	pA1	11441	1	27.08333333
6772	DSPR	pA	pA1	11441	1	14.53333333
6773	DSPR	pA	pA1	11441	1	16.63333333
6774	DSPR	pA	pA1	11441	1	8.95
6775	DSPR	pA	pA1	11441	1	19.75
6776	DSPR	pA	pA1	11441	1	18.41666667
6777	DSPR	pA	pA1	11441	1	23.21666667
6778	DSPR	pA	pA1	11441	1	9.7
6779	DSPR	pA	pA1	11441	1	11.93333333
6780	DSPR	pA	pA1	11441	1	7.683333333
6781	DSPR	pA	pA1	11441	1	22.28333333
6782	DSPR	pA	pA1	11441	1	32.83333333
6783	DSPR	pA	pA1	11442	1	21.01666667
6784	DSPR	pA	pA1	11442	1	15.9
6785	DSPR	pA	pA1	11442	1	65.35
6786	DSPR	pA	pA1	11442	1	44.8
6787	DSPR	pA	pA1	11442	1	45.4
6788	DSPR	pA	pA1	11442	1	41.71666667
6789	DSPR	pA	pA1	11442	1	46.98333333
6790	DSPR	pA	pA1	11442	1	18.66666667
6791	DSPR	pA	pA1	11442	1	28.4
6792	DSPR	pA	pA1	11442	1	28.21666667
6793	DSPR	pA	pA1	11442	1	18.46666667
6794	DSPR	pA	pA1	11442	1	49.1
6795	DSPR	pA	pA1	11442	1	39.43333333
6796	DSPR	pA	pA1	11442	1	40.9
6797	DSPR	pA	pA1	11442	1	30.46666667
6798	DSPR	pA	pA1	11442	1	44.7
6799	DSPR	pA	pA1	11443	1	20.38333333
6800	DSPR	pA	pA1	11443	1	13.26666667
6801	DSPR	pA	pA1	11443	1	14.91666667
6802	DSPR	pA	pA1	11443	1	13.06666667
6803	DSPR	pA	pA1	11443	1	26.6
6804	DSPR	pA	pA1	11443	1	28.33333333
6805	DSPR	pA	pA1	11443	1	13.1
6806	DSPR	pA	pA1	11443	1	4.233333333
6807	DSPR	pA	pA1	11443	1	20.5
6808	DSPR	pA	pA1	11443	1	20.78333333
6809	DSPR	pA	pA1	11443	1	36.25
6810	DSPR	pA	pA1	11443	1	39.06666667
6811	DSPR	pA	pA1	11443	1	20.28333333
6812	DSPR	pA	pA1	11443	1	12.93333333
6813	DSPR	pA	pA1	11443	1	20.48333333
6814	DSPR	pA	pA1	11444	1	8.283333333
6815	DSPR	pA	pA1	11444	1	12.16666667
6816	DSPR	pA	pA1	11444	1	14.23333333
6817	DSPR	pA	pA1	11444	1	24.8
6818	DSPR	pA	pA1	11444	1	13.06666667
6819	DSPR	pA	pA1	11444	1	26.38333333
6820	DSPR	pA	pA1	11444	1	15.41666667
6821	DSPR	pA	pA1	11444	1	31.81666667
6822	DSPR	pA	pA1	11444	1	34.96666667
6823	DSPR	pA	pA1	11444	1	15.28333333
6824	DSPR	pA	pA1	11444	1	14.33333333
6825	DSPR	pA	pA1	11444	1	43.28333333
6826	DSPR	pA	pA1	11444	1	22.96666667
6827	DSPR	pA	pA1	11444	1	13.16666667
6828	DSPR	pA	pA1	11444	1	24.26666667
6829	DSPR	pA	pA1	11444	1	18.05
6830	DSPR	pA	pA1	11445	1	10.46666667
6831	DSPR	pA	pA1	11445	1	32.53333333
6832	DSPR	pA	pA1	11445	1	27.41666667
6833	DSPR	pA	pA1	11445	1	14.15
6834	DSPR	pA	pA1	11445	1	15.48333333
6835	DSPR	pA	pA1	11445	1	32.58333333
6836	DSPR	pA	pA1	11445	1	44.28333333
6837	DSPR	pA	pA1	11445	1	14.8
6838	DSPR	pA	pA1	11445	1	8.566666667
6839	DSPR	pA	pA1	11445	1	31.98333333
6840	DSPR	pA	pA1	11445	1	30.86666667
6841	DSPR	pA	pA1	11445	1	36.01666667
6842	DSPR	pA	pA1	11445	1	27.55
6843	DSPR	pA	pA1	11445	1	15.03333333
6844	DSPR	pA	pA1	11445	1	7.2
6845	DSPR	pA	pA1	11445	1	17.5
6846	DSPR	pA	pA1	11446	1	12.53333333
6847	DSPR	pA	pA1	11446	1	10.23333333
6848	DSPR	pA	pA1	11446	1	23.26666667
6849	DSPR	pA	pA1	11446	1	12.15
6850	DSPR	pA	pA1	11446	1	27.76666667
6851	DSPR	pA	pA1	11446	1	15.48333333
6852	DSPR	pA	pA1	11446	1	26.8
6853	DSPR	pA	pA1	11446	1	22.86666667
6854	DSPR	pA	pA1	11446	1	27.05
6855	DSPR	pA	pA1	11446	1	19.53333333
6856	DSPR	pA	pA1	11446	1	8.216666667
6857	DSPR	pA	pA1	11446	1	27.36666667
6858	DSPR	pA	pA1	11446	1	24.66666667
6859	DSPR	pA	pA1	11446	1	9.15
6860	DSPR	pA	pA1	11446	1	13.03333333
6861	DSPR	pA	pA1	11447	1	20.26666667
6862	DSPR	pA	pA1	11447	1	15.05
6863	DSPR	pA	pA1	11447	1	29.3
6864	DSPR	pA	pA1	11447	1	34.45
6865	DSPR	pA	pA1	11447	1	9.583333333
6866	DSPR	pA	pA1	11447	1	11.11666667
6867	DSPR	pA	pA1	11447	1	16.38333333
6868	DSPR	pA	pA1	11447	1	25.1
6869	DSPR	pA	pA1	11447	1	11.23333333
6870	DSPR	pA	pA1	11447	1	6.166666667
6871	DSPR	pA	pA1	11447	1	11.28333333
6872	DSPR	pA	pA1	11447	1	10.66666667
6873	DSPR	pA	pA1	11447	1	18.2
6874	DSPR	pA	pA1	11447	1	13.93333333
6875	DSPR	pA	pA1	11447	1	9.383333333
6876	DSPR	pA	pA1	11447	1	35.05
6877	DSPR	pA	pA1	11448	1	44.4
6878	DSPR	pA	pA1	11448	1	39.23333333
6879	DSPR	pA	pA1	11448	1	32.58333333
6880	DSPR	pA	pA1	11448	1	77.23333333
6881	DSPR	pA	pA1	11448	1	49.53333333
6882	DSPR	pA	pA1	11448	1	78.06666667
6883	DSPR	pA	pA1	11448	1	53.36666667
6884	DSPR	pA	pA1	11448	1	13.21666667
6885	DSPR	pA	pA1	11448	1	34.33333333
6886	DSPR	pA	pA1	11448	1	33.63333333
6887	DSPR	pA	pA1	11448	1	20.43333333
6888	DSPR	pA	pA1	11448	1	57.23333333
6889	DSPR	pA	pA1	11448	1	41.05
6890	DSPR	pA	pA1	11448	1	76.83333333
6891	DSPR	pA	pA1	11448	1	29.68333333
6892	DSPR	pA	pA1	11448	1	55.6
6893	DSPR	pA	pA1	11449	1	42.91666667
6894	DSPR	pA	pA1	11449	1	17.05
6895	DSPR	pA	pA1	11449	1	43.55
6896	DSPR	pA	pA1	11449	1	16.9
6897	DSPR	pA	pA1	11449	1	23.65
6898	DSPR	pA	pA1	11449	1	22.76666667
6899	DSPR	pA	pA1	11449	1	13.9
6900	DSPR	pA	pA1	11449	1	8.533333333
6901	DSPR	pA	pA1	11449	1	26.38333333
6902	DSPR	pA	pA1	11449	1	37.43333333
6903	DSPR	pA	pA1	11449	1	39.63333333
6904	DSPR	pA	pA1	11449	1	21.76666667
6905	DSPR	pA	pA1	11449	1	19.98333333
6906	DSPR	pA	pA1	11449	1	33.63333333
6907	DSPR	pA	pA1	11449	1	36.9
6908	DSPR	pA	pA1	11449	1	14.56666667
6909	DSPR	pA	pA1	11450	1	8.383333333
6910	DSPR	pA	pA1	11450	1	6.983333333
6911	DSPR	pA	pA1	11450	1	9.45
6912	DSPR	pA	pA1	11450	1	11.23333333
6913	DSPR	pA	pA1	11450	1	9.466666667
6914	DSPR	pA	pA1	11450	1	8.933333333
6915	DSPR	pA	pA1	11450	1	13.26666667
6916	DSPR	pA	pA1	11450	1	4.766666667
6917	DSPR	pA	pA1	11450	1	9.216666667
6918	DSPR	pA	pA1	11450	1	11.2
6919	DSPR	pA	pA1	11450	1	7.1
6920	DSPR	pA	pA1	11450	1	29.75
6921	DSPR	pA	pA1	11451	1	6.25
6922	DSPR	pA	pA1	11451	1	7.433333333
6923	DSPR	pA	pA1	11451	1	10.25
6924	DSPR	pA	pA1	11451	1	8.233333333
6925	DSPR	pA	pA1	11451	1	13
6926	DSPR	pA	pA1	11451	1	11.03333333
6927	DSPR	pA	pA1	11451	1	20.91666667
6928	DSPR	pA	pA1	11451	1	10.33333333
6929	DSPR	pA	pA1	11451	1	12.38333333
6930	DSPR	pA	pA1	11451	1	11.81666667
6931	DSPR	pA	pA1	11451	1	6.416666667
6932	DSPR	pA	pA1	11451	1	12.1
6933	DSPR	pA	pA1	11451	1	8
6934	DSPR	pA	pA1	11451	1	9.216666667
6935	DSPR	pA	pA1	11451	1	8.766666667
6936	DSPR	pA	pA1	11452	1	39.45
6937	DSPR	pA	pA1	11452	1	44.51666667
6938	DSPR	pA	pA1	11452	1	26.13333333
6939	DSPR	pA	pA1	11452	1	77.01666667
6940	DSPR	pA	pA1	11452	1	43.35
6941	DSPR	pA	pA1	11452	1	25.1
6942	DSPR	pA	pA1	11452	1	53.46666667
6943	DSPR	pA	pA1	11452	1	51.25
6944	DSPR	pA	pA1	11452	1	90.68333333
6945	DSPR	pA	pA1	11452	1	75.76666667
6946	DSPR	pA	pA1	11452	1	43.26666667
6947	DSPR	pA	pA1	11452	1	76.28333333
6948	DSPR	pA	pA1	11452	1	71.88333333
6949	DSPR	pA	pA1	11452	1	44.45
6950	DSPR	pA	pA1	11452	1	81.8
6951	DSPR	pA	pA1	11452	1	42.9
6952	DSPR	pA	pA1	11453	1	82.55
6953	DSPR	pA	pA1	11453	1	66.38333333
6954	DSPR	pA	pA1	11453	1	50.83333333
6955	DSPR	pA	pA1	11453	1	93.8
6956	DSPR	pA	pA1	11453	1	106.7666667
6957	DSPR	pA	pA1	11453	1	49.56666667
6958	DSPR	pA	pA1	11453	1	56.13333333
6959	DSPR	pA	pA1	11453	1	29.83333333
6960	DSPR	pA	pA1	11453	1	50.16666667
6961	DSPR	pA	pA1	11453	1	95.6
6962	DSPR	pA	pA1	11453	1	25.15
6963	DSPR	pA	pA1	11453	1	67.53333333
6964	DSPR	pA	pA1	11453	1	70.56666667
6965	DSPR	pA	pA1	11453	1	78.25
6966	DSPR	pA	pA1	11453	1	79
6967	DSPR	pA	pA1	11453	1	81.31666667
6968	DSPR	pA	pA1	11454	1	25.23333333
6969	DSPR	pA	pA1	11454	1	9.133333333
6970	DSPR	pA	pA1	11454	1	24.71666667
6971	DSPR	pA	pA1	11454	1	35.48333333
6972	DSPR	pA	pA1	11454	1	48.35
6973	DSPR	pA	pA1	11454	1	31.45
6974	DSPR	pA	pA1	11454	1	22.81666667
6975	DSPR	pA	pA1	11454	1	22.61666667
6976	DSPR	pA	pA1	11454	1	15.45
6977	DSPR	pA	pA1	11454	1	87.78333333
6978	DSPR	pA	pA1	11454	1	8.533333333
6979	DSPR	pA	pA1	11454	1	42.38333333
6980	DSPR	pA	pA1	11454	1	26.26666667
6981	DSPR	pA	pA1	11454	1	12.08333333
6982	DSPR	pA	pA1	11454	1	27.5
6983	DSPR	pA	pA1	11454	1	65.76666667
6984	DSPR	pA	pA1	11455	1	17.96666667
6985	DSPR	pA	pA1	11455	1	47.8
6986	DSPR	pA	pA1	11455	1	49.38333333
6987	DSPR	pA	pA1	11455	1	55.48333333
6988	DSPR	pA	pA1	11455	1	61.83333333
6989	DSPR	pA	pA1	11455	1	47.76666667
6990	DSPR	pA	pA1	11455	1	44.31666667
6991	DSPR	pA	pA1	11455	1	19.68333333
6992	DSPR	pA	pA1	11455	1	31.33333333
6993	DSPR	pA	pA1	11455	1	15.95
6994	DSPR	pA	pA1	11455	1	34.46666667
6995	DSPR	pA	pA1	11455	1	13.08333333
6996	DSPR	pA	pA1	11455	1	53.5
6997	DSPR	pA	pA1	11455	1	47.68333333
6998	DSPR	pA	pA1	11455	1	56.1
6999	DSPR	pA	pA1	11455	1	49.26666667
7000	DSPR	pA	pA1	11456	1	32.58333333
7001	DSPR	pA	pA1	11456	1	82.55
7002	DSPR	pA	pA1	11456	1	33.41666667
7003	DSPR	pA	pA1	11456	1	44.33333333
7004	DSPR	pA	pA1	11456	1	40.78333333
7005	DSPR	pA	pA1	11456	1	29.36666667
7006	DSPR	pA	pA1	11456	1	31.68333333
7007	DSPR	pA	pA1	11456	1	52.73333333
7008	DSPR	pA	pA1	11456	1	66.61666667
7009	DSPR	pA	pA1	11456	1	37.65
7010	DSPR	pA	pA1	11456	1	84.73333333
7011	DSPR	pA	pA1	11456	1	43.16666667
7012	DSPR	pA	pA1	11456	1	14.6
7013	DSPR	pA	pA1	11456	1	33.16666667
7014	DSPR	pA	pA1	11456	1	39.53333333
7015	DSPR	pA	pA1	11456	1	30.91666667
7016	DSPR	pA	pA1	11457	1	45.33333333
7017	DSPR	pA	pA1	11457	1	76.85
7018	DSPR	pA	pA1	11457	1	64.95
7019	DSPR	pA	pA1	11457	1	50.68333333
7020	DSPR	pA	pA1	11457	1	27.46666667
7021	DSPR	pA	pA1	11457	1	56.43333333
7022	DSPR	pA	pA1	11457	1	52.95
7023	DSPR	pA	pA1	11457	1	47.06666667
7024	DSPR	pA	pA1	11457	1	60.78333333
7025	DSPR	pA	pA1	11457	1	62.75
7026	DSPR	pA	pA1	11457	1	67
7027	DSPR	pA	pA1	11457	1	24.58333333
7028	DSPR	pA	pA1	11457	1	33.73333333
7029	DSPR	pA	pA1	11457	1	41.66666667
7030	DSPR	pA	pA1	11457	1	74.93333333
7031	DSPR	pA	pA1	11457	1	59.45
7032	DSPR	pA	pA1	11458	1	21.68333333
7033	DSPR	pA	pA1	11458	1	110.9166667
7034	DSPR	pA	pA1	11458	1	84
7035	DSPR	pA	pA1	11458	1	48.81666667
7036	DSPR	pA	pA1	11458	1	83.86666667
7037	DSPR	pA	pA1	11458	1	94.18333333
7038	DSPR	pA	pA1	11458	1	108.2833333
7039	DSPR	pA	pA1	11458	1	101.4166667
7040	DSPR	pA	pA1	11458	1	98.5
7041	DSPR	pA	pA1	11458	1	81.28333333
7042	DSPR	pA	pA1	11458	1	59.81666667
7043	DSPR	pA	pA1	11458	1	67.75
7044	DSPR	pA	pA1	11458	1	57.23333333
7045	DSPR	pA	pA1	11458	1	78.65
7046	DSPR	pA	pA1	11458	1	90.91666667
7047	DSPR	pA	pA1	11458	1	93.98333333
7048	DSPR	pA	pA1	11459	1	16.16666667
7049	DSPR	pA	pA1	11459	1	10.76666667
7050	DSPR	pA	pA1	11459	1	5.066666667
7051	DSPR	pA	pA1	11459	1	30.1
7052	DSPR	pA	pA1	11459	1	42.26666667
7053	DSPR	pA	pA1	11459	1	13.5
7054	DSPR	pA	pA1	11459	1	21.3
7055	DSPR	pA	pA1	11459	1	26.83333333
7056	DSPR	pA	pA1	11459	1	11.46666667
7057	DSPR	pA	pA1	11459	1	22.43333333
7058	DSPR	pA	pA1	11459	1	31.11666667
7059	DSPR	pA	pA1	11459	1	19.16666667
7060	DSPR	pA	pA1	11459	1	8.316666667
7061	DSPR	pA	pA1	11459	1	13.45
7062	DSPR	pA	pA1	11459	1	13.21666667
7063	DSPR	pA	pA1	11459	1	8.516666667
7064	DSPR	pA	pA1	11460	1	5.883333333
7065	DSPR	pA	pA1	11460	1	25.51666667
7066	DSPR	pA	pA1	11460	1	9.8
7067	DSPR	pA	pA1	11460	1	15.15
7068	DSPR	pA	pA1	11460	1	8.966666667
7069	DSPR	pA	pA1	11460	1	18.63333333
7070	DSPR	pA	pA1	11460	1	15.45
7071	DSPR	pA	pA1	11460	1	9.916666667
7072	DSPR	pA	pA1	11460	1	9.683333333
7073	DSPR	pA	pA1	11460	1	10.68333333
7074	DSPR	pA	pA1	11460	1	7.95
7075	DSPR	pA	pA1	11460	1	8.633333333
7076	DSPR	pA	pA1	11460	1	6.35
7077	DSPR	pA	pA1	11460	1	6.583333333
7078	DSPR	pA	pA1	11460	1	19.8
7079	DSPR	pA	pA1	11460	1	9.916666667
7080	DSPR	pA	pA1	11461	1	38.96666667
7081	DSPR	pA	pA1	11461	1	37.45
7082	DSPR	pA	pA1	11461	1	14.11666667
7083	DSPR	pA	pA1	11461	1	24.86666667
7084	DSPR	pA	pA1	11461	1	7.4
7085	DSPR	pA	pA1	11461	1	25.88333333
7086	DSPR	pA	pA1	11461	1	19.88333333
7087	DSPR	pA	pA1	11461	1	4.016666667
7088	DSPR	pA	pA1	11461	1	10.81666667
7089	DSPR	pA	pA1	11461	1	13.68333333
7090	DSPR	pA	pA1	11461	1	46.5
7091	DSPR	pA	pA1	11461	1	21.56666667
7092	DSPR	pA	pA1	11461	1	17.45
7093	DSPR	pA	pA1	11461	1	13.4
7094	DSPR	pA	pA1	11461	1	10.6
7095	DSPR	pA	pA1	11461	1	12.2
7096	DSPR	pA	pA1	11462	1	12.18333333
7097	DSPR	pA	pA1	11462	1	31.03333333
7098	DSPR	pA	pA1	11462	1	23.7
7099	DSPR	pA	pA1	11462	1	35.6
7100	DSPR	pA	pA1	11462	1	9.25
7101	DSPR	pA	pA1	11462	1	36.93333333
7102	DSPR	pA	pA1	11462	1	12.35
7103	DSPR	pA	pA1	11462	1	14.33333333
7104	DSPR	pA	pA1	11462	1	44.43333333
7105	DSPR	pA	pA1	11462	1	22.7
7106	DSPR	pA	pA1	11462	1	34.66666667
7107	DSPR	pA	pA1	11462	1	28.78333333
7108	DSPR	pA	pA1	11462	1	12.78333333
7109	DSPR	pA	pA1	11462	1	17.45
7110	DSPR	pA	pA1	11462	1	40.18333333
7111	DSPR	pA	pA1	11462	1	8.6
7112	DSPR	pA	pA1	11463	1	64.53333333
7113	DSPR	pA	pA1	11463	1	43.6
7114	DSPR	pA	pA1	11463	1	27.05
7115	DSPR	pA	pA1	11463	1	51.4
7116	DSPR	pA	pA1	11463	1	47
7117	DSPR	pA	pA1	11463	1	53.55
7118	DSPR	pA	pA1	11463	1	17.6
7119	DSPR	pA	pA1	11463	1	66.48333333
7120	DSPR	pA	pA1	11463	1	42.15
7121	DSPR	pA	pA1	11463	1	25.3
7122	DSPR	pA	pA1	11463	1	31.8
7123	DSPR	pA	pA1	11463	1	29.15
7124	DSPR	pA	pA1	11463	1	58.45
7125	DSPR	pA	pA1	11463	1	16.6
7126	DSPR	pA	pA1	11463	1	44.25
7127	DSPR	pA	pA1	11463	1	22.48333333
7128	DSPR	pA	pA1	11464	1	37.9
7129	DSPR	pA	pA1	11464	1	6.283333333
7130	DSPR	pA	pA1	11464	1	32.71666667
7131	DSPR	pA	pA1	11464	1	60.26666667
7132	DSPR	pA	pA1	11464	1	49.58333333
7133	DSPR	pA	pA1	11464	1	8.633333333
7134	DSPR	pA	pA1	11464	1	22.1
7135	DSPR	pA	pA1	11464	1	27.38333333
7136	DSPR	pA	pA1	11464	1	45.2
7137	DSPR	pA	pA1	11464	1	23.51666667
7138	DSPR	pA	pA1	11464	1	7.45
7139	DSPR	pA	pA1	11464	1	13.53333333
7140	DSPR	pA	pA1	11464	1	25.36666667
7141	DSPR	pA	pA1	11464	1	23.21666667
7142	DSPR	pA	pA1	11464	1	39.13333333
7143	DSPR	pA	pA1	11464	1	67.85
7144	DSPR	pA	pA1	11465	1	21.26666667
7145	DSPR	pA	pA1	11465	1	32.56666667
7146	DSPR	pA	pA1	11465	1	24.63333333
7147	DSPR	pA	pA1	11465	1	8.983333333
7148	DSPR	pA	pA1	11465	1	16.33333333
7149	DSPR	pA	pA1	11465	1	28.18333333
7150	DSPR	pA	pA1	11465	1	14.48333333
7151	DSPR	pA	pA1	11465	1	33.13333333
7152	DSPR	pA	pA1	11465	1	28.35
7153	DSPR	pA	pA1	11465	1	38.16666667
7154	DSPR	pA	pA1	11465	1	22.38333333
7155	DSPR	pA	pA1	11465	1	14.88333333
7156	DSPR	pA	pA1	11465	1	17.35
7157	DSPR	pA	pA1	11465	1	4.8
7158	DSPR	pA	pA1	11466	1	37.61666667
7159	DSPR	pA	pA1	11466	1	65.25
7160	DSPR	pA	pA1	11466	1	79.93333333
7161	DSPR	pA	pA1	11466	1	65.63333333
7162	DSPR	pA	pA1	11466	1	14.96666667
7163	DSPR	pA	pA1	11466	1	36.43333333
7164	DSPR	pA	pA1	11466	1	37.35
7165	DSPR	pA	pA1	11466	1	33.65
7166	DSPR	pA	pA1	11466	1	54.46666667
7167	DSPR	pA	pA1	11466	1	46.18333333
7168	DSPR	pA	pA1	11466	1	41.9
7169	DSPR	pA	pA1	11466	1	37.23333333
7170	DSPR	pA	pA1	11466	1	9.4
7171	DSPR	pA	pA1	11466	1	12.05
7172	DSPR	pA	pA1	11466	1	21.51666667
7173	DSPR	pA	pA1	11466	1	21.85
7174	DSPR	pA	pA1	11467	1	17.21666667
7175	DSPR	pA	pA1	11467	1	14.93333333
7176	DSPR	pA	pA1	11467	1	9.516666667
7177	DSPR	pA	pA1	11467	1	14.38333333
7178	DSPR	pA	pA1	11467	1	14.73333333
7179	DSPR	pA	pA1	11467	1	6.066666667
7180	DSPR	pA	pA1	11467	1	24.25
7181	DSPR	pA	pA1	11467	1	15.81666667
7182	DSPR	pA	pA1	11467	1	6.983333333
7183	DSPR	pA	pA1	11467	1	22.93333333
7184	DSPR	pA	pA1	11467	1	10.78333333
7185	DSPR	pA	pA1	11467	1	18.91666667
7186	DSPR	pA	pA1	11467	1	8.433333333
7187	DSPR	pA	pA1	11467	1	12.78333333
7188	DSPR	pA	pA1	11467	1	12.41666667
7189	DSPR	pA	pA1	11467	1	21.15
7190	DSPR	pA	pA1	11468	1	54.85
7191	DSPR	pA	pA1	11468	1	51.65
7192	DSPR	pA	pA1	11468	1	39.31666667
7193	DSPR	pA	pA1	11468	1	40
7194	DSPR	pA	pA1	11468	1	14.96666667
7195	DSPR	pA	pA1	11468	1	38.88333333
7196	DSPR	pA	pA1	11468	1	47.86666667
7197	DSPR	pA	pA1	11468	1	50.68333333
7198	DSPR	pA	pA1	11468	1	14.88333333
7199	DSPR	pA	pA1	11468	1	45.38333333
7200	DSPR	pA	pA1	11468	1	43.31666667
7201	DSPR	pA	pA1	11468	1	54.48333333
7202	DSPR	pA	pA1	11468	1	54.31666667
7203	DSPR	pA	pA1	11468	1	33.43333333
7204	DSPR	pA	pA1	11468	1	22.68333333
7205	DSPR	pA	pA1	11468	1	33.55
7206	DSPR	pA	pA1	11469	1	19.43333333
7207	DSPR	pA	pA1	11469	1	28.35
7208	DSPR	pA	pA1	11469	1	24.48333333
7209	DSPR	pA	pA1	11469	1	10.8
7210	DSPR	pA	pA1	11469	1	42.4
7211	DSPR	pA	pA1	11469	1	35.05
7212	DSPR	pA	pA1	11469	1	11.35
7213	DSPR	pA	pA1	11469	1	29.21666667
7214	DSPR	pA	pA1	11469	1	7.9
7215	DSPR	pA	pA1	11469	1	10.58333333
7216	DSPR	pA	pA1	11469	1	5.933333333
7217	DSPR	pA	pA1	11469	1	13.71666667
7218	DSPR	pA	pA1	11469	1	41.36666667
7219	DSPR	pA	pA1	11469	1	34.9
7220	DSPR	pA	pA1	11469	1	38.41666667
7221	DSPR	pA	pA1	11469	1	8.983333333
7222	DSPR	pA	pA1	11470	1	27.61666667
7223	DSPR	pA	pA1	11470	1	30.01666667
7224	DSPR	pA	pA1	11470	1	24.33333333
7225	DSPR	pA	pA1	11470	1	53.31666667
7226	DSPR	pA	pA1	11470	1	31.95
7227	DSPR	pA	pA1	11470	1	41.21666667
7228	DSPR	pA	pA1	11470	1	10.1
7229	DSPR	pA	pA1	11470	1	26.68333333
7230	DSPR	pA	pA1	11470	1	27.45
7231	DSPR	pA	pA1	11470	1	29.3
7232	DSPR	pA	pA1	11470	1	31.98333333
7233	DSPR	pA	pA1	11470	1	36.3
7234	DSPR	pA	pA1	11470	1	32.73333333
7235	DSPR	pA	pA1	11470	1	22.53333333
7236	DSPR	pA	pA1	11470	1	26.21666667
7237	DSPR	pA	pA1	11470	1	61.36666667
7238	DSPR	pA	pA1	11471	1	48.3
7239	DSPR	pA	pA1	11471	1	35.73333333
7240	DSPR	pA	pA1	11471	1	23.91666667
7241	DSPR	pA	pA1	11471	1	28.85
7242	DSPR	pA	pA1	11471	1	56.25
7243	DSPR	pA	pA1	11471	1	9.233333333
7244	DSPR	pA	pA1	11471	1	52.96666667
7245	DSPR	pA	pA1	11471	1	70.85
7246	DSPR	pA	pA1	11471	1	37.96666667
7247	DSPR	pA	pA1	11471	1	23.33333333
7248	DSPR	pA	pA1	11471	1	26.36666667
7249	DSPR	pA	pA1	11471	1	33.9
7250	DSPR	pA	pA1	11471	1	50.25
7251	DSPR	pA	pA1	11471	1	36.1
7252	DSPR	pA	pA1	11471	1	46.93333333
7253	DSPR	pA	pA1	11471	1	29.41666667
7254	DSPR	pA	pA1	11472	1	14.81666667
7255	DSPR	pA	pA1	11472	1	8.15
7256	DSPR	pA	pA1	11472	1	18.28333333
7257	DSPR	pA	pA1	11472	1	43.48333333
7258	DSPR	pA	pA1	11472	1	7.866666667
7259	DSPR	pA	pA1	11472	1	26.08333333
7260	DSPR	pA	pA1	11472	1	46.48333333
7261	DSPR	pA	pA1	11472	1	21.71666667
7262	DSPR	pA	pA1	11472	1	11.68333333
7263	DSPR	pA	pA1	11472	1	22.86666667
7264	DSPR	pA	pA1	11472	1	17.51666667
7265	DSPR	pA	pA1	11472	1	8.516666667
7266	DSPR	pA	pA1	11472	1	12.48333333
7267	DSPR	pA	pA1	11472	1	13.75
7268	DSPR	pA	pA1	11472	1	8.3
7269	DSPR	pA	pA1	11472	1	12.25
7270	DSPR	pA	pA1	11473	1	7.666666667
7271	DSPR	pA	pA1	11473	1	13.21666667
7272	DSPR	pA	pA1	11473	1	52.21666667
7273	DSPR	pA	pA1	11473	1	42.6
7274	DSPR	pA	pA1	11473	1	10.26666667
7275	DSPR	pA	pA1	11473	1	34.58333333
7276	DSPR	pA	pA1	11473	1	36.85
7277	DSPR	pA	pA1	11473	1	57.15
7278	DSPR	pA	pA1	11473	1	32.91666667
7279	DSPR	pA	pA1	11473	1	46.36666667
7280	DSPR	pA	pA1	11473	1	32.38333333
7281	DSPR	pA	pA1	11473	1	13.35
7282	DSPR	pA	pA1	11473	1	12.11666667
7283	DSPR	pA	pA1	11473	1	18.06666667
7284	DSPR	pA	pA1	11474	1	21.6
7285	DSPR	pA	pA1	11474	1	21.31666667
7286	DSPR	pA	pA1	11474	1	60.55
7287	DSPR	pA	pA1	11474	1	29.1
7288	DSPR	pA	pA1	11474	1	54.18333333
7289	DSPR	pA	pA1	11474	1	105.3
7290	DSPR	pA	pA1	11474	1	23.46666667
7291	DSPR	pA	pA1	11474	1	43.03333333
7292	DSPR	pA	pA1	11474	1	43.3
7293	DSPR	pA	pA1	11474	1	70.95
7294	DSPR	pA	pA1	11474	1	60.53333333
7295	DSPR	pA	pA1	11474	1	25.48333333
7296	DSPR	pA	pA1	11474	1	85.45
7297	DSPR	pA	pA1	11474	1	34.03333333
7298	DSPR	pA	pA1	11474	1	35.1
7299	DSPR	pA	pA1	11474	1	27.25
7300	DSPR	pA	pA1	11475	1	26.65
7301	DSPR	pA	pA1	11475	1	9.316666667
7302	DSPR	pA	pA1	11475	1	23.1
7303	DSPR	pA	pA1	11475	1	11.73333333
7304	DSPR	pA	pA1	11475	1	11.75
7305	DSPR	pA	pA1	11475	1	9.016666667
7306	DSPR	pA	pA1	11475	1	6.35
7307	DSPR	pA	pA1	11475	1	5.8
7308	DSPR	pA	pA1	11475	1	8.516666667
7309	DSPR	pA	pA1	11475	1	15.51666667
7310	DSPR	pA	pA1	11475	1	4.316666667
7311	DSPR	pA	pA1	11475	1	27.95
7312	DSPR	pA	pA1	11475	1	8.05
7313	DSPR	pA	pA1	11475	1	15.85
7314	DSPR	pA	pA1	11475	1	8.9
7315	DSPR	pA	pA1	11475	1	6.183333333
7316	DSPR	pA	pA1	11476	1	49.45
7317	DSPR	pA	pA1	11476	1	37.55
7318	DSPR	pA	pA1	11476	1	39.83333333
7319	DSPR	pA	pA1	11476	1	16.11666667
7320	DSPR	pA	pA1	11476	1	16.33333333
7321	DSPR	pA	pA1	11476	1	51.76666667
7322	DSPR	pA	pA1	11476	1	36.51666667
7323	DSPR	pA	pA1	11476	1	53.25
7324	DSPR	pA	pA1	11476	1	30.38333333
7325	DSPR	pA	pA1	11476	1	38.28333333
7326	DSPR	pA	pA1	11476	1	39.21666667
7327	DSPR	pA	pA1	11476	1	26.41666667
7328	DSPR	pA	pA1	11476	1	18.18333333
7329	DSPR	pA	pA1	11476	1	24.16666667
7330	DSPR	pA	pA1	11476	1	36.36666667
7331	DSPR	pA	pA1	11477	1	16.51666667
7332	DSPR	pA	pA1	11477	1	19.25
7333	DSPR	pA	pA1	11477	1	16.91666667
7334	DSPR	pA	pA1	11477	1	26.28333333
7335	DSPR	pA	pA1	11477	1	15.7
7336	DSPR	pA	pA1	11477	1	14.03333333
7337	DSPR	pA	pA1	11477	1	23.95
7338	DSPR	pA	pA1	11477	1	8.016666667
7339	DSPR	pA	pA1	11477	1	23.1
7340	DSPR	pA	pA1	11477	1	20.13333333
7341	DSPR	pA	pA1	11477	1	15.65
7342	DSPR	pA	pA1	11477	1	16.46666667
7343	DSPR	pA	pA1	11477	1	12.81666667
7344	DSPR	pA	pA1	11477	1	9.2
7345	DSPR	pA	pA1	11477	1	18.33333333
7346	DSPR	pA	pA1	11477	1	27.45
7347	DSPR	pA	pA1	11478	1	75.01666667
7348	DSPR	pA	pA1	11478	1	62.5
7349	DSPR	pA	pA1	11478	1	50.98333333
7350	DSPR	pA	pA1	11478	1	60.91666667
7351	DSPR	pA	pA1	11478	1	54.81666667
7352	DSPR	pA	pA1	11478	1	100.35
7353	DSPR	pA	pA1	11478	1	63.93333333
7354	DSPR	pA	pA1	11478	1	50.4
7355	DSPR	pA	pA1	11478	1	58.75
7356	DSPR	pA	pA1	11478	1	49.55
7357	DSPR	pA	pA1	11478	1	30.9
7358	DSPR	pA	pA1	11478	1	53.96666667
7359	DSPR	pA	pA1	11478	1	98.16666667
7360	DSPR	pA	pA1	11478	1	55.46666667
7361	DSPR	pA	pA1	11478	1	30.15
7362	DSPR	pA	pA1	11478	2	70.96666667
7363	DSPR	pA	pA1	11478	2	39.35
7364	DSPR	pA	pA1	11478	2	118.6166667
7365	DSPR	pA	pA1	11478	2	54.85
7366	DSPR	pA	pA1	11478	2	42.78333333
7367	DSPR	pA	pA1	11478	2	89.21666667
7368	DSPR	pA	pA1	11478	2	30.1
7369	DSPR	pA	pA1	11478	2	19.11666667
7370	DSPR	pA	pA1	11478	2	90.9
7371	DSPR	pA	pA1	11478	2	38.83333333
7372	DSPR	pA	pA1	11478	2	59.71666667
7373	DSPR	pA	pA1	11478	2	42.85
7374	DSPR	pA	pA1	11478	2	102.4
7375	DSPR	pA	pA1	11478	2	79
7376	DSPR	pA	pA1	11478	2	53.6
7377	DSPR	pA	pA1	11479	1	25.11666667
7378	DSPR	pA	pA1	11479	1	4.433333333
7379	DSPR	pA	pA1	11479	1	14.9
7380	DSPR	pA	pA1	11479	1	25.1
7381	DSPR	pA	pA1	11479	1	19.51666667
7382	DSPR	pA	pA1	11479	1	19.91666667
7383	DSPR	pA	pA1	11479	1	17.38333333
7384	DSPR	pA	pA1	11479	1	15.56666667
7385	DSPR	pA	pA1	11479	1	16.38333333
7386	DSPR	pA	pA1	11479	1	18.31666667
7387	DSPR	pA	pA1	11479	1	11.4
7388	DSPR	pA	pA1	11479	1	18.1
7389	DSPR	pA	pA1	11479	1	28.51666667
7390	DSPR	pA	pA1	11479	1	17.3
7391	DSPR	pA	pA1	11479	1	21.93333333
7392	DSPR	pA	pA1	11479	1	13.1
7393	DSPR	pA	pA1	11480	1	18.15
7394	DSPR	pA	pA1	11480	1	8.166666667
7395	DSPR	pA	pA1	11480	1	20.93333333
7396	DSPR	pA	pA1	11480	1	14.65
7397	DSPR	pA	pA1	11480	1	13.81666667
7398	DSPR	pA	pA1	11480	1	26.5
7399	DSPR	pA	pA1	11480	1	16.26666667
7400	DSPR	pA	pA1	11480	1	31.53333333
7401	DSPR	pA	pA1	11480	1	20.33333333
7402	DSPR	pA	pA1	11480	1	14.96666667
7403	DSPR	pA	pA1	11480	1	9.133333333
7404	DSPR	pA	pA1	11480	1	18.86666667
7405	DSPR	pA	pA1	11480	1	53.05
7406	DSPR	pA	pA1	11480	1	10.3
7407	DSPR	pA	pA1	11480	1	13.3
7408	DSPR	pA	pA1	11480	1	29.93333333
7409	DSPR	pA	pA1	11481	1	17.46666667
7410	DSPR	pA	pA1	11481	1	38.43333333
7411	DSPR	pA	pA1	11481	1	54.16666667
7412	DSPR	pA	pA1	11481	1	14.71666667
7413	DSPR	pA	pA1	11481	1	36.08333333
7414	DSPR	pA	pA1	11481	1	29.7
7415	DSPR	pA	pA1	11481	1	34.95
7416	DSPR	pA	pA1	11481	1	26.01666667
7417	DSPR	pA	pA1	11481	1	10.08333333
7418	DSPR	pA	pA1	11481	1	23.8
7419	DSPR	pA	pA1	11481	1	20.76666667
7420	DSPR	pA	pA1	11481	1	41.63333333
7421	DSPR	pA	pA1	11481	1	22.81666667
7422	DSPR	pA	pA1	11481	1	30.55
7423	DSPR	pA	pA1	11481	1	16.81666667
7424	DSPR	pA	pA1	11481	1	21.8
7425	DSPR	pA	pA1	11482	1	38.48333333
7426	DSPR	pA	pA1	11482	1	62.6
7427	DSPR	pA	pA1	11482	1	53.71666667
7428	DSPR	pA	pA1	11482	1	84.56666667
7429	DSPR	pA	pA1	11482	1	84.45
7430	DSPR	pA	pA1	11482	1	28.83333333
7431	DSPR	pA	pA1	11482	1	40.33333333
7432	DSPR	pA	pA1	11482	1	39.71666667
7433	DSPR	pA	pA1	11482	1	67.2
7434	DSPR	pA	pA1	11482	1	38.96666667
7435	DSPR	pA	pA1	11482	1	53.7
7436	DSPR	pA	pA1	11482	1	84.8
7437	DSPR	pA	pA1	11482	1	105.85
7438	DSPR	pA	pA1	11482	1	69.35
7439	DSPR	pA	pA1	11482	1	12.28333333
7440	DSPR	pA	pA1	11482	1	32.65
7441	DSPR	pA	pA1	11483	1	40.6
7442	DSPR	pA	pA1	11483	1	42.38333333
7443	DSPR	pA	pA1	11483	1	53.78333333
7444	DSPR	pA	pA1	11483	1	29
7445	DSPR	pA	pA1	11483	1	28.61666667
7446	DSPR	pA	pA1	11483	1	31.4
7447	DSPR	pA	pA1	11483	1	22.86666667
7448	DSPR	pA	pA1	11483	1	25.26666667
7449	DSPR	pA	pA1	11483	1	83.05
7450	DSPR	pA	pA1	11483	1	40.55
7451	DSPR	pA	pA1	11483	1	41.93333333
7452	DSPR	pA	pA1	11483	1	20.33333333
7453	DSPR	pA	pA1	11483	1	36.56666667
7454	DSPR	pA	pA1	11483	1	60.23333333
7455	DSPR	pA	pA1	11483	1	16.6
7456	DSPR	pA	pA1	11484	1	17.43333333
7457	DSPR	pA	pA1	11484	1	31.86666667
7458	DSPR	pA	pA1	11484	1	25.76666667
7459	DSPR	pA	pA1	11484	1	33.95
7460	DSPR	pA	pA1	11484	1	40.53333333
7461	DSPR	pA	pA1	11484	1	12.75
7462	DSPR	pA	pA1	11484	1	41.26666667
7463	DSPR	pA	pA1	11484	1	37.96666667
7464	DSPR	pA	pA1	11484	1	29.65
7465	DSPR	pA	pA1	11484	1	74.48333333
7466	DSPR	pA	pA1	11484	1	38.15
7467	DSPR	pA	pA1	11484	1	36.65
7468	DSPR	pA	pA1	11484	1	24.51666667
7469	DSPR	pA	pA1	11484	1	26.06666667
7470	DSPR	pA	pA1	11484	1	27.71666667
7471	DSPR	pA	pA1	11484	1	18.5
7472	DSPR	pA	pA1	11485	1	8.316666667
7473	DSPR	pA	pA1	11485	1	7.766666667
7474	DSPR	pA	pA1	11485	1	6.683333333
7475	DSPR	pA	pA1	11485	1	10.46666667
7476	DSPR	pA	pA1	11485	1	11.43333333
7477	DSPR	pA	pA1	11485	1	23.66666667
7478	DSPR	pA	pA1	11485	1	46.33333333
7479	DSPR	pA	pA1	11485	1	23.1
7480	DSPR	pA	pA1	11485	1	8.5
7481	DSPR	pA	pA1	11485	1	7.95
7482	DSPR	pA	pA1	11485	1	12.85
7483	DSPR	pA	pA1	11485	1	22.18333333
7484	DSPR	pA	pA1	11485	1	10.51666667
7485	DSPR	pA	pA1	11485	1	9.85
7486	DSPR	pA	pA1	11485	1	10.25
7487	DSPR	pA	pA1	11485	1	16.18333333
7488	DSPR	pA	pA1	11486	1	9.383333333
7489	DSPR	pA	pA1	11486	1	9.983333333
7490	DSPR	pA	pA1	11486	1	21.81666667
7491	DSPR	pA	pA1	11486	1	23.11666667
7492	DSPR	pA	pA1	11486	1	9.95
7493	DSPR	pA	pA1	11486	1	22.3
7494	DSPR	pA	pA1	11486	1	14.85
7495	DSPR	pA	pA1	11486	1	18.78333333
7496	DSPR	pA	pA1	11486	1	9.666666667
7497	DSPR	pA	pA1	11486	1	21.75
7498	DSPR	pA	pA1	11486	1	15.85
7499	DSPR	pA	pA1	11486	1	21.5
7500	DSPR	pA	pA1	11486	1	14.9
7501	DSPR	pA	pA1	11486	1	21.51666667
7502	DSPR	pA	pA1	11486	1	21.38333333
7503	DSPR	pA	pA1	11486	1	27.33333333
7504	DSPR	pA	pA1	11486	2	24.4
7505	DSPR	pA	pA1	11486	2	24.88333333
7506	DSPR	pA	pA1	11486	2	5.9
7507	DSPR	pA	pA1	11486	2	34.08333333
7508	DSPR	pA	pA1	11486	2	20.66666667
7509	DSPR	pA	pA1	11486	2	29.28333333
7510	DSPR	pA	pA1	11486	2	22.21666667
7511	DSPR	pA	pA1	11486	2	32.31666667
7512	DSPR	pA	pA1	11486	2	5.816666667
7513	DSPR	pA	pA1	11486	2	17.38333333
7514	DSPR	pA	pA1	11486	2	17.36666667
7515	DSPR	pA	pA1	11486	2	19.8
7516	DSPR	pA	pA1	11486	2	19.25
7517	DSPR	pA	pA1	11486	2	22.31666667
7518	DSPR	pA	pA1	11486	2	28.18333333
7519	DSPR	pA	pA1	11486	2	22.18333333
7520	DSPR	pA	pA1	11487	1	46.46666667
7521	DSPR	pA	pA1	11487	1	32.58333333
7522	DSPR	pA	pA1	11487	1	29.05
7523	DSPR	pA	pA1	11487	1	37.58333333
7524	DSPR	pA	pA1	11487	1	42.6
7525	DSPR	pA	pA1	11487	1	43.21666667
7526	DSPR	pA	pA1	11487	1	17.68333333
7527	DSPR	pA	pA1	11487	1	62.38333333
7528	DSPR	pA	pA1	11487	1	28.21666667
7529	DSPR	pA	pA1	11487	1	30.53333333
7530	DSPR	pA	pA1	11487	1	31.75
7531	DSPR	pA	pA1	11487	1	22.38333333
7532	DSPR	pA	pA1	11487	1	29.15
7533	DSPR	pA	pA1	11487	1	33.86666667
7534	DSPR	pA	pA1	11487	1	53
7535	DSPR	pA	pA1	11487	1	20.76666667
7536	DSPR	pA	pA1	11489	1	30.08333333
7537	DSPR	pA	pA1	11489	1	4.95
7538	DSPR	pA	pA1	11489	1	10.01666667
7539	DSPR	pA	pA1	11489	1	31.26666667
7540	DSPR	pA	pA1	11489	1	15.36666667
7541	DSPR	pA	pA1	11489	1	17.8
7542	DSPR	pA	pA1	11489	1	8.466666667
7543	DSPR	pA	pA1	11489	1	32.68333333
7544	DSPR	pA	pA1	11489	1	6.5
7545	DSPR	pA	pA1	11489	1	28.66666667
7546	DSPR	pA	pA1	11489	1	13.83333333
7547	DSPR	pA	pA1	11489	1	16.2
7548	DSPR	pA	pA1	11489	1	9.55
7549	DSPR	pA	pA1	11489	1	7.65
7550	DSPR	pA	pA1	11489	1	32.88333333
7551	DSPR	pA	pA1	11490	1	39.05
7552	DSPR	pA	pA1	11490	1	33.68333333
7553	DSPR	pA	pA1	11490	1	52.6
7554	DSPR	pA	pA1	11490	1	23.18333333
7555	DSPR	pA	pA1	11490	1	38.86666667
7556	DSPR	pA	pA1	11490	1	61.75
7557	DSPR	pA	pA1	11490	1	51.18333333
7558	DSPR	pA	pA1	11490	1	63.76666667
7559	DSPR	pA	pA1	11490	1	56.55
7560	DSPR	pA	pA1	11490	1	62.61666667
7561	DSPR	pA	pA1	11490	1	31
7562	DSPR	pA	pA1	11490	1	49.55
7563	DSPR	pA	pA1	11490	1	34.15
7564	DSPR	pA	pA1	11490	1	14.88333333
7565	DSPR	pA	pA1	11490	1	57.9
7566	DSPR	pA	pA1	11490	1	90.1
7567	DSPR	pA	pA1	11491	1	20.51666667
7568	DSPR	pA	pA1	11491	1	11.1
7569	DSPR	pA	pA1	11491	1	7.383333333
7570	DSPR	pA	pA1	11491	1	7.016666667
7571	DSPR	pA	pA1	11491	1	21.88333333
7572	DSPR	pA	pA1	11491	1	7.333333333
7573	DSPR	pA	pA1	11491	1	33.61666667
7574	DSPR	pA	pA1	11491	1	22.51666667
7575	DSPR	pA	pA1	11491	1	10.41666667
7576	DSPR	pA	pA1	11491	1	45.71666667
7577	DSPR	pA	pA1	11491	1	13.93333333
7578	DSPR	pA	pA1	11491	1	20.61666667
7579	DSPR	pA	pA1	11491	1	35.4
7580	DSPR	pA	pA1	11491	1	19.73333333
7581	DSPR	pA	pA1	11491	1	24.83333333
7582	DSPR	pA	pA1	11491	1	12.41666667
7583	DSPR	pA	pA2	12001	1	95.05
7584	DSPR	pA	pA2	12001	1	46.35
7585	DSPR	pA	pA2	12001	1	113.0333333
7586	DSPR	pA	pA2	12001	1	118.3333333
7587	DSPR	pA	pA2	12001	1	94.43333333
7588	DSPR	pA	pA2	12001	1	120.0666667
7589	DSPR	pA	pA2	12001	1	47.68333333
7590	DSPR	pA	pA2	12001	1	61.61666667
7591	DSPR	pA	pA2	12001	1	45.96666667
7592	DSPR	pA	pA2	12001	1	78.41666667
7593	DSPR	pA	pA2	12001	1	75.6
7594	DSPR	pA	pA2	12001	1	80.38333333
7595	DSPR	pA	pA2	12001	1	113.3333333
7596	DSPR	pA	pA2	12001	1	87
7597	DSPR	pA	pA2	12001	1	73.45
7598	DSPR	pA	pA2	12001	1	115.3666667
7599	DSPR	pA	pA2	12001	2	85.43333333
7600	DSPR	pA	pA2	12001	2	75.61666667
7601	DSPR	pA	pA2	12001	2	101.9833333
7602	DSPR	pA	pA2	12001	2	104.2666667
7603	DSPR	pA	pA2	12001	2	83.95
7604	DSPR	pA	pA2	12001	2	53.21666667
7605	DSPR	pA	pA2	12001	2	90.83333333
7606	DSPR	pA	pA2	12001	2	117.6833333
7607	DSPR	pA	pA2	12001	2	110.7833333
7608	DSPR	pA	pA2	12001	2	101.5666667
7609	DSPR	pA	pA2	12001	2	83.05
7610	DSPR	pA	pA2	12001	2	84.23333333
7611	DSPR	pA	pA2	12001	2	64.95
7612	DSPR	pA	pA2	12001	2	66.11666667
7613	DSPR	pA	pA2	12001	2	100.0833333
7614	DSPR	pA	pA2	12001	2	83.26666667
7615	DSPR	pA	pA2	12002	1	67.05
7616	DSPR	pA	pA2	12002	1	87.85
7617	DSPR	pA	pA2	12002	1	70.68333333
7618	DSPR	pA	pA2	12002	1	73.88333333
7619	DSPR	pA	pA2	12002	1	73.96666667
7620	DSPR	pA	pA2	12002	1	83.55
7621	DSPR	pA	pA2	12002	1	67.75
7622	DSPR	pA	pA2	12002	1	76.75
7623	DSPR	pA	pA2	12002	1	51.81666667
7624	DSPR	pA	pA2	12002	1	22.91666667
7625	DSPR	pA	pA2	12002	1	63.88333333
7626	DSPR	pA	pA2	12002	1	45.26666667
7627	DSPR	pA	pA2	12002	1	71.23333333
7628	DSPR	pA	pA2	12002	1	63.4
7629	DSPR	pA	pA2	12002	1	72.51666667
7630	DSPR	pA	pA2	12002	1	80.81666667
7631	DSPR	pA	pA2	12003	1	46.81666667
7632	DSPR	pA	pA2	12003	1	45.43333333
7633	DSPR	pA	pA2	12003	1	75.76666667
7634	DSPR	pA	pA2	12003	1	71.55
7635	DSPR	pA	pA2	12003	1	75.2
7636	DSPR	pA	pA2	12003	1	75.08333333
7637	DSPR	pA	pA2	12003	1	77.75
7638	DSPR	pA	pA2	12003	1	47.98333333
7639	DSPR	pA	pA2	12003	1	65.73333333
7640	DSPR	pA	pA2	12003	1	73.81666667
7641	DSPR	pA	pA2	12003	1	53.08333333
7642	DSPR	pA	pA2	12003	1	57.78333333
7643	DSPR	pA	pA2	12003	1	52.68333333
7644	DSPR	pA	pA2	12003	1	76.05
7645	DSPR	pA	pA2	12003	1	61.56666667
7646	DSPR	pA	pA2	12003	1	65.18333333
7647	DSPR	pA	pA2	12003	2	40.51666667
7648	DSPR	pA	pA2	12003	2	43.1
7649	DSPR	pA	pA2	12003	2	12.95
7650	DSPR	pA	pA2	12003	2	107.8
7651	DSPR	pA	pA2	12003	2	62.73333333
7652	DSPR	pA	pA2	12003	2	25.9
7653	DSPR	pA	pA2	12003	2	75.23333333
7654	DSPR	pA	pA2	12003	2	99.3
7655	DSPR	pA	pA2	12003	2	74.71666667
7656	DSPR	pA	pA2	12003	2	101.3166667
7657	DSPR	pA	pA2	12003	2	93.16666667
7658	DSPR	pA	pA2	12003	2	99.73333333
7659	DSPR	pA	pA2	12003	2	101.5166667
7660	DSPR	pA	pA2	12003	2	78.33333333
7661	DSPR	pA	pA2	12003	2	81.95
7662	DSPR	pA	pA2	12003	2	116.1166667
7663	DSPR	pA	pA2	12004	1	60.28333333
7664	DSPR	pA	pA2	12004	1	28.73333333
7665	DSPR	pA	pA2	12004	1	45.91666667
7666	DSPR	pA	pA2	12004	1	46.8
7667	DSPR	pA	pA2	12004	1	43.53333333
7668	DSPR	pA	pA2	12004	1	43.93333333
7669	DSPR	pA	pA2	12004	1	50.1
7670	DSPR	pA	pA2	12004	1	29.83333333
7671	DSPR	pA	pA2	12004	1	39.11666667
7672	DSPR	pA	pA2	12004	1	29.33333333
7673	DSPR	pA	pA2	12004	1	49.88333333
7674	DSPR	pA	pA2	12004	1	42.15
7675	DSPR	pA	pA2	12004	1	22.9
7676	DSPR	pA	pA2	12004	1	50.18333333
7677	DSPR	pA	pA2	12004	1	41.48333333
7678	DSPR	pA	pA2	12004	1	44.18333333
7679	DSPR	pA	pA2	12005	1	17.4
7680	DSPR	pA	pA2	12005	1	67.66666667
7681	DSPR	pA	pA2	12005	1	74.75
7682	DSPR	pA	pA2	12005	1	37.48333333
7683	DSPR	pA	pA2	12005	1	15.63333333
7684	DSPR	pA	pA2	12005	1	9.766666667
7685	DSPR	pA	pA2	12005	1	16.18333333
7686	DSPR	pA	pA2	12005	1	34.36666667
7687	DSPR	pA	pA2	12005	1	26.35
7688	DSPR	pA	pA2	12005	1	27.88333333
7689	DSPR	pA	pA2	12005	1	45.76666667
7690	DSPR	pA	pA2	12005	1	12.55
7691	DSPR	pA	pA2	12005	1	27.2
7692	DSPR	pA	pA2	12005	1	44.03333333
7693	DSPR	pA	pA2	12005	1	10.95
7694	DSPR	pA	pA2	12005	2	9.883333333
7695	DSPR	pA	pA2	12005	2	42.23333333
7696	DSPR	pA	pA2	12005	2	15.86666667
7697	DSPR	pA	pA2	12005	2	13.06666667
7698	DSPR	pA	pA2	12005	2	23.31666667
7699	DSPR	pA	pA2	12005	2	13.31666667
7700	DSPR	pA	pA2	12005	2	18.15
7701	DSPR	pA	pA2	12005	2	25.26666667
7702	DSPR	pA	pA2	12005	2	31.41666667
7703	DSPR	pA	pA2	12005	2	16.75
7704	DSPR	pA	pA2	12005	2	34.13333333
7705	DSPR	pA	pA2	12005	2	13.15
7706	DSPR	pA	pA2	12005	2	8.333333333
7707	DSPR	pA	pA2	12005	2	32.68333333
7708	DSPR	pA	pA2	12005	2	14.61666667
7709	DSPR	pA	pA2	12005	2	18.73333333
7710	DSPR	pA	pA2	12006	1	34.01666667
7711	DSPR	pA	pA2	12006	1	27.21666667
7712	DSPR	pA	pA2	12006	1	6.25
7713	DSPR	pA	pA2	12006	1	11.9
7714	DSPR	pA	pA2	12006	1	17.83333333
7715	DSPR	pA	pA2	12006	1	19.21666667
7716	DSPR	pA	pA2	12006	1	21.81666667
7717	DSPR	pA	pA2	12006	1	9.316666667
7718	DSPR	pA	pA2	12006	1	15.28333333
7719	DSPR	pA	pA2	12006	1	29.86666667
7720	DSPR	pA	pA2	12006	1	22.55
7721	DSPR	pA	pA2	12006	1	26
7722	DSPR	pA	pA2	12006	1	25.53333333
7723	DSPR	pA	pA2	12006	1	10.38333333
7724	DSPR	pA	pA2	12006	1	35.08333333
7725	DSPR	pA	pA2	12006	1	14.2
7726	DSPR	pA	pA2	12006	2	12.61666667
7727	DSPR	pA	pA2	12006	2	21.43333333
7728	DSPR	pA	pA2	12006	2	16.33333333
7729	DSPR	pA	pA2	12006	2	20.5
7730	DSPR	pA	pA2	12006	2	23.18333333
7731	DSPR	pA	pA2	12006	2	21.26666667
7732	DSPR	pA	pA2	12006	2	25.15
7733	DSPR	pA	pA2	12006	2	24.2
7734	DSPR	pA	pA2	12006	2	13.36666667
7735	DSPR	pA	pA2	12006	2	15.1
7736	DSPR	pA	pA2	12006	2	21.38333333
7737	DSPR	pA	pA2	12006	2	10.56666667
7738	DSPR	pA	pA2	12006	2	22.05
7739	DSPR	pA	pA2	12006	2	22.63333333
7740	DSPR	pA	pA2	12007	1	101.1833333
7741	DSPR	pA	pA2	12007	1	81.51666667
7742	DSPR	pA	pA2	12007	1	59.35
7743	DSPR	pA	pA2	12007	1	88.93333333
7744	DSPR	pA	pA2	12007	1	59.31666667
7745	DSPR	pA	pA2	12007	1	100.5
7746	DSPR	pA	pA2	12007	1	78.25
7747	DSPR	pA	pA2	12007	1	68.43333333
7748	DSPR	pA	pA2	12007	1	75.1
7749	DSPR	pA	pA2	12007	1	109.5833333
7750	DSPR	pA	pA2	12007	1	81.4
7751	DSPR	pA	pA2	12007	1	84.9
7752	DSPR	pA	pA2	12007	1	95.03333333
7753	DSPR	pA	pA2	12007	1	80.66666667
7754	DSPR	pA	pA2	12007	1	79.16666667
7755	DSPR	pA	pA2	12007	1	105.6833333
7756	DSPR	pA	pA2	12007	2	38.03333333
7757	DSPR	pA	pA2	12007	2	109.45
7758	DSPR	pA	pA2	12007	2	89.08333333
7759	DSPR	pA	pA2	12007	2	69.03333333
7760	DSPR	pA	pA2	12007	2	46.3
7761	DSPR	pA	pA2	12007	2	89.1
7762	DSPR	pA	pA2	12007	2	86.6
7763	DSPR	pA	pA2	12007	2	38.83333333
7764	DSPR	pA	pA2	12007	2	85.66666667
7765	DSPR	pA	pA2	12007	2	64.18333333
7766	DSPR	pA	pA2	12007	2	42.6
7767	DSPR	pA	pA2	12007	2	50.5
7768	DSPR	pA	pA2	12007	2	117.7333333
7769	DSPR	pA	pA2	12007	2	48.23333333
7770	DSPR	pA	pA2	12007	2	69.91666667
7771	DSPR	pA	pA2	12007	2	62.91666667
7772	DSPR	pA	pA2	12008	1	36.53333333
7773	DSPR	pA	pA2	12008	1	29.51666667
7774	DSPR	pA	pA2	12008	1	53.36666667
7775	DSPR	pA	pA2	12008	1	55
7776	DSPR	pA	pA2	12008	1	77.8
7777	DSPR	pA	pA2	12008	1	63.03333333
7778	DSPR	pA	pA2	12008	1	58.88333333
7779	DSPR	pA	pA2	12008	1	75.46666667
7780	DSPR	pA	pA2	12008	1	70.4
7781	DSPR	pA	pA2	12008	1	38.73333333
7782	DSPR	pA	pA2	12008	1	34.01666667
7783	DSPR	pA	pA2	12008	1	24.31666667
7784	DSPR	pA	pA2	12008	1	35.78333333
7785	DSPR	pA	pA2	12008	1	91.05
7786	DSPR	pA	pA2	12008	1	38.95
7787	DSPR	pA	pA2	12008	1	87.5
7788	DSPR	pA	pA2	12008	2	15.5
7789	DSPR	pA	pA2	12008	2	27.98333333
7790	DSPR	pA	pA2	12008	2	40.01666667
7791	DSPR	pA	pA2	12008	2	57.96666667
7792	DSPR	pA	pA2	12008	2	50.96666667
7793	DSPR	pA	pA2	12008	2	18.68333333
7794	DSPR	pA	pA2	12008	2	94.38333333
7795	DSPR	pA	pA2	12008	2	25.96666667
7796	DSPR	pA	pA2	12008	2	117.5833333
7797	DSPR	pA	pA2	12008	2	34.58333333
7798	DSPR	pA	pA2	12008	2	98.25
7799	DSPR	pA	pA2	12008	2	18.91666667
7800	DSPR	pA	pA2	12008	2	45.9
7801	DSPR	pA	pA2	12008	2	39.05
7802	DSPR	pA	pA2	12008	2	37.05
7803	DSPR	pA	pA2	12009	1	60.05
7804	DSPR	pA	pA2	12009	1	37.85
7805	DSPR	pA	pA2	12009	1	66.23333333
7806	DSPR	pA	pA2	12009	1	52.78333333
7807	DSPR	pA	pA2	12009	1	51.6
7808	DSPR	pA	pA2	12009	1	58.88333333
7809	DSPR	pA	pA2	12009	1	40.11666667
7810	DSPR	pA	pA2	12009	1	51.71666667
7811	DSPR	pA	pA2	12009	1	75.08333333
7812	DSPR	pA	pA2	12009	1	50.96666667
7813	DSPR	pA	pA2	12009	1	48.23333333
7814	DSPR	pA	pA2	12009	1	40.05
7815	DSPR	pA	pA2	12009	1	53.4
7816	DSPR	pA	pA2	12009	1	61.63333333
7817	DSPR	pA	pA2	12009	1	59.46666667
7818	DSPR	pA	pA2	12009	1	52.66666667
7819	DSPR	pA	pA2	12009	2	29.66666667
7820	DSPR	pA	pA2	12009	2	37.98333333
7821	DSPR	pA	pA2	12009	2	43.25
7822	DSPR	pA	pA2	12009	2	41.88333333
7823	DSPR	pA	pA2	12009	2	37.73333333
7824	DSPR	pA	pA2	12009	2	36.76666667
7825	DSPR	pA	pA2	12009	2	48.4
7826	DSPR	pA	pA2	12009	2	34.76666667
7827	DSPR	pA	pA2	12009	2	62.9
7828	DSPR	pA	pA2	12009	2	55.91666667
7829	DSPR	pA	pA2	12009	2	37.33333333
7830	DSPR	pA	pA2	12009	2	51.18333333
7831	DSPR	pA	pA2	12009	2	34.9
7832	DSPR	pA	pA2	12009	2	43.1
7833	DSPR	pA	pA2	12009	2	40.6
7834	DSPR	pA	pA2	12009	2	35.98333333
7835	DSPR	pA	pA2	12010	1	81.81666667
7836	DSPR	pA	pA2	12010	1	55.46666667
7837	DSPR	pA	pA2	12010	1	35.96666667
7838	DSPR	pA	pA2	12010	1	75.35
7839	DSPR	pA	pA2	12010	1	71.93333333
7840	DSPR	pA	pA2	12010	1	71.51666667
7841	DSPR	pA	pA2	12010	1	44.5
7842	DSPR	pA	pA2	12010	1	52.18333333
7843	DSPR	pA	pA2	12010	1	28.03333333
7844	DSPR	pA	pA2	12010	1	59.58333333
7845	DSPR	pA	pA2	12010	1	67.51666667
7846	DSPR	pA	pA2	12010	1	66.85
7847	DSPR	pA	pA2	12010	1	66.46666667
7848	DSPR	pA	pA2	12010	1	46.55
7849	DSPR	pA	pA2	12010	1	53.63333333
7850	DSPR	pA	pA2	12010	1	74.18333333
7851	DSPR	pA	pA2	12010	2	18.18333333
7852	DSPR	pA	pA2	12010	2	33.56666667
7853	DSPR	pA	pA2	12010	2	74.35
7854	DSPR	pA	pA2	12010	2	13.7
7855	DSPR	pA	pA2	12010	2	52.23333333
7856	DSPR	pA	pA2	12010	2	41.55
7857	DSPR	pA	pA2	12010	2	16.73333333
7858	DSPR	pA	pA2	12010	2	67.93333333
7859	DSPR	pA	pA2	12010	2	32.1
7860	DSPR	pA	pA2	12010	2	41.76666667
7861	DSPR	pA	pA2	12010	2	37.43333333
7862	DSPR	pA	pA2	12010	2	37.31666667
7863	DSPR	pA	pA2	12010	2	67.23333333
7864	DSPR	pA	pA2	12010	2	83.56666667
7865	DSPR	pA	pA2	12010	2	18.05
7866	DSPR	pA	pA2	12010	2	66.86666667
7867	DSPR	pA	pA2	12011	1	12.56666667
7868	DSPR	pA	pA2	12011	1	11.51666667
7869	DSPR	pA	pA2	12011	1	14.05
7870	DSPR	pA	pA2	12011	1	22.16666667
7871	DSPR	pA	pA2	12011	1	39.28333333
7872	DSPR	pA	pA2	12011	1	27.51666667
7873	DSPR	pA	pA2	12011	1	32.2
7874	DSPR	pA	pA2	12011	1	33
7875	DSPR	pA	pA2	12011	1	24.16666667
7876	DSPR	pA	pA2	12011	1	7.266666667
7877	DSPR	pA	pA2	12011	1	18.53333333
7878	DSPR	pA	pA2	12011	1	20.56666667
7879	DSPR	pA	pA2	12011	1	30.03333333
7880	DSPR	pA	pA2	12011	1	52.28333333
7881	DSPR	pA	pA2	12011	1	7.95
7882	DSPR	pA	pA2	12011	1	15.71666667
7883	DSPR	pA	pA2	12011	2	57.73333333
7884	DSPR	pA	pA2	12011	2	7.883333333
7885	DSPR	pA	pA2	12011	2	10.18333333
7886	DSPR	pA	pA2	12011	2	6.466666667
7887	DSPR	pA	pA2	12011	2	11.18333333
7888	DSPR	pA	pA2	12011	2	10.35
7889	DSPR	pA	pA2	12011	2	10.8
7890	DSPR	pA	pA2	12011	2	14.51666667
7891	DSPR	pA	pA2	12011	2	9.833333333
7892	DSPR	pA	pA2	12011	2	7.183333333
7893	DSPR	pA	pA2	12011	2	7.9
7894	DSPR	pA	pA2	12011	2	15.11666667
7895	DSPR	pA	pA2	12011	2	7.116666667
7896	DSPR	pA	pA2	12011	2	14.16666667
7897	DSPR	pA	pA2	12011	2	10.33333333
7898	DSPR	pA	pA2	12011	2	11.2
7899	DSPR	pA	pA2	12013	1	39.3
7900	DSPR	pA	pA2	12013	1	36.03333333
7901	DSPR	pA	pA2	12013	1	33.4
7902	DSPR	pA	pA2	12013	1	41.3
7903	DSPR	pA	pA2	12013	1	41.03333333
7904	DSPR	pA	pA2	12013	1	14.35
7905	DSPR	pA	pA2	12013	1	33.76666667
7906	DSPR	pA	pA2	12013	1	37.71666667
7907	DSPR	pA	pA2	12013	1	53.21666667
7908	DSPR	pA	pA2	12013	1	31.9
7909	DSPR	pA	pA2	12013	1	37.51666667
7910	DSPR	pA	pA2	12013	1	43.61666667
7911	DSPR	pA	pA2	12013	1	37.1
7912	DSPR	pA	pA2	12013	1	44.43333333
7913	DSPR	pA	pA2	12013	1	21.28333333
7914	DSPR	pA	pA2	12013	1	48.73333333
7915	DSPR	pA	pA2	12014	1	9.183333333
7916	DSPR	pA	pA2	12014	1	36.83333333
7917	DSPR	pA	pA2	12014	1	39.36666667
7918	DSPR	pA	pA2	12014	1	29.18333333
7919	DSPR	pA	pA2	12014	1	48.03333333
7920	DSPR	pA	pA2	12014	1	27.66666667
7921	DSPR	pA	pA2	12014	1	43.11666667
7922	DSPR	pA	pA2	12014	1	21.41666667
7923	DSPR	pA	pA2	12014	1	40.51666667
7924	DSPR	pA	pA2	12014	1	27.5
7925	DSPR	pA	pA2	12014	1	36.13333333
7926	DSPR	pA	pA2	12014	1	38.53333333
7927	DSPR	pA	pA2	12014	1	12.11666667
7928	DSPR	pA	pA2	12014	1	39.56666667
7929	DSPR	pA	pA2	12014	1	15.35
7930	DSPR	pA	pA2	12014	1	52.63333333
7931	DSPR	pA	pA2	12014	2	6.5
7932	DSPR	pA	pA2	12014	2	12.6
7933	DSPR	pA	pA2	12014	2	7.483333333
7934	DSPR	pA	pA2	12014	2	57.9
7935	DSPR	pA	pA2	12014	2	10.36666667
7936	DSPR	pA	pA2	12014	2	4.766666667
7937	DSPR	pA	pA2	12014	2	44.85
7938	DSPR	pA	pA2	12014	2	5.766666667
7939	DSPR	pA	pA2	12014	2	12.21666667
7940	DSPR	pA	pA2	12014	2	5.416666667
7941	DSPR	pA	pA2	12014	2	7.1
7942	DSPR	pA	pA2	12014	2	12
7943	DSPR	pA	pA2	12014	2	34.06666667
7944	DSPR	pA	pA2	12014	2	7.65
7945	DSPR	pA	pA2	12014	2	26.86666667
7946	DSPR	pA	pA2	12014	2	9.7
7947	DSPR	pA	pA2	12015	1	49.28333333
7948	DSPR	pA	pA2	12015	1	29.11666667
7949	DSPR	pA	pA2	12015	1	16.88333333
7950	DSPR	pA	pA2	12015	1	36.2
7951	DSPR	pA	pA2	12015	1	59.78333333
7952	DSPR	pA	pA2	12015	1	47.6
7953	DSPR	pA	pA2	12015	1	54.31666667
7954	DSPR	pA	pA2	12015	1	29.76666667
7955	DSPR	pA	pA2	12015	1	26.51666667
7956	DSPR	pA	pA2	12015	1	37.1
7957	DSPR	pA	pA2	12015	1	34.71666667
7958	DSPR	pA	pA2	12015	1	31.73333333
7959	DSPR	pA	pA2	12015	1	36.85
7960	DSPR	pA	pA2	12015	1	41.53333333
7961	DSPR	pA	pA2	12015	1	31.5
7962	DSPR	pA	pA2	12015	1	51.51666667
7963	DSPR	pA	pA2	12015	2	28.85
7964	DSPR	pA	pA2	12015	2	10.76666667
7965	DSPR	pA	pA2	12015	2	28.7
7966	DSPR	pA	pA2	12015	2	12.3
7967	DSPR	pA	pA2	12015	2	31.81666667
7968	DSPR	pA	pA2	12015	2	47.56666667
7969	DSPR	pA	pA2	12015	2	30.15
7970	DSPR	pA	pA2	12015	2	34.98333333
7971	DSPR	pA	pA2	12015	2	27.8
7972	DSPR	pA	pA2	12015	2	16.36666667
7973	DSPR	pA	pA2	12015	2	15.06666667
7974	DSPR	pA	pA2	12015	2	34.31666667
7975	DSPR	pA	pA2	12015	2	27.43333333
7976	DSPR	pA	pA2	12015	2	30.3
7977	DSPR	pA	pA2	12015	2	30.25
7978	DSPR	pA	pA2	12015	2	33.5
7979	DSPR	pA	pA2	12016	1	62.16666667
7980	DSPR	pA	pA2	12016	1	67.75
7981	DSPR	pA	pA2	12016	1	60.33333333
7982	DSPR	pA	pA2	12016	1	40.56666667
7983	DSPR	pA	pA2	12016	1	35.93333333
7984	DSPR	pA	pA2	12016	1	53.53333333
7985	DSPR	pA	pA2	12016	1	64.43333333
7986	DSPR	pA	pA2	12016	1	44.33333333
7987	DSPR	pA	pA2	12016	1	68.26666667
7988	DSPR	pA	pA2	12016	1	55.31666667
7989	DSPR	pA	pA2	12016	1	52.46666667
7990	DSPR	pA	pA2	12016	1	58.41666667
7991	DSPR	pA	pA2	12016	1	64.75
7992	DSPR	pA	pA2	12016	1	74.91666667
7993	DSPR	pA	pA2	12016	1	72.31666667
7994	DSPR	pA	pA2	12016	1	55.95
7995	DSPR	pA	pA2	12016	2	27.9
7996	DSPR	pA	pA2	12016	2	33.85
7997	DSPR	pA	pA2	12016	2	31.16666667
7998	DSPR	pA	pA2	12016	2	14.21666667
7999	DSPR	pA	pA2	12016	2	31.68333333
8000	DSPR	pA	pA2	12016	2	54.51666667
8001	DSPR	pA	pA2	12016	2	51.5
8002	DSPR	pA	pA2	12016	2	56.96666667
8003	DSPR	pA	pA2	12016	2	15.15
8004	DSPR	pA	pA2	12016	2	51.25
8005	DSPR	pA	pA2	12016	2	50.48333333
8006	DSPR	pA	pA2	12016	2	50.85
8007	DSPR	pA	pA2	12016	2	67.21666667
8008	DSPR	pA	pA2	12016	2	70.41666667
8009	DSPR	pA	pA2	12016	2	75.75
8010	DSPR	pA	pA2	12016	2	65.16666667
8011	DSPR	pA	pA2	12017	1	53.9
8012	DSPR	pA	pA2	12017	1	59.5
8013	DSPR	pA	pA2	12017	1	54.11666667
8014	DSPR	pA	pA2	12017	1	108.4666667
8015	DSPR	pA	pA2	12017	1	50.08333333
8016	DSPR	pA	pA2	12017	1	33.1
8017	DSPR	pA	pA2	12017	1	76.96666667
8018	DSPR	pA	pA2	12017	1	71.58333333
8019	DSPR	pA	pA2	12017	1	68.06666667
8020	DSPR	pA	pA2	12017	1	61.45
8021	DSPR	pA	pA2	12017	1	47.83333333
8022	DSPR	pA	pA2	12017	1	27.68333333
8023	DSPR	pA	pA2	12017	1	15.18333333
8024	DSPR	pA	pA2	12017	1	33.96666667
8025	DSPR	pA	pA2	12017	1	56.36666667
8026	DSPR	pA	pA2	12017	1	80.93333333
8027	DSPR	pA	pA2	12017	2	22.55
8028	DSPR	pA	pA2	12017	2	21.86666667
8029	DSPR	pA	pA2	12017	2	30.1
8030	DSPR	pA	pA2	12017	2	27.23333333
8031	DSPR	pA	pA2	12017	2	27.85
8032	DSPR	pA	pA2	12017	2	40.1
8033	DSPR	pA	pA2	12017	2	36.13333333
8034	DSPR	pA	pA2	12017	2	37.06666667
8035	DSPR	pA	pA2	12017	2	24.76666667
8036	DSPR	pA	pA2	12017	2	28.9
8037	DSPR	pA	pA2	12017	2	3.85
8038	DSPR	pA	pA2	12017	2	77.93333333
8039	DSPR	pA	pA2	12017	2	37.26666667
8040	DSPR	pA	pA2	12017	2	155.2333333
8041	DSPR	pA	pA2	12017	2	5.233333333
8042	DSPR	pA	pA2	12018	1	7.45
8043	DSPR	pA	pA2	12018	1	5.85
8044	DSPR	pA	pA2	12018	1	6.25
8045	DSPR	pA	pA2	12018	1	11.73333333
8046	DSPR	pA	pA2	12018	1	10.18333333
8047	DSPR	pA	pA2	12018	1	62.93333333
8048	DSPR	pA	pA2	12018	1	14.4
8049	DSPR	pA	pA2	12018	1	8.966666667
8050	DSPR	pA	pA2	12018	1	11.56666667
8051	DSPR	pA	pA2	12018	1	10.91666667
8052	DSPR	pA	pA2	12018	1	7.916666667
8053	DSPR	pA	pA2	12018	1	8.583333333
8054	DSPR	pA	pA2	12018	1	18.85
8055	DSPR	pA	pA2	12018	1	31
8056	DSPR	pA	pA2	12018	1	13.31666667
8057	DSPR	pA	pA2	12018	1	40.18333333
8058	DSPR	pA	pA2	12018	2	3.166666667
8059	DSPR	pA	pA2	12018	2	5.616666667
8060	DSPR	pA	pA2	12018	2	5.933333333
8061	DSPR	pA	pA2	12018	2	66.5
8062	DSPR	pA	pA2	12018	2	5.85
8063	DSPR	pA	pA2	12018	2	35.75
8064	DSPR	pA	pA2	12018	2	7.016666667
8065	DSPR	pA	pA2	12018	2	6.883333333
8066	DSPR	pA	pA2	12018	2	7.116666667
8067	DSPR	pA	pA2	12018	2	6.35
8068	DSPR	pA	pA2	12018	2	7.6
8069	DSPR	pA	pA2	12018	2	4.1
8070	DSPR	pA	pA2	12018	2	5.616666667
8071	DSPR	pA	pA2	12018	2	4.85
8072	DSPR	pA	pA2	12018	2	32.05
8073	DSPR	pA	pA2	12019	1	54.96666667
8074	DSPR	pA	pA2	12019	1	32.81666667
8075	DSPR	pA	pA2	12019	1	45.76666667
8076	DSPR	pA	pA2	12019	1	50
8077	DSPR	pA	pA2	12019	1	49.83333333
8078	DSPR	pA	pA2	12019	1	32.93333333
8079	DSPR	pA	pA2	12019	1	39.35
8080	DSPR	pA	pA2	12019	1	42.86666667
8081	DSPR	pA	pA2	12019	1	46.33333333
8082	DSPR	pA	pA2	12019	1	27.78333333
8083	DSPR	pA	pA2	12019	1	37.96666667
8084	DSPR	pA	pA2	12019	1	35.68333333
8085	DSPR	pA	pA2	12019	1	37.56666667
8086	DSPR	pA	pA2	12019	1	34.11666667
8087	DSPR	pA	pA2	12019	1	37.65
8088	DSPR	pA	pA2	12019	1	48.38333333
8089	DSPR	pA	pA2	12020	1	28.26666667
8090	DSPR	pA	pA2	12020	1	20.03333333
8091	DSPR	pA	pA2	12020	1	25.4
8092	DSPR	pA	pA2	12020	1	44.71666667
8093	DSPR	pA	pA2	12020	1	21.56666667
8094	DSPR	pA	pA2	12020	1	26.23333333
8095	DSPR	pA	pA2	12020	1	18.95
8096	DSPR	pA	pA2	12020	1	34.23333333
8097	DSPR	pA	pA2	12020	1	24.68333333
8098	DSPR	pA	pA2	12020	1	47
8099	DSPR	pA	pA2	12020	1	32.23333333
8100	DSPR	pA	pA2	12020	1	32.95
8101	DSPR	pA	pA2	12020	1	31.41666667
8102	DSPR	pA	pA2	12020	1	33.83333333
8103	DSPR	pA	pA2	12020	1	45.15
8104	DSPR	pA	pA2	12020	1	29.58333333
8105	DSPR	pA	pA2	12020	2	64.51666667
8106	DSPR	pA	pA2	12020	2	38.33333333
8107	DSPR	pA	pA2	12020	2	15.73333333
8108	DSPR	pA	pA2	12020	2	57.78333333
8109	DSPR	pA	pA2	12020	2	33
8110	DSPR	pA	pA2	12020	2	22.78333333
8111	DSPR	pA	pA2	12020	2	43.9
8112	DSPR	pA	pA2	12020	2	43.65
8113	DSPR	pA	pA2	12020	2	23.73333333
8114	DSPR	pA	pA2	12020	2	20
8115	DSPR	pA	pA2	12020	2	35.85
8116	DSPR	pA	pA2	12020	2	29.85
8117	DSPR	pA	pA2	12020	2	42.6
8118	DSPR	pA	pA2	12020	2	39.73333333
8119	DSPR	pA	pA2	12020	2	21.48333333
8120	DSPR	pA	pA2	12020	2	25.23333333
8121	DSPR	pA	pA2	12021	1	20.93333333
8122	DSPR	pA	pA2	12021	1	34.53333333
8123	DSPR	pA	pA2	12021	1	27.91666667
8124	DSPR	pA	pA2	12021	1	97.86666667
8125	DSPR	pA	pA2	12021	1	34.9
8126	DSPR	pA	pA2	12021	1	14.96666667
8127	DSPR	pA	pA2	12021	1	16.35
8128	DSPR	pA	pA2	12021	1	16.55
8129	DSPR	pA	pA2	12021	1	71.9
8130	DSPR	pA	pA2	12021	1	42.8
8131	DSPR	pA	pA2	12021	1	83.28333333
8132	DSPR	pA	pA2	12021	1	45.2
8133	DSPR	pA	pA2	12021	1	26.28333333
8134	DSPR	pA	pA2	12021	1	54.3
8135	DSPR	pA	pA2	12021	1	38.13333333
8136	DSPR	pA	pA2	12021	1	88.48333333
8137	DSPR	pA	pA2	12021	2	15.75
8138	DSPR	pA	pA2	12021	2	32.78333333
8139	DSPR	pA	pA2	12021	2	131.1666667
8140	DSPR	pA	pA2	12021	2	57.86666667
8141	DSPR	pA	pA2	12021	2	140.75
8142	DSPR	pA	pA2	12021	2	114.8833333
8143	DSPR	pA	pA2	12021	2	20.95
8144	DSPR	pA	pA2	12021	2	37.03333333
8145	DSPR	pA	pA2	12021	2	102.4333333
8146	DSPR	pA	pA2	12021	2	38.3
8147	DSPR	pA	pA2	12021	2	35.13333333
8148	DSPR	pA	pA2	12021	2	53.6
8149	DSPR	pA	pA2	12021	2	57.66666667
8150	DSPR	pA	pA2	12021	2	93.03333333
8151	DSPR	pA	pA2	12021	2	127.7333333
8152	DSPR	pA	pA2	12021	2	22.96666667
8153	DSPR	pA	pA2	12022	1	54.6
8154	DSPR	pA	pA2	12022	1	47.7
8155	DSPR	pA	pA2	12022	1	43.31666667
8156	DSPR	pA	pA2	12022	1	48.31666667
8157	DSPR	pA	pA2	12022	1	31.66666667
8158	DSPR	pA	pA2	12022	1	54.4
8159	DSPR	pA	pA2	12022	1	86.83333333
8160	DSPR	pA	pA2	12022	1	59.85
8161	DSPR	pA	pA2	12022	1	76.41666667
8162	DSPR	pA	pA2	12022	1	81.93333333
8163	DSPR	pA	pA2	12022	1	54.61666667
8164	DSPR	pA	pA2	12022	1	80.66666667
8165	DSPR	pA	pA2	12022	1	55.43333333
8166	DSPR	pA	pA2	12022	1	73.05
8167	DSPR	pA	pA2	12022	1	62.43333333
8168	DSPR	pA	pA2	12022	1	57.46666667
8169	DSPR	pA	pA2	12023	1	100.8333333
8170	DSPR	pA	pA2	12023	1	121.0333333
8171	DSPR	pA	pA2	12023	1	86.78333333
8172	DSPR	pA	pA2	12023	1	93.08333333
8173	DSPR	pA	pA2	12023	1	102.8333333
8174	DSPR	pA	pA2	12023	1	91.71666667
8175	DSPR	pA	pA2	12023	1	117.75
8176	DSPR	pA	pA2	12023	1	134.6166667
8177	DSPR	pA	pA2	12023	1	72.03333333
8178	DSPR	pA	pA2	12023	1	125.7666667
8179	DSPR	pA	pA2	12023	1	65.5
8180	DSPR	pA	pA2	12023	1	112.0166667
8181	DSPR	pA	pA2	12023	1	124.9
8182	DSPR	pA	pA2	12023	1	152.7666667
8183	DSPR	pA	pA2	12023	1	86.83333333
8184	DSPR	pA	pA2	12023	1	47.48333333
8185	DSPR	pA	pA2	12025	1	67.6
8186	DSPR	pA	pA2	12025	1	72.21666667
8187	DSPR	pA	pA2	12025	1	60.16666667
8188	DSPR	pA	pA2	12025	1	72.71666667
8189	DSPR	pA	pA2	12025	1	54.93333333
8190	DSPR	pA	pA2	12025	1	64.15
8191	DSPR	pA	pA2	12025	1	50.36666667
8192	DSPR	pA	pA2	12025	1	80.15
8193	DSPR	pA	pA2	12025	1	60.3
8194	DSPR	pA	pA2	12025	1	73.08333333
8195	DSPR	pA	pA2	12025	1	56.11666667
8196	DSPR	pA	pA2	12025	1	63.43333333
8197	DSPR	pA	pA2	12025	1	65.5
8198	DSPR	pA	pA2	12025	1	68.16666667
8199	DSPR	pA	pA2	12025	1	77.35
8200	DSPR	pA	pA2	12025	1	60.98333333
8201	DSPR	pA	pA2	12025	2	86.61666667
8202	DSPR	pA	pA2	12025	2	94.41666667
8203	DSPR	pA	pA2	12025	2	36.31666667
8204	DSPR	pA	pA2	12025	2	26.9
8205	DSPR	pA	pA2	12025	2	69.18333333
8206	DSPR	pA	pA2	12025	2	56.11666667
8207	DSPR	pA	pA2	12025	2	58.75
8208	DSPR	pA	pA2	12025	2	58.06666667
8209	DSPR	pA	pA2	12025	2	98.28333333
8210	DSPR	pA	pA2	12025	2	83.25
8211	DSPR	pA	pA2	12025	2	36.71666667
8212	DSPR	pA	pA2	12025	2	78.4
8213	DSPR	pA	pA2	12025	2	38.58333333
8214	DSPR	pA	pA2	12025	2	77.7
8215	DSPR	pA	pA2	12025	2	97.75
8216	DSPR	pA	pA2	12025	2	87.43333333
8217	DSPR	pA	pA2	12026	1	37.05
8218	DSPR	pA	pA2	12026	1	18.96666667
8219	DSPR	pA	pA2	12026	1	55.13333333
8220	DSPR	pA	pA2	12026	1	49.9
8221	DSPR	pA	pA2	12026	1	50.38333333
8222	DSPR	pA	pA2	12026	1	8.166666667
8223	DSPR	pA	pA2	12026	1	39.48333333
8224	DSPR	pA	pA2	12026	1	28.95
8225	DSPR	pA	pA2	12026	1	58.85
8226	DSPR	pA	pA2	12026	1	35.95
8227	DSPR	pA	pA2	12026	1	40.18333333
8228	DSPR	pA	pA2	12026	1	16.65
8229	DSPR	pA	pA2	12026	1	10.96666667
8230	DSPR	pA	pA2	12026	1	12.91666667
8231	DSPR	pA	pA2	12026	1	34.86666667
8232	DSPR	pA	pA2	12026	1	36.81666667
8233	DSPR	pA	pA2	12026	2	11.8
8234	DSPR	pA	pA2	12026	2	39.78333333
8235	DSPR	pA	pA2	12026	2	17.58333333
8236	DSPR	pA	pA2	12026	2	17.5
8237	DSPR	pA	pA2	12026	2	73.8
8238	DSPR	pA	pA2	12026	2	13.83333333
8239	DSPR	pA	pA2	12026	2	11.81666667
8240	DSPR	pA	pA2	12026	2	18.33333333
8241	DSPR	pA	pA2	12026	2	20.03333333
8242	DSPR	pA	pA2	12026	2	31.6
8243	DSPR	pA	pA2	12026	2	18.93333333
8244	DSPR	pA	pA2	12026	2	18.08333333
8245	DSPR	pA	pA2	12026	2	30.23333333
8246	DSPR	pA	pA2	12026	2	48.5
8247	DSPR	pA	pA2	12026	2	54.05
8248	DSPR	pA	pA2	12027	1	34.75
8249	DSPR	pA	pA2	12027	1	12.63333333
8250	DSPR	pA	pA2	12027	1	71.38333333
8251	DSPR	pA	pA2	12027	1	39.7
8252	DSPR	pA	pA2	12027	1	16.81666667
8253	DSPR	pA	pA2	12027	1	41.91666667
8254	DSPR	pA	pA2	12027	1	81.23333333
8255	DSPR	pA	pA2	12027	1	41.16666667
8256	DSPR	pA	pA2	12027	1	18.31666667
8257	DSPR	pA	pA2	12027	1	60.7
8258	DSPR	pA	pA2	12027	1	13.35
8259	DSPR	pA	pA2	12027	1	47.05
8260	DSPR	pA	pA2	12027	1	30.86666667
8261	DSPR	pA	pA2	12027	1	68.08333333
8262	DSPR	pA	pA2	12027	1	32.71666667
8263	DSPR	pA	pA2	12027	1	41.28333333
8264	DSPR	pA	pA2	12028	1	5.933333333
8265	DSPR	pA	pA2	12028	1	4.25
8266	DSPR	pA	pA2	12028	1	29.18333333
8267	DSPR	pA	pA2	12028	1	8.916666667
8268	DSPR	pA	pA2	12028	1	20.45
8269	DSPR	pA	pA2	12028	1	27.8
8270	DSPR	pA	pA2	12028	1	36.75
8271	DSPR	pA	pA2	12028	1	29.01666667
8272	DSPR	pA	pA2	12028	1	20.58333333
8273	DSPR	pA	pA2	12028	1	14.71666667
8274	DSPR	pA	pA2	12028	1	22.56666667
8275	DSPR	pA	pA2	12028	1	7.6
8276	DSPR	pA	pA2	12028	1	32.83333333
8277	DSPR	pA	pA2	12028	1	7.783333333
8278	DSPR	pA	pA2	12028	1	10.51666667
8279	DSPR	pA	pA2	12028	1	22.23333333
8280	DSPR	pA	pA2	12028	2	10.15
8281	DSPR	pA	pA2	12028	2	18.2
8282	DSPR	pA	pA2	12028	2	18.58333333
8283	DSPR	pA	pA2	12028	2	9.466666667
8284	DSPR	pA	pA2	12028	2	25.33333333
8285	DSPR	pA	pA2	12028	2	21.9
8286	DSPR	pA	pA2	12028	2	27.58333333
8287	DSPR	pA	pA2	12028	2	33.28333333
8288	DSPR	pA	pA2	12028	2	26.65
8289	DSPR	pA	pA2	12028	2	3.866666667
8290	DSPR	pA	pA2	12028	2	7.383333333
8291	DSPR	pA	pA2	12028	2	9.95
8292	DSPR	pA	pA2	12028	2	2.683333333
8293	DSPR	pA	pA2	12028	2	8.566666667
8294	DSPR	pA	pA2	12028	2	5.666666667
8295	DSPR	pA	pA2	12029	1	28.18333333
8296	DSPR	pA	pA2	12029	1	49.23333333
8297	DSPR	pA	pA2	12029	1	39.76666667
8298	DSPR	pA	pA2	12029	1	60.96666667
8299	DSPR	pA	pA2	12029	1	25.46666667
8300	DSPR	pA	pA2	12029	1	27.88333333
8301	DSPR	pA	pA2	12029	1	26.78333333
8302	DSPR	pA	pA2	12029	1	34.11666667
8303	DSPR	pA	pA2	12029	1	40.03333333
8304	DSPR	pA	pA2	12029	1	43.18333333
8305	DSPR	pA	pA2	12029	1	29.06666667
8306	DSPR	pA	pA2	12029	1	31.71666667
8307	DSPR	pA	pA2	12029	1	43.71666667
8308	DSPR	pA	pA2	12029	1	30.65
8309	DSPR	pA	pA2	12029	1	31.23333333
8310	DSPR	pA	pA2	12029	1	36.83333333
8311	DSPR	pA	pA2	12029	2	60.56666667
8312	DSPR	pA	pA2	12029	2	38.93333333
8313	DSPR	pA	pA2	12029	2	41.65
8314	DSPR	pA	pA2	12029	2	41.23333333
8315	DSPR	pA	pA2	12029	2	38.9
8316	DSPR	pA	pA2	12029	2	41.16666667
8317	DSPR	pA	pA2	12029	2	47.55
8318	DSPR	pA	pA2	12029	2	34.5
8319	DSPR	pA	pA2	12029	2	44.96666667
8320	DSPR	pA	pA2	12029	2	47.56666667
8321	DSPR	pA	pA2	12029	2	46.83333333
8322	DSPR	pA	pA2	12029	2	41.38333333
8323	DSPR	pA	pA2	12029	2	41.06666667
8324	DSPR	pA	pA2	12029	2	49.33333333
8325	DSPR	pA	pA2	12029	2	51.13333333
8326	DSPR	pA	pA2	12030	1	31.73333333
8327	DSPR	pA	pA2	12030	1	42.71666667
8328	DSPR	pA	pA2	12030	1	32.71666667
8329	DSPR	pA	pA2	12030	1	45.46666667
8330	DSPR	pA	pA2	12030	1	33.76666667
8331	DSPR	pA	pA2	12030	1	46.35
8332	DSPR	pA	pA2	12030	1	36.11666667
8333	DSPR	pA	pA2	12030	1	32.76666667
8334	DSPR	pA	pA2	12030	1	28.06666667
8335	DSPR	pA	pA2	12030	1	49.4
8336	DSPR	pA	pA2	12030	1	45.7
8337	DSPR	pA	pA2	12030	1	28.6
8338	DSPR	pA	pA2	12030	1	39.05
8339	DSPR	pA	pA2	12031	1	108.2
8340	DSPR	pA	pA2	12031	1	126.8
8341	DSPR	pA	pA2	12031	1	131.6166667
8342	DSPR	pA	pA2	12031	1	108.75
8343	DSPR	pA	pA2	12031	1	101.8666667
8344	DSPR	pA	pA2	12031	1	98.43333333
8345	DSPR	pA	pA2	12031	1	144.85
8346	DSPR	pA	pA2	12031	1	122.6833333
8347	DSPR	pA	pA2	12031	1	75.35
8348	DSPR	pA	pA2	12031	1	104.6666667
8349	DSPR	pA	pA2	12031	1	104.6666667
8350	DSPR	pA	pA2	12031	1	79.8
8351	DSPR	pA	pA2	12031	1	85.61666667
8352	DSPR	pA	pA2	12031	1	104.65
8353	DSPR	pA	pA2	12031	1	116.0666667
8354	DSPR	pA	pA2	12031	1	123.9333333
8355	DSPR	pA	pA2	12031	2	116.7333333
8356	DSPR	pA	pA2	12031	2	116.2
8357	DSPR	pA	pA2	12031	2	102.7833333
8358	DSPR	pA	pA2	12031	2	122.0833333
8359	DSPR	pA	pA2	12031	2	105.5666667
8360	DSPR	pA	pA2	12031	2	87.08333333
8361	DSPR	pA	pA2	12031	2	96.7
8362	DSPR	pA	pA2	12031	2	111.7
8363	DSPR	pA	pA2	12031	2	107.2
8364	DSPR	pA	pA2	12031	2	39.48333333
8365	DSPR	pA	pA2	12031	2	116.5833333
8366	DSPR	pA	pA2	12031	2	121.1833333
8367	DSPR	pA	pA2	12031	2	68.16666667
8368	DSPR	pA	pA2	12031	2	116.4666667
8369	DSPR	pA	pA2	12031	2	101.1333333
8370	DSPR	pA	pA2	12031	2	112.1833333
8371	DSPR	pA	pA2	12032	1	67.65
8372	DSPR	pA	pA2	12032	1	63.81666667
8373	DSPR	pA	pA2	12032	1	33.35
8374	DSPR	pA	pA2	12032	1	11.88333333
8375	DSPR	pA	pA2	12032	1	50.7
8376	DSPR	pA	pA2	12032	1	42.33333333
8377	DSPR	pA	pA2	12032	1	44.53333333
8378	DSPR	pA	pA2	12032	1	49.06666667
8379	DSPR	pA	pA2	12032	1	43.28333333
8380	DSPR	pA	pA2	12032	1	46.41666667
8381	DSPR	pA	pA2	12032	1	18.66666667
8382	DSPR	pA	pA2	12032	1	51.5
8383	DSPR	pA	pA2	12032	1	64.33333333
8384	DSPR	pA	pA2	12032	1	47.41666667
8385	DSPR	pA	pA2	12032	1	16.11666667
8386	DSPR	pA	pA2	12032	1	44.4
8387	DSPR	pA	pA2	12032	2	41.51666667
8388	DSPR	pA	pA2	12032	2	41.65
8389	DSPR	pA	pA2	12032	2	40.56666667
8390	DSPR	pA	pA2	12032	2	21.28333333
8391	DSPR	pA	pA2	12032	2	52.1
8392	DSPR	pA	pA2	12032	2	53.23333333
8393	DSPR	pA	pA2	12032	2	30.98333333
8394	DSPR	pA	pA2	12032	2	36.23333333
8395	DSPR	pA	pA2	12032	2	36.33333333
8396	DSPR	pA	pA2	12032	2	42.88333333
8397	DSPR	pA	pA2	12032	2	43.11666667
8398	DSPR	pA	pA2	12032	2	71.43333333
8399	DSPR	pA	pA2	12032	2	27.96666667
8400	DSPR	pA	pA2	12032	2	25.45
8401	DSPR	pA	pA2	12032	2	74.85
8402	DSPR	pA	pA2	12032	2	37.88333333
8403	DSPR	pA	pA2	12033	1	61.56666667
8404	DSPR	pA	pA2	12033	1	66.58333333
8405	DSPR	pA	pA2	12033	1	78
8406	DSPR	pA	pA2	12033	1	69
8407	DSPR	pA	pA2	12033	1	17.48333333
8408	DSPR	pA	pA2	12033	1	67.91666667
8409	DSPR	pA	pA2	12033	1	100.95
8410	DSPR	pA	pA2	12033	1	109.5166667
8411	DSPR	pA	pA2	12033	1	42.55
8412	DSPR	pA	pA2	12033	1	84.66666667
8413	DSPR	pA	pA2	12033	1	74.93333333
8414	DSPR	pA	pA2	12033	1	95.01666667
8415	DSPR	pA	pA2	12033	1	97.76666667
8416	DSPR	pA	pA2	12033	1	76.28333333
8417	DSPR	pA	pA2	12033	1	78.46666667
8418	DSPR	pA	pA2	12033	1	63.03333333
8419	DSPR	pA	pA2	12033	2	102.1166667
8420	DSPR	pA	pA2	12033	2	74.61666667
8421	DSPR	pA	pA2	12033	2	104.5333333
8422	DSPR	pA	pA2	12033	2	89.88333333
8423	DSPR	pA	pA2	12033	2	88.8
8424	DSPR	pA	pA2	12033	2	36.28333333
8425	DSPR	pA	pA2	12033	2	64.33333333
8426	DSPR	pA	pA2	12033	2	33.58333333
8427	DSPR	pA	pA2	12033	2	115.6833333
8428	DSPR	pA	pA2	12033	2	45.6
8429	DSPR	pA	pA2	12033	2	149.8833333
8430	DSPR	pA	pA2	12033	2	145.2666667
8431	DSPR	pA	pA2	12033	2	52.43333333
8432	DSPR	pA	pA2	12033	2	141.2666667
8433	DSPR	pA	pA2	12033	2	89.8
8434	DSPR	pA	pA2	12033	2	48.11666667
8435	DSPR	pA	pA2	12034	1	35.3
8436	DSPR	pA	pA2	12034	1	69.21666667
8437	DSPR	pA	pA2	12034	1	69.63333333
8438	DSPR	pA	pA2	12034	1	45.41666667
8439	DSPR	pA	pA2	12034	1	90.53333333
8440	DSPR	pA	pA2	12034	1	69.21666667
8441	DSPR	pA	pA2	12034	1	63.28333333
8442	DSPR	pA	pA2	12034	1	62.83333333
8443	DSPR	pA	pA2	12034	1	64.53333333
8444	DSPR	pA	pA2	12034	1	50.73333333
8445	DSPR	pA	pA2	12034	1	73.25
8446	DSPR	pA	pA2	12034	1	55.88333333
8447	DSPR	pA	pA2	12034	1	56.8
8448	DSPR	pA	pA2	12034	1	72.26666667
8449	DSPR	pA	pA2	12034	1	36.7
8450	DSPR	pA	pA2	12034	1	36.58333333
8451	DSPR	pA	pA2	12034	2	62.3
8452	DSPR	pA	pA2	12034	2	66.78333333
8453	DSPR	pA	pA2	12034	2	62.43333333
8454	DSPR	pA	pA2	12034	2	41.71666667
8455	DSPR	pA	pA2	12034	2	42.4
8456	DSPR	pA	pA2	12034	2	42.3
8457	DSPR	pA	pA2	12034	2	60.36666667
8458	DSPR	pA	pA2	12034	2	40.23333333
8459	DSPR	pA	pA2	12034	2	87.98333333
8460	DSPR	pA	pA2	12034	2	77.4
8461	DSPR	pA	pA2	12034	2	57.46666667
8462	DSPR	pA	pA2	12034	2	98.03333333
8463	DSPR	pA	pA2	12034	2	81.91666667
8464	DSPR	pA	pA2	12034	2	88.15
8465	DSPR	pA	pA2	12034	2	75
8466	DSPR	pA	pA2	12034	2	62.26666667
8467	DSPR	pA	pA2	12035	1	11.75
8468	DSPR	pA	pA2	12035	1	19.61666667
8469	DSPR	pA	pA2	12035	1	11.3
8470	DSPR	pA	pA2	12035	1	7.933333333
8471	DSPR	pA	pA2	12035	1	5.783333333
8472	DSPR	pA	pA2	12035	1	21.6
8473	DSPR	pA	pA2	12035	1	18.88333333
8474	DSPR	pA	pA2	12035	1	5.166666667
8475	DSPR	pA	pA2	12035	1	13.68333333
8476	DSPR	pA	pA2	12035	1	4.533333333
8477	DSPR	pA	pA2	12035	1	4.683333333
8478	DSPR	pA	pA2	12035	1	7.9
8479	DSPR	pA	pA2	12035	1	5.766666667
8480	DSPR	pA	pA2	12035	1	14.88333333
8481	DSPR	pA	pA2	12035	1	10.41666667
8482	DSPR	pA	pA2	12035	1	15.75
8483	DSPR	pA	pA2	12036	1	50.21666667
8484	DSPR	pA	pA2	12036	1	47.36666667
8485	DSPR	pA	pA2	12036	1	59.56666667
8486	DSPR	pA	pA2	12036	1	37.21666667
8487	DSPR	pA	pA2	12036	1	61.83333333
8488	DSPR	pA	pA2	12036	1	62.6
8489	DSPR	pA	pA2	12036	1	60.55
8490	DSPR	pA	pA2	12036	1	70.21666667
8491	DSPR	pA	pA2	12036	1	22.65
8492	DSPR	pA	pA2	12036	1	76.33333333
8493	DSPR	pA	pA2	12036	1	59.23333333
8494	DSPR	pA	pA2	12036	1	46.23333333
8495	DSPR	pA	pA2	12036	1	57
8496	DSPR	pA	pA2	12036	1	48.1
8497	DSPR	pA	pA2	12036	1	48
8498	DSPR	pA	pA2	12036	1	48.4
8499	DSPR	pA	pA2	12036	2	64.21666667
8500	DSPR	pA	pA2	12036	2	66.8
8501	DSPR	pA	pA2	12036	2	56.55
8502	DSPR	pA	pA2	12036	2	62
8503	DSPR	pA	pA2	12036	2	55.6
8504	DSPR	pA	pA2	12036	2	65.75
8505	DSPR	pA	pA2	12036	2	55.23333333
8506	DSPR	pA	pA2	12036	2	36.9
8507	DSPR	pA	pA2	12036	2	62.8
8508	DSPR	pA	pA2	12036	2	47.56666667
8509	DSPR	pA	pA2	12036	2	65.83333333
8510	DSPR	pA	pA2	12036	2	54.85
8511	DSPR	pA	pA2	12036	2	33.71666667
8512	DSPR	pA	pA2	12036	2	52.38333333
8513	DSPR	pA	pA2	12036	2	59.1
8514	DSPR	pA	pA2	12036	2	73.51666667
8515	DSPR	pA	pA2	12037	1	18.95
8516	DSPR	pA	pA2	12037	1	28.98333333
8517	DSPR	pA	pA2	12037	1	38.31666667
8518	DSPR	pA	pA2	12037	1	33.53333333
8519	DSPR	pA	pA2	12037	1	19.55
8520	DSPR	pA	pA2	12037	1	30.5
8521	DSPR	pA	pA2	12037	1	16.05
8522	DSPR	pA	pA2	12037	1	21.65
8523	DSPR	pA	pA2	12037	1	39.45
8524	DSPR	pA	pA2	12037	1	40.78333333
8525	DSPR	pA	pA2	12037	1	45.48333333
8526	DSPR	pA	pA2	12037	1	29.46666667
8527	DSPR	pA	pA2	12037	1	57.93333333
8528	DSPR	pA	pA2	12037	1	43.81666667
8529	DSPR	pA	pA2	12037	1	39.56666667
8530	DSPR	pA	pA2	12037	1	39.95
8531	DSPR	pA	pA2	12037	2	60.06666667
8532	DSPR	pA	pA2	12037	2	32.03333333
8533	DSPR	pA	pA2	12037	2	31.53333333
8534	DSPR	pA	pA2	12037	2	59.45
8535	DSPR	pA	pA2	12037	2	27.9
8536	DSPR	pA	pA2	12037	2	32.35
8537	DSPR	pA	pA2	12037	2	19.73333333
8538	DSPR	pA	pA2	12037	2	35.11666667
8539	DSPR	pA	pA2	12037	2	32.31666667
8540	DSPR	pA	pA2	12037	2	57.03333333
8541	DSPR	pA	pA2	12037	2	20.81666667
8542	DSPR	pA	pA2	12037	2	50.08333333
8543	DSPR	pA	pA2	12037	2	20.16666667
8544	DSPR	pA	pA2	12037	2	42.31666667
8545	DSPR	pA	pA2	12037	2	57.38333333
8546	DSPR	pA	pA2	12037	2	40.86666667
8547	DSPR	pA	pA2	12038	1	67.28333333
8548	DSPR	pA	pA2	12038	1	86.56666667
8549	DSPR	pA	pA2	12038	1	83.98333333
8550	DSPR	pA	pA2	12038	1	79.11666667
8551	DSPR	pA	pA2	12038	1	35
8552	DSPR	pA	pA2	12038	1	91.78333333
8553	DSPR	pA	pA2	12038	1	74.53333333
8554	DSPR	pA	pA2	12038	1	107.2
8555	DSPR	pA	pA2	12038	1	77.7
8556	DSPR	pA	pA2	12038	1	82.56666667
8557	DSPR	pA	pA2	12038	1	78.08333333
8558	DSPR	pA	pA2	12038	1	95.43333333
8559	DSPR	pA	pA2	12038	1	93.66666667
8560	DSPR	pA	pA2	12038	1	68.53333333
8561	DSPR	pA	pA2	12038	1	87.21666667
8562	DSPR	pA	pA2	12038	1	99
8563	DSPR	pA	pA2	12039	1	35.83333333
8564	DSPR	pA	pA2	12039	1	28.83333333
8565	DSPR	pA	pA2	12039	1	27.5
8566	DSPR	pA	pA2	12039	1	37.26666667
8567	DSPR	pA	pA2	12039	1	25.58333333
8568	DSPR	pA	pA2	12039	1	9.716666667
8569	DSPR	pA	pA2	12039	1	15.68333333
8570	DSPR	pA	pA2	12039	1	14.33333333
8571	DSPR	pA	pA2	12039	1	11.78333333
8572	DSPR	pA	pA2	12039	1	12.78333333
8573	DSPR	pA	pA2	12039	1	20.95
8574	DSPR	pA	pA2	12039	1	17.7
8575	DSPR	pA	pA2	12039	1	29.21666667
8576	DSPR	pA	pA2	12039	1	8.583333333
8577	DSPR	pA	pA2	12039	1	26.85
8578	DSPR	pA	pA2	12039	1	12.8
8579	DSPR	pA	pA2	12039	2	21.51666667
8580	DSPR	pA	pA2	12039	2	38.4
8581	DSPR	pA	pA2	12039	2	17.3
8582	DSPR	pA	pA2	12039	2	14.6
8583	DSPR	pA	pA2	12039	2	18.08333333
8584	DSPR	pA	pA2	12039	2	23.3
8585	DSPR	pA	pA2	12039	2	15.06666667
8586	DSPR	pA	pA2	12039	2	10.48333333
8587	DSPR	pA	pA2	12039	2	18.15
8588	DSPR	pA	pA2	12039	2	9.75
8589	DSPR	pA	pA2	12039	2	37.3
8590	DSPR	pA	pA2	12039	2	24.71666667
8591	DSPR	pA	pA2	12039	2	9.566666667
8592	DSPR	pA	pA2	12039	2	15.7
8593	DSPR	pA	pA2	12039	2	14.23333333
8594	DSPR	pA	pA2	12039	2	22.9
8595	DSPR	pA	pA2	12040	1	73.06666667
8596	DSPR	pA	pA2	12040	1	47.48333333
8597	DSPR	pA	pA2	12040	1	82.53333333
8598	DSPR	pA	pA2	12040	1	36.86666667
8599	DSPR	pA	pA2	12040	1	77.76666667
8600	DSPR	pA	pA2	12040	1	90.2
8601	DSPR	pA	pA2	12040	1	69.71666667
8602	DSPR	pA	pA2	12040	1	64.18333333
8603	DSPR	pA	pA2	12040	1	38.46666667
8604	DSPR	pA	pA2	12040	1	77.56666667
8605	DSPR	pA	pA2	12040	1	81.73333333
8606	DSPR	pA	pA2	12040	1	72.01666667
8607	DSPR	pA	pA2	12040	1	70.21666667
8608	DSPR	pA	pA2	12040	1	80.53333333
8609	DSPR	pA	pA2	12040	1	76.56666667
8610	DSPR	pA	pA2	12040	1	93.41666667
8611	DSPR	pA	pA2	12040	2	87.48333333
8612	DSPR	pA	pA2	12040	2	51.81666667
8613	DSPR	pA	pA2	12040	2	75.38333333
8614	DSPR	pA	pA2	12040	2	61.56666667
8615	DSPR	pA	pA2	12040	2	40.11666667
8616	DSPR	pA	pA2	12040	2	13.63333333
8617	DSPR	pA	pA2	12040	2	43.5
8618	DSPR	pA	pA2	12040	2	79.98333333
8619	DSPR	pA	pA2	12040	2	85.63333333
8620	DSPR	pA	pA2	12040	2	48.23333333
8621	DSPR	pA	pA2	12040	2	86.51666667
8622	DSPR	pA	pA2	12040	2	38.3
8623	DSPR	pA	pA2	12040	2	45.43333333
8624	DSPR	pA	pA2	12040	2	33.66666667
8625	DSPR	pA	pA2	12040	2	109.0666667
8626	DSPR	pA	pA2	12040	2	64.66666667
8627	DSPR	pA	pA2	12041	1	49.5
8628	DSPR	pA	pA2	12041	1	81.71666667
8629	DSPR	pA	pA2	12041	1	80.3
8630	DSPR	pA	pA2	12041	1	45.93333333
8631	DSPR	pA	pA2	12041	1	57.96666667
8632	DSPR	pA	pA2	12041	1	51.31666667
8633	DSPR	pA	pA2	12041	1	57.85
8634	DSPR	pA	pA2	12041	1	58.81666667
8635	DSPR	pA	pA2	12041	1	71.8
8636	DSPR	pA	pA2	12041	1	40.91666667
8637	DSPR	pA	pA2	12041	1	70.43333333
8638	DSPR	pA	pA2	12041	1	78.55
8639	DSPR	pA	pA2	12041	1	52.2
8640	DSPR	pA	pA2	12041	1	52.11666667
8641	DSPR	pA	pA2	12041	1	25.05
8642	DSPR	pA	pA2	12041	1	82.8
8643	DSPR	pA	pA2	12041	2	46
8644	DSPR	pA	pA2	12041	2	55.11666667
8645	DSPR	pA	pA2	12041	2	69.66666667
8646	DSPR	pA	pA2	12041	2	38.75
8647	DSPR	pA	pA2	12041	2	26.93333333
8648	DSPR	pA	pA2	12041	2	56.46666667
8649	DSPR	pA	pA2	12041	2	31.05
8650	DSPR	pA	pA2	12041	2	74.13333333
8651	DSPR	pA	pA2	12041	2	36.11666667
8652	DSPR	pA	pA2	12041	2	32.88333333
8653	DSPR	pA	pA2	12041	2	62.18333333
8654	DSPR	pA	pA2	12041	2	55.43333333
8655	DSPR	pA	pA2	12041	2	61.35
8656	DSPR	pA	pA2	12041	2	50.61666667
8657	DSPR	pA	pA2	12041	2	39.28333333
8658	DSPR	pA	pA2	12041	2	43.13333333
8659	DSPR	pA	pA2	12042	1	2.6
8660	DSPR	pA	pA2	12042	1	36.3
8661	DSPR	pA	pA2	12042	1	8.15
8662	DSPR	pA	pA2	12042	1	14.08333333
8663	DSPR	pA	pA2	12042	1	18.65
8664	DSPR	pA	pA2	12042	1	9.816666667
8665	DSPR	pA	pA2	12042	1	16.91666667
8666	DSPR	pA	pA2	12042	1	34.86666667
8667	DSPR	pA	pA2	12042	1	4.9
8668	DSPR	pA	pA2	12042	1	4.466666667
8669	DSPR	pA	pA2	12042	1	44.55
8670	DSPR	pA	pA2	12042	1	16.78333333
8671	DSPR	pA	pA2	12042	1	6.3
8672	DSPR	pA	pA2	12042	1	46.9
8673	DSPR	pA	pA2	12042	1	38.01666667
8674	DSPR	pA	pA2	12042	1	12.95
8675	DSPR	pA	pA2	12042	2	14.86666667
8676	DSPR	pA	pA2	12042	2	12.03333333
8677	DSPR	pA	pA2	12042	2	9.616666667
8678	DSPR	pA	pA2	12042	2	30.18333333
8679	DSPR	pA	pA2	12042	2	22.86666667
8680	DSPR	pA	pA2	12042	2	13.43333333
8681	DSPR	pA	pA2	12042	2	17.3
8682	DSPR	pA	pA2	12042	2	9.116666667
8683	DSPR	pA	pA2	12042	2	19.43333333
8684	DSPR	pA	pA2	12042	2	9.883333333
8685	DSPR	pA	pA2	12042	2	16.38333333
8686	DSPR	pA	pA2	12042	2	8.666666667
8687	DSPR	pA	pA2	12042	2	6.583333333
8688	DSPR	pA	pA2	12042	2	6.666666667
8689	DSPR	pA	pA2	12042	2	13.85
8690	DSPR	pA	pA2	12043	1	19.36666667
8691	DSPR	pA	pA2	12043	1	25.86666667
8692	DSPR	pA	pA2	12043	1	6.616666667
8693	DSPR	pA	pA2	12043	1	26.85
8694	DSPR	pA	pA2	12043	1	8.166666667
8695	DSPR	pA	pA2	12043	1	38.41666667
8696	DSPR	pA	pA2	12043	1	10.48333333
8697	DSPR	pA	pA2	12043	1	22.73333333
8698	DSPR	pA	pA2	12043	1	34.46666667
8699	DSPR	pA	pA2	12043	1	5.433333333
8700	DSPR	pA	pA2	12043	1	13.83333333
8701	DSPR	pA	pA2	12043	1	17.81666667
8702	DSPR	pA	pA2	12043	1	40.56666667
8703	DSPR	pA	pA2	12043	1	39.2
8704	DSPR	pA	pA2	12043	2	26.31666667
8705	DSPR	pA	pA2	12043	2	5.75
8706	DSPR	pA	pA2	12043	2	23.9
8707	DSPR	pA	pA2	12043	2	5.95
8708	DSPR	pA	pA2	12043	2	10.2
8709	DSPR	pA	pA2	12043	2	27.46666667
8710	DSPR	pA	pA2	12043	2	9.733333333
8711	DSPR	pA	pA2	12043	2	31.41666667
8712	DSPR	pA	pA2	12043	2	8.95
8713	DSPR	pA	pA2	12043	2	43.66666667
8714	DSPR	pA	pA2	12043	2	6.8
8715	DSPR	pA	pA2	12043	2	16.3
8716	DSPR	pA	pA2	12043	2	8.1
8717	DSPR	pA	pA2	12043	2	14.15
8718	DSPR	pA	pA2	12043	2	21.96666667
8719	DSPR	pA	pA2	12043	2	13.85
8720	DSPR	pA	pA2	12044	1	25.58333333
8721	DSPR	pA	pA2	12044	1	23.36666667
8722	DSPR	pA	pA2	12044	1	22.45
8723	DSPR	pA	pA2	12044	1	33.9
8724	DSPR	pA	pA2	12044	1	35.65
8725	DSPR	pA	pA2	12044	1	27.85
8726	DSPR	pA	pA2	12044	1	37.85
8727	DSPR	pA	pA2	12044	1	46.4
8728	DSPR	pA	pA2	12044	1	24.63333333
8729	DSPR	pA	pA2	12044	1	38.75
8730	DSPR	pA	pA2	12044	1	48.05
8731	DSPR	pA	pA2	12044	1	21.46666667
8732	DSPR	pA	pA2	12045	1	53.46666667
8733	DSPR	pA	pA2	12045	1	84.1
8734	DSPR	pA	pA2	12045	1	61
8735	DSPR	pA	pA2	12045	1	82.6
8736	DSPR	pA	pA2	12045	1	65.56666667
8737	DSPR	pA	pA2	12045	1	72.56666667
8738	DSPR	pA	pA2	12045	1	72.86666667
8739	DSPR	pA	pA2	12045	1	81.06666667
8740	DSPR	pA	pA2	12045	1	78.21666667
8741	DSPR	pA	pA2	12045	1	58.13333333
8742	DSPR	pA	pA2	12045	1	61.53333333
8743	DSPR	pA	pA2	12045	1	70.78333333
8744	DSPR	pA	pA2	12045	1	83.4
8745	DSPR	pA	pA2	12045	1	43.2
8746	DSPR	pA	pA2	12045	1	47.8
8747	DSPR	pA	pA2	12045	1	55.01666667
8748	DSPR	pA	pA2	12045	2	106.0666667
8749	DSPR	pA	pA2	12045	2	57.23333333
8750	DSPR	pA	pA2	12045	2	58.05
8751	DSPR	pA	pA2	12045	2	31.33333333
8752	DSPR	pA	pA2	12045	2	71.13333333
8753	DSPR	pA	pA2	12045	2	42.61666667
8754	DSPR	pA	pA2	12045	2	57.26666667
8755	DSPR	pA	pA2	12045	2	63.18333333
8756	DSPR	pA	pA2	12045	2	43.73333333
8757	DSPR	pA	pA2	12045	2	36.71666667
8758	DSPR	pA	pA2	12045	2	106.4
8759	DSPR	pA	pA2	12045	2	50.85
8760	DSPR	pA	pA2	12045	2	55.03333333
8761	DSPR	pA	pA2	12045	2	75.91666667
8762	DSPR	pA	pA2	12045	2	82.35
8763	DSPR	pA	pA2	12046	1	13.06666667
8764	DSPR	pA	pA2	12046	1	17.35
8765	DSPR	pA	pA2	12046	1	20.3
8766	DSPR	pA	pA2	12046	1	52.75
8767	DSPR	pA	pA2	12046	1	12.91666667
8768	DSPR	pA	pA2	12046	1	19.43333333
8769	DSPR	pA	pA2	12046	1	10.85
8770	DSPR	pA	pA2	12046	1	11.91666667
8771	DSPR	pA	pA2	12046	1	14.06666667
8772	DSPR	pA	pA2	12046	1	18.16666667
8773	DSPR	pA	pA2	12046	1	11.88333333
8774	DSPR	pA	pA2	12046	1	13.98333333
8775	DSPR	pA	pA2	12046	1	24.88333333
8776	DSPR	pA	pA2	12046	1	6.983333333
8777	DSPR	pA	pA2	12046	1	7.083333333
8778	DSPR	pA	pA2	12046	1	26.93333333
8779	DSPR	pA	pA2	12047	1	21.63333333
8780	DSPR	pA	pA2	12047	1	35.06666667
8781	DSPR	pA	pA2	12047	1	14.75
8782	DSPR	pA	pA2	12047	1	32.55
8783	DSPR	pA	pA2	12047	1	51.26666667
8784	DSPR	pA	pA2	12047	1	27.75
8785	DSPR	pA	pA2	12047	1	17.33333333
8786	DSPR	pA	pA2	12047	1	35.63333333
8787	DSPR	pA	pA2	12047	1	12.83333333
8788	DSPR	pA	pA2	12047	1	25
8789	DSPR	pA	pA2	12047	1	33.6
8790	DSPR	pA	pA2	12047	1	18.33333333
8791	DSPR	pA	pA2	12047	1	21.53333333
8792	DSPR	pA	pA2	12047	1	37.45
8793	DSPR	pA	pA2	12047	1	25.45
8794	DSPR	pA	pA2	12047	1	32.73333333
8795	DSPR	pA	pA2	12047	2	31.31666667
8796	DSPR	pA	pA2	12047	2	9.066666667
8797	DSPR	pA	pA2	12047	2	14.16666667
8798	DSPR	pA	pA2	12047	2	6.566666667
8799	DSPR	pA	pA2	12047	2	45.51666667
8800	DSPR	pA	pA2	12047	2	23.48333333
8801	DSPR	pA	pA2	12047	2	13.8
8802	DSPR	pA	pA2	12047	2	50.88333333
8803	DSPR	pA	pA2	12047	2	18.3
8804	DSPR	pA	pA2	12047	2	26.68333333
8805	DSPR	pA	pA2	12047	2	34.75
8806	DSPR	pA	pA2	12047	2	17.61666667
8807	DSPR	pA	pA2	12047	2	13.75
8808	DSPR	pA	pA2	12047	2	28.88333333
8809	DSPR	pA	pA2	12047	2	28.45
8810	DSPR	pA	pA2	12047	2	12.63333333
8811	DSPR	pA	pA2	12048	1	33.48333333
8812	DSPR	pA	pA2	12048	1	49.68333333
8813	DSPR	pA	pA2	12048	1	87.45
8814	DSPR	pA	pA2	12048	1	34.7
8815	DSPR	pA	pA2	12048	1	36.93333333
8816	DSPR	pA	pA2	12048	1	37.03333333
8817	DSPR	pA	pA2	12048	1	75.26666667
8818	DSPR	pA	pA2	12048	1	50.18333333
8819	DSPR	pA	pA2	12048	1	48.03333333
8820	DSPR	pA	pA2	12048	1	64.16666667
8821	DSPR	pA	pA2	12048	1	22
8822	DSPR	pA	pA2	12048	1	48.56666667
8823	DSPR	pA	pA2	12048	2	11.4
8824	DSPR	pA	pA2	12048	2	4.9
8825	DSPR	pA	pA2	12048	2	6.383333333
8826	DSPR	pA	pA2	12048	2	77.56666667
8827	DSPR	pA	pA2	12048	2	10.9
8828	DSPR	pA	pA2	12048	2	22.86666667
8829	DSPR	pA	pA2	12048	2	17.75
8830	DSPR	pA	pA2	12048	2	13.83333333
8831	DSPR	pA	pA2	12048	2	5.85
8832	DSPR	pA	pA2	12048	2	8.016666667
8833	DSPR	pA	pA2	12048	2	6.883333333
8834	DSPR	pA	pA2	12048	2	12.13333333
8835	DSPR	pA	pA2	12048	2	39.31666667
8836	DSPR	pA	pA2	12048	2	107.2
8837	DSPR	pA	pA2	12048	2	11.81666667
8838	DSPR	pA	pA2	12049	1	36.88333333
8839	DSPR	pA	pA2	12049	1	64.48333333
8840	DSPR	pA	pA2	12049	1	25.65
8841	DSPR	pA	pA2	12049	1	36.6
8842	DSPR	pA	pA2	12049	1	63.43333333
8843	DSPR	pA	pA2	12049	1	36.18333333
8844	DSPR	pA	pA2	12049	1	40.66666667
8845	DSPR	pA	pA2	12049	1	42.56666667
8846	DSPR	pA	pA2	12049	1	35.71666667
8847	DSPR	pA	pA2	12049	1	63.75
8848	DSPR	pA	pA2	12049	1	23.06666667
8849	DSPR	pA	pA2	12049	1	33.73333333
8850	DSPR	pA	pA2	12049	1	32.95
8851	DSPR	pA	pA2	12049	1	32.18333333
8852	DSPR	pA	pA2	12049	1	38.03333333
8853	DSPR	pA	pA2	12049	1	39.81666667
8854	DSPR	pA	pA2	12050	1	68.63333333
8855	DSPR	pA	pA2	12050	1	72.6
8856	DSPR	pA	pA2	12050	1	60.8
8857	DSPR	pA	pA2	12050	1	48.1
8858	DSPR	pA	pA2	12050	1	71.48333333
8859	DSPR	pA	pA2	12050	1	50.08333333
8860	DSPR	pA	pA2	12050	1	64.91666667
8861	DSPR	pA	pA2	12050	1	58.66666667
8862	DSPR	pA	pA2	12050	1	66.86666667
8863	DSPR	pA	pA2	12050	1	51.85
8864	DSPR	pA	pA2	12050	1	62.73333333
8865	DSPR	pA	pA2	12050	1	40.43333333
8866	DSPR	pA	pA2	12050	1	50.6
8867	DSPR	pA	pA2	12050	1	58.1
8868	DSPR	pA	pA2	12050	1	51.53333333
8869	DSPR	pA	pA2	12050	1	34.91666667
8870	DSPR	pA	pA2	12050	2	67.86666667
8871	DSPR	pA	pA2	12050	2	61.23333333
8872	DSPR	pA	pA2	12050	2	50.13333333
8873	DSPR	pA	pA2	12050	2	52.43333333
8874	DSPR	pA	pA2	12050	2	55.5
8875	DSPR	pA	pA2	12050	2	38.98333333
8876	DSPR	pA	pA2	12050	2	34.11666667
8877	DSPR	pA	pA2	12050	2	26.68333333
8878	DSPR	pA	pA2	12050	2	62.46666667
8879	DSPR	pA	pA2	12050	2	70.98333333
8880	DSPR	pA	pA2	12050	2	44
8881	DSPR	pA	pA2	12050	2	40.01666667
8882	DSPR	pA	pA2	12050	2	43.21666667
8883	DSPR	pA	pA2	12050	2	52.68333333
8884	DSPR	pA	pA2	12050	2	12.83333333
8885	DSPR	pA	pA2	12050	2	54.35
8886	DSPR	pA	pA2	12051	1	32.06666667
8887	DSPR	pA	pA2	12051	1	7.983333333
8888	DSPR	pA	pA2	12051	1	15.96666667
8889	DSPR	pA	pA2	12051	1	45.91666667
8890	DSPR	pA	pA2	12051	1	46.51666667
8891	DSPR	pA	pA2	12051	1	30.1
8892	DSPR	pA	pA2	12051	1	12.18333333
8893	DSPR	pA	pA2	12051	1	23.53333333
8894	DSPR	pA	pA2	12051	1	41.26666667
8895	DSPR	pA	pA2	12051	1	13.06666667
8896	DSPR	pA	pA2	12051	1	53.43333333
8897	DSPR	pA	pA2	12051	1	52.16666667
8898	DSPR	pA	pA2	12051	1	37.68333333
8899	DSPR	pA	pA2	12051	1	32.38333333
8900	DSPR	pA	pA2	12051	1	30.06666667
8901	DSPR	pA	pA2	12051	1	16.58333333
8902	DSPR	pA	pA2	12051	2	28.8
8903	DSPR	pA	pA2	12051	2	75.81666667
8904	DSPR	pA	pA2	12051	2	32.06666667
8905	DSPR	pA	pA2	12051	2	43.48333333
8906	DSPR	pA	pA2	12051	2	35.98333333
8907	DSPR	pA	pA2	12051	2	55.08333333
8908	DSPR	pA	pA2	12051	2	62.95
8909	DSPR	pA	pA2	12051	2	30.51666667
8910	DSPR	pA	pA2	12051	2	28.01666667
8911	DSPR	pA	pA2	12051	2	30.4
8912	DSPR	pA	pA2	12051	2	22.96666667
8913	DSPR	pA	pA2	12051	2	24.31666667
8914	DSPR	pA	pA2	12051	2	39.96666667
8915	DSPR	pA	pA2	12051	2	24.95
8916	DSPR	pA	pA2	12051	2	57.75
8917	DSPR	pA	pA2	12051	2	27.78333333
8918	DSPR	pA	pA2	12052	1	24.23333333
8919	DSPR	pA	pA2	12052	1	43.13333333
8920	DSPR	pA	pA2	12052	1	31.03333333
8921	DSPR	pA	pA2	12052	1	26.33333333
8922	DSPR	pA	pA2	12052	1	15.06666667
8923	DSPR	pA	pA2	12052	1	45.63333333
8924	DSPR	pA	pA2	12052	1	23
8925	DSPR	pA	pA2	12052	1	47.01666667
8926	DSPR	pA	pA2	12052	1	35.78333333
8927	DSPR	pA	pA2	12052	1	32.78333333
8928	DSPR	pA	pA2	12052	1	23.98333333
8929	DSPR	pA	pA2	12052	1	45.45
8930	DSPR	pA	pA2	12052	1	24.31666667
8931	DSPR	pA	pA2	12052	1	16.56666667
8932	DSPR	pA	pA2	12052	1	20.85
8933	DSPR	pA	pA2	12052	1	32.66666667
8934	DSPR	pA	pA2	12053	1	84.56666667
8935	DSPR	pA	pA2	12053	1	53.66666667
8936	DSPR	pA	pA2	12053	1	49.98333333
8937	DSPR	pA	pA2	12053	1	53.85
8938	DSPR	pA	pA2	12053	1	30.65
8939	DSPR	pA	pA2	12053	1	42.56666667
8940	DSPR	pA	pA2	12053	1	51.21666667
8941	DSPR	pA	pA2	12053	1	50
8942	DSPR	pA	pA2	12053	1	31.96666667
8943	DSPR	pA	pA2	12053	1	18.55
8944	DSPR	pA	pA2	12053	1	62.88333333
8945	DSPR	pA	pA2	12053	1	29.63333333
8946	DSPR	pA	pA2	12053	1	45.33333333
8947	DSPR	pA	pA2	12053	1	51.75
8948	DSPR	pA	pA2	12053	1	39.28333333
8949	DSPR	pA	pA2	12053	1	38.21666667
8950	DSPR	pA	pA2	12053	2	65.28333333
8951	DSPR	pA	pA2	12053	2	46.83333333
8952	DSPR	pA	pA2	12053	2	28.23333333
8953	DSPR	pA	pA2	12053	2	45.08333333
8954	DSPR	pA	pA2	12053	2	80.23333333
8955	DSPR	pA	pA2	12053	2	25.28333333
8956	DSPR	pA	pA2	12053	2	57.65
8957	DSPR	pA	pA2	12053	2	13.15
8958	DSPR	pA	pA2	12053	2	81.51666667
8959	DSPR	pA	pA2	12053	2	31.33333333
8960	DSPR	pA	pA2	12053	2	63.63333333
8961	DSPR	pA	pA2	12053	2	38.45
8962	DSPR	pA	pA2	12053	2	81.51666667
8963	DSPR	pA	pA2	12053	2	39.83333333
8964	DSPR	pA	pA2	12053	2	24.63333333
8965	DSPR	pA	pA2	12053	2	41.08333333
8966	DSPR	pA	pA2	12054	1	47.85
8967	DSPR	pA	pA2	12054	1	36.6
8968	DSPR	pA	pA2	12054	1	47.31666667
8969	DSPR	pA	pA2	12054	1	58.53333333
8970	DSPR	pA	pA2	12054	1	62.11666667
8971	DSPR	pA	pA2	12054	1	56.53333333
8972	DSPR	pA	pA2	12054	1	59.11666667
8973	DSPR	pA	pA2	12054	1	48.41666667
8974	DSPR	pA	pA2	12054	1	31.76666667
8975	DSPR	pA	pA2	12054	1	47.58333333
8976	DSPR	pA	pA2	12054	1	58.66666667
8977	DSPR	pA	pA2	12054	1	46.13333333
8978	DSPR	pA	pA2	12054	1	51.95
8979	DSPR	pA	pA2	12054	1	79.75
8980	DSPR	pA	pA2	12054	1	47.98333333
8981	DSPR	pA	pA2	12054	1	33.56666667
8982	DSPR	pA	pA2	12055	1	30.85
8983	DSPR	pA	pA2	12055	1	47.86666667
8984	DSPR	pA	pA2	12055	1	27.63333333
8985	DSPR	pA	pA2	12055	1	42.55
8986	DSPR	pA	pA2	12055	1	26.2
8987	DSPR	pA	pA2	12055	1	34.85
8988	DSPR	pA	pA2	12055	1	13.03333333
8989	DSPR	pA	pA2	12055	1	40.1
8990	DSPR	pA	pA2	12055	1	45.33333333
8991	DSPR	pA	pA2	12055	1	11.16666667
8992	DSPR	pA	pA2	12055	1	42.3
8993	DSPR	pA	pA2	12055	1	28.68333333
8994	DSPR	pA	pA2	12055	1	26.81666667
8995	DSPR	pA	pA2	12055	1	45.35
8996	DSPR	pA	pA2	12055	1	16.48333333
8997	DSPR	pA	pA2	12055	1	21.03333333
8998	DSPR	pA	pA2	12055	2	29.8
8999	DSPR	pA	pA2	12055	2	33.91666667
9000	DSPR	pA	pA2	12055	2	13.88333333
9001	DSPR	pA	pA2	12055	2	12.5
9002	DSPR	pA	pA2	12055	2	42.9
9003	DSPR	pA	pA2	12055	2	26.45
9004	DSPR	pA	pA2	12055	2	55.5
9005	DSPR	pA	pA2	12055	2	40.11666667
9006	DSPR	pA	pA2	12055	2	26.76666667
9007	DSPR	pA	pA2	12055	2	27.61666667
9008	DSPR	pA	pA2	12055	2	9.566666667
9009	DSPR	pA	pA2	12055	2	17.35
9010	DSPR	pA	pA2	12055	2	13.91666667
9011	DSPR	pA	pA2	12055	2	17.81666667
9012	DSPR	pA	pA2	12055	2	51.33333333
9013	DSPR	pA	pA2	12055	2	40.45
9014	DSPR	pA	pA2	12056	1	49.65
9015	DSPR	pA	pA2	12056	1	29.81666667
9016	DSPR	pA	pA2	12056	1	53.56666667
9017	DSPR	pA	pA2	12056	1	32.55
9018	DSPR	pA	pA2	12056	1	49.68333333
9019	DSPR	pA	pA2	12056	1	46.75
9020	DSPR	pA	pA2	12056	1	49.03333333
9021	DSPR	pA	pA2	12056	1	52.23333333
9022	DSPR	pA	pA2	12056	1	43.55
9023	DSPR	pA	pA2	12056	1	60.73333333
9024	DSPR	pA	pA2	12056	1	42.98333333
9025	DSPR	pA	pA2	12056	1	28.93333333
9026	DSPR	pA	pA2	12056	1	23.85
9027	DSPR	pA	pA2	12056	1	39.43333333
9028	DSPR	pA	pA2	12056	1	31.93333333
9029	DSPR	pA	pA2	12056	1	49.53333333
9030	DSPR	pA	pA2	12056	2	38.76666667
9031	DSPR	pA	pA2	12056	2	33.5
9032	DSPR	pA	pA2	12056	2	21.71666667
9033	DSPR	pA	pA2	12056	2	21.83333333
9034	DSPR	pA	pA2	12056	2	21.36666667
9035	DSPR	pA	pA2	12056	2	45.2
9036	DSPR	pA	pA2	12056	2	36.28333333
9037	DSPR	pA	pA2	12056	2	39
9038	DSPR	pA	pA2	12056	2	18.1
9039	DSPR	pA	pA2	12056	2	14.45
9040	DSPR	pA	pA2	12056	2	40.76666667
9041	DSPR	pA	pA2	12056	2	51.45
9042	DSPR	pA	pA2	12056	2	45.08333333
9043	DSPR	pA	pA2	12056	2	35.55
9044	DSPR	pA	pA2	12056	2	27.7
9045	DSPR	pA	pA2	12056	2	52.2
9046	DSPR	pA	pA2	12057	1	20.85
9047	DSPR	pA	pA2	12057	1	9.866666667
9048	DSPR	pA	pA2	12057	1	11.2
9049	DSPR	pA	pA2	12057	1	21.08333333
9050	DSPR	pA	pA2	12057	1	15.28333333
9051	DSPR	pA	pA2	12057	1	19.25
9052	DSPR	pA	pA2	12057	1	15.36666667
9053	DSPR	pA	pA2	12057	1	33.65
9054	DSPR	pA	pA2	12057	1	7.833333333
9055	DSPR	pA	pA2	12057	1	24.6
9056	DSPR	pA	pA2	12057	1	9.616666667
9057	DSPR	pA	pA2	12057	1	7.4
9058	DSPR	pA	pA2	12057	1	27.66666667
9059	DSPR	pA	pA2	12057	1	12.38333333
9060	DSPR	pA	pA2	12057	1	12.85
9061	DSPR	pA	pA2	12057	1	10.41666667
9062	DSPR	pA	pA2	12058	1	37.2
9063	DSPR	pA	pA2	12058	1	41.16666667
9064	DSPR	pA	pA2	12058	1	47.36666667
9065	DSPR	pA	pA2	12058	1	33.05
9066	DSPR	pA	pA2	12058	1	27.96666667
9067	DSPR	pA	pA2	12058	1	18.93333333
9068	DSPR	pA	pA2	12058	1	60.41666667
9069	DSPR	pA	pA2	12058	1	38.96666667
9070	DSPR	pA	pA2	12058	1	60.03333333
9071	DSPR	pA	pA2	12058	1	57.9
9072	DSPR	pA	pA2	12058	1	10.63333333
9073	DSPR	pA	pA2	12058	1	31.68333333
9074	DSPR	pA	pA2	12058	1	20.31666667
9075	DSPR	pA	pA2	12058	1	19.96666667
9076	DSPR	pA	pA2	12058	1	59.26666667
9077	DSPR	pA	pA2	12058	1	32.56666667
9078	DSPR	pA	pA2	12058	2	6.133333333
9079	DSPR	pA	pA2	12058	2	24.55
9080	DSPR	pA	pA2	12058	2	13.63333333
9081	DSPR	pA	pA2	12058	2	25.28333333
9082	DSPR	pA	pA2	12058	2	13.33333333
9083	DSPR	pA	pA2	12058	2	10.43333333
9084	DSPR	pA	pA2	12058	2	8.983333333
9085	DSPR	pA	pA2	12058	2	7.716666667
9086	DSPR	pA	pA2	12058	2	14.56666667
9087	DSPR	pA	pA2	12058	2	9.033333333
9088	DSPR	pA	pA2	12058	2	5.033333333
9089	DSPR	pA	pA2	12058	2	10.75
9090	DSPR	pA	pA2	12058	2	17.55
9091	DSPR	pA	pA2	12058	2	8.033333333
9092	DSPR	pA	pA2	12058	2	21.1
9093	DSPR	pA	pA2	12058	2	18.46666667
9094	DSPR	pA	pA2	12059	1	52.5
9095	DSPR	pA	pA2	12059	1	54.55
9096	DSPR	pA	pA2	12059	1	63.1
9097	DSPR	pA	pA2	12059	1	72.41666667
9098	DSPR	pA	pA2	12059	1	43.25
9099	DSPR	pA	pA2	12059	1	71.51666667
9100	DSPR	pA	pA2	12059	1	80.56666667
9101	DSPR	pA	pA2	12059	1	58.25
9102	DSPR	pA	pA2	12059	1	63.73333333
9103	DSPR	pA	pA2	12059	1	76.31666667
9104	DSPR	pA	pA2	12059	1	62.33333333
9105	DSPR	pA	pA2	12059	1	77.91666667
9106	DSPR	pA	pA2	12059	1	50.91666667
9107	DSPR	pA	pA2	12059	1	43.8
9108	DSPR	pA	pA2	12059	1	42.96666667
9109	DSPR	pA	pA2	12059	1	42.76666667
9110	DSPR	pA	pA2	12059	2	80.26666667
9111	DSPR	pA	pA2	12059	2	74.36666667
9112	DSPR	pA	pA2	12059	2	89.23333333
9113	DSPR	pA	pA2	12059	2	46.15
9114	DSPR	pA	pA2	12059	2	107.0166667
9115	DSPR	pA	pA2	12059	2	100.2
9116	DSPR	pA	pA2	12059	2	67.55
9117	DSPR	pA	pA2	12059	2	67.28333333
9118	DSPR	pA	pA2	12059	2	27.81666667
9119	DSPR	pA	pA2	12059	2	72.43333333
9120	DSPR	pA	pA2	12059	2	70.11666667
9121	DSPR	pA	pA2	12059	2	94.01666667
9122	DSPR	pA	pA2	12059	2	61.3
9123	DSPR	pA	pA2	12059	2	25.63333333
9124	DSPR	pA	pA2	12059	2	56.91666667
9125	DSPR	pA	pA2	12059	2	107.1833333
9126	DSPR	pA	pA2	12060	1	22.43333333
9127	DSPR	pA	pA2	12060	1	67.55
9128	DSPR	pA	pA2	12060	1	62.93333333
9129	DSPR	pA	pA2	12060	1	52.93333333
9130	DSPR	pA	pA2	12060	1	59.05
9131	DSPR	pA	pA2	12060	1	31.73333333
9132	DSPR	pA	pA2	12060	1	46.8
9133	DSPR	pA	pA2	12060	1	34.98333333
9134	DSPR	pA	pA2	12060	1	61.26666667
9135	DSPR	pA	pA2	12060	1	43.81666667
9136	DSPR	pA	pA2	12060	1	41.51666667
9137	DSPR	pA	pA2	12060	1	36.53333333
9138	DSPR	pA	pA2	12060	1	47.65
9139	DSPR	pA	pA2	12060	1	49.5
9140	DSPR	pA	pA2	12060	1	54
9141	DSPR	pA	pA2	12060	1	59.15
9142	DSPR	pA	pA2	12060	2	65.7
9143	DSPR	pA	pA2	12060	2	54.45
9144	DSPR	pA	pA2	12060	2	70.68333333
9145	DSPR	pA	pA2	12060	2	52.95
9146	DSPR	pA	pA2	12060	2	64.05
9147	DSPR	pA	pA2	12060	2	67.08333333
9148	DSPR	pA	pA2	12060	2	67.83333333
9149	DSPR	pA	pA2	12060	2	72.51666667
9150	DSPR	pA	pA2	12060	2	55.71666667
9151	DSPR	pA	pA2	12060	2	28.38333333
9152	DSPR	pA	pA2	12060	2	56.86666667
9153	DSPR	pA	pA2	12060	2	58.26666667
9154	DSPR	pA	pA2	12060	2	60.68333333
9155	DSPR	pA	pA2	12060	2	53
9156	DSPR	pA	pA2	12060	2	48.5
9157	DSPR	pA	pA2	12060	2	57.2
9158	DSPR	pA	pA2	12061	1	34.63333333
9159	DSPR	pA	pA2	12061	1	9.433333333
9160	DSPR	pA	pA2	12061	1	25.33333333
9161	DSPR	pA	pA2	12061	1	29.71666667
9162	DSPR	pA	pA2	12061	1	47.95
9163	DSPR	pA	pA2	12061	1	43.63333333
9164	DSPR	pA	pA2	12061	1	43.63333333
9165	DSPR	pA	pA2	12061	1	30.61666667
9166	DSPR	pA	pA2	12061	1	51.4
9167	DSPR	pA	pA2	12061	1	36.41666667
9168	DSPR	pA	pA2	12061	1	44.23333333
9169	DSPR	pA	pA2	12061	1	25.73333333
9170	DSPR	pA	pA2	12061	1	51.78333333
9171	DSPR	pA	pA2	12061	1	25.9
9172	DSPR	pA	pA2	12061	1	48.31666667
9173	DSPR	pA	pA2	12061	1	38.75
9174	DSPR	pA	pA2	12061	2	18.9
9175	DSPR	pA	pA2	12061	2	15.1
9176	DSPR	pA	pA2	12061	2	12.93333333
9177	DSPR	pA	pA2	12061	2	14
9178	DSPR	pA	pA2	12061	2	39.31666667
9179	DSPR	pA	pA2	12061	2	14.8
9180	DSPR	pA	pA2	12061	2	24.81666667
9181	DSPR	pA	pA2	12061	2	22.76666667
9182	DSPR	pA	pA2	12061	2	7.1
9183	DSPR	pA	pA2	12061	2	8.883333333
9184	DSPR	pA	pA2	12061	2	10.18333333
9185	DSPR	pA	pA2	12061	2	15.65
9186	DSPR	pA	pA2	12061	2	32.65
9187	DSPR	pA	pA2	12061	2	7.816666667
9188	DSPR	pA	pA2	12061	2	9.383333333
9189	DSPR	pA	pA2	12061	2	48.45
9190	DSPR	pA	pA2	12062	1	80.25
9191	DSPR	pA	pA2	12062	1	149.7666667
9192	DSPR	pA	pA2	12062	1	105.65
9193	DSPR	pA	pA2	12062	1	117.5333333
9194	DSPR	pA	pA2	12062	1	148.3666667
9195	DSPR	pA	pA2	12062	1	143.3166667
9196	DSPR	pA	pA2	12062	1	125.9833333
9197	DSPR	pA	pA2	12062	1	149.7666667
9198	DSPR	pA	pA2	12062	1	79.61666667
9199	DSPR	pA	pA2	12062	1	98.41666667
9200	DSPR	pA	pA2	12062	1	96.11666667
9201	DSPR	pA	pA2	12062	1	117.4333333
9202	DSPR	pA	pA2	12062	1	122.4333333
9203	DSPR	pA	pA2	12062	1	142.3166667
9204	DSPR	pA	pA2	12062	1	123.1833333
9205	DSPR	pA	pA2	12062	1	106.1
9206	DSPR	pA	pA2	12062	2	148.8833333
9207	DSPR	pA	pA2	12062	2	115.7166667
9208	DSPR	pA	pA2	12062	2	152.3166667
9209	DSPR	pA	pA2	12062	2	152.8333333
9210	DSPR	pA	pA2	12062	2	124.9333333
9211	DSPR	pA	pA2	12062	2	145.7
9212	DSPR	pA	pA2	12062	2	111.2666667
9213	DSPR	pA	pA2	12062	2	109.5
9214	DSPR	pA	pA2	12062	2	82
9215	DSPR	pA	pA2	12062	2	132.8666667
9216	DSPR	pA	pA2	12062	2	67.13333333
9217	DSPR	pA	pA2	12062	2	41.26666667
9218	DSPR	pA	pA2	12062	2	123.7166667
9219	DSPR	pA	pA2	12062	2	155.95
9220	DSPR	pA	pA2	12062	2	141.2
9221	DSPR	pA	pA2	12062	2	125.4833333
9222	DSPR	pA	pA2	12063	1	58.58333333
9223	DSPR	pA	pA2	12063	1	66.75
9224	DSPR	pA	pA2	12063	1	32.05
9225	DSPR	pA	pA2	12063	1	44.16666667
9226	DSPR	pA	pA2	12063	1	56.85
9227	DSPR	pA	pA2	12063	1	91.06666667
9228	DSPR	pA	pA2	12063	1	41.2
9229	DSPR	pA	pA2	12063	1	66.35
9230	DSPR	pA	pA2	12063	1	62.9
9231	DSPR	pA	pA2	12063	1	47.7
9232	DSPR	pA	pA2	12063	1	49.11666667
9233	DSPR	pA	pA2	12063	1	42.28333333
9234	DSPR	pA	pA2	12063	1	70.75
9235	DSPR	pA	pA2	12063	1	64.45
9236	DSPR	pA	pA2	12063	1	40.53333333
9237	DSPR	pA	pA2	12063	1	28.75
9238	DSPR	pA	pA2	12063	2	54.81666667
9239	DSPR	pA	pA2	12063	2	77.23333333
9240	DSPR	pA	pA2	12063	2	73.81666667
9241	DSPR	pA	pA2	12063	2	63.41666667
9242	DSPR	pA	pA2	12063	2	73.46666667
9243	DSPR	pA	pA2	12063	2	60.73333333
9244	DSPR	pA	pA2	12063	2	29.71666667
9245	DSPR	pA	pA2	12063	2	68.46666667
9246	DSPR	pA	pA2	12063	2	32.7
9247	DSPR	pA	pA2	12063	2	48.85
9248	DSPR	pA	pA2	12063	2	74.88333333
9249	DSPR	pA	pA2	12063	2	49.08333333
9250	DSPR	pA	pA2	12063	2	39.2
9251	DSPR	pA	pA2	12063	2	103.5833333
9252	DSPR	pA	pA2	12063	2	47.71666667
9253	DSPR	pA	pA2	12063	2	63.98333333
9254	DSPR	pA	pA2	12064	1	85.3
9255	DSPR	pA	pA2	12064	1	95.63333333
9256	DSPR	pA	pA2	12064	1	71.96666667
9257	DSPR	pA	pA2	12064	1	84.7
9258	DSPR	pA	pA2	12064	1	85.61666667
9259	DSPR	pA	pA2	12064	1	77.98333333
9260	DSPR	pA	pA2	12064	1	81.61666667
9261	DSPR	pA	pA2	12064	1	86.6
9262	DSPR	pA	pA2	12064	1	74.08333333
9263	DSPR	pA	pA2	12064	1	93.6
9264	DSPR	pA	pA2	12064	1	78.21666667
9265	DSPR	pA	pA2	12064	1	21.98333333
9266	DSPR	pA	pA2	12064	1	41.35
9267	DSPR	pA	pA2	12064	1	52.06666667
9268	DSPR	pA	pA2	12064	1	73.18333333
9269	DSPR	pA	pA2	12064	1	67.75
9270	DSPR	pA	pA2	12064	2	66.88333333
9271	DSPR	pA	pA2	12064	2	71.16666667
9272	DSPR	pA	pA2	12064	2	60.13333333
9273	DSPR	pA	pA2	12064	2	63.1
9274	DSPR	pA	pA2	12064	2	69.2
9275	DSPR	pA	pA2	12064	2	70.61666667
9276	DSPR	pA	pA2	12064	2	71.3
9277	DSPR	pA	pA2	12064	2	82.51666667
9278	DSPR	pA	pA2	12064	2	90.4
9279	DSPR	pA	pA2	12064	2	56.91666667
9280	DSPR	pA	pA2	12064	2	53.26666667
9281	DSPR	pA	pA2	12064	2	79.6
9282	DSPR	pA	pA2	12064	2	26.56666667
9283	DSPR	pA	pA2	12064	2	45.3
9284	DSPR	pA	pA2	12064	2	84.18333333
9285	DSPR	pA	pA2	12064	2	93.33333333
9286	DSPR	pA	pA2	12065	1	17.01666667
9287	DSPR	pA	pA2	12065	1	22.3
9288	DSPR	pA	pA2	12065	1	13.6
9289	DSPR	pA	pA2	12065	1	16.53333333
9290	DSPR	pA	pA2	12065	1	32.25
9291	DSPR	pA	pA2	12065	1	6.333333333
9292	DSPR	pA	pA2	12065	1	4.733333333
9293	DSPR	pA	pA2	12065	1	26.9
9294	DSPR	pA	pA2	12065	1	11
9295	DSPR	pA	pA2	12065	1	17.01666667
9296	DSPR	pA	pA2	12065	1	29.9
9297	DSPR	pA	pA2	12065	1	10.75
9298	DSPR	pA	pA2	12065	1	10.66666667
9299	DSPR	pA	pA2	12065	1	20.41666667
9300	DSPR	pA	pA2	12065	1	17.26666667
9301	DSPR	pA	pA2	12065	1	8.783333333
9302	DSPR	pA	pA2	12065	2	17.06666667
9303	DSPR	pA	pA2	12065	2	32.75
9304	DSPR	pA	pA2	12065	2	20.68333333
9305	DSPR	pA	pA2	12065	2	24.78333333
9306	DSPR	pA	pA2	12065	2	7.866666667
9307	DSPR	pA	pA2	12065	2	16.13333333
9308	DSPR	pA	pA2	12065	2	20.9
9309	DSPR	pA	pA2	12065	2	21.76666667
9310	DSPR	pA	pA2	12065	2	32.61666667
9311	DSPR	pA	pA2	12065	2	8.55
9312	DSPR	pA	pA2	12065	2	17.85
9313	DSPR	pA	pA2	12065	2	24.13333333
9314	DSPR	pA	pA2	12065	2	13.46666667
9315	DSPR	pA	pA2	12065	2	26.16666667
9316	DSPR	pA	pA2	12065	2	26.26666667
9317	DSPR	pA	pA2	12065	2	15.21666667
9318	DSPR	pA	pA2	12066	1	51.56666667
9319	DSPR	pA	pA2	12066	1	42.66666667
9320	DSPR	pA	pA2	12066	1	44.18333333
9321	DSPR	pA	pA2	12066	1	39.33333333
9322	DSPR	pA	pA2	12066	1	56.55
9323	DSPR	pA	pA2	12066	1	43.33333333
9324	DSPR	pA	pA2	12066	1	43.7
9325	DSPR	pA	pA2	12066	1	34.2
9326	DSPR	pA	pA2	12066	1	48.76666667
9327	DSPR	pA	pA2	12066	1	54.05
9328	DSPR	pA	pA2	12066	1	30.7
9329	DSPR	pA	pA2	12066	1	56.85
9330	DSPR	pA	pA2	12066	1	54.03333333
9331	DSPR	pA	pA2	12066	1	45.95
9332	DSPR	pA	pA2	12066	1	49.85
9333	DSPR	pA	pA2	12066	1	59.51666667
9334	DSPR	pA	pA2	12067	1	26
9335	DSPR	pA	pA2	12067	1	26.03333333
9336	DSPR	pA	pA2	12067	1	28.1
9337	DSPR	pA	pA2	12067	1	42.1
9338	DSPR	pA	pA2	12067	1	15.98333333
9339	DSPR	pA	pA2	12067	1	15.33333333
9340	DSPR	pA	pA2	12067	1	19.16666667
9341	DSPR	pA	pA2	12067	1	17.4
9342	DSPR	pA	pA2	12067	1	24.85
9343	DSPR	pA	pA2	12067	1	28.48333333
9344	DSPR	pA	pA2	12067	1	20.38333333
9345	DSPR	pA	pA2	12067	1	26.61666667
9346	DSPR	pA	pA2	12067	1	33.96666667
9347	DSPR	pA	pA2	12067	1	24.61666667
9348	DSPR	pA	pA2	12067	1	19.38333333
9349	DSPR	pA	pA2	12068	1	42.05
9350	DSPR	pA	pA2	12068	1	22.71666667
9351	DSPR	pA	pA2	12068	1	31.68333333
9352	DSPR	pA	pA2	12068	1	41.7
9353	DSPR	pA	pA2	12068	1	45.55
9354	DSPR	pA	pA2	12068	1	34.23333333
9355	DSPR	pA	pA2	12068	1	30.95
9356	DSPR	pA	pA2	12068	1	14.13333333
9357	DSPR	pA	pA2	12068	1	36.86666667
9358	DSPR	pA	pA2	12068	1	33.48333333
9359	DSPR	pA	pA2	12068	1	26.56666667
9360	DSPR	pA	pA2	12068	1	23.53333333
9361	DSPR	pA	pA2	12068	1	45.7
9362	DSPR	pA	pA2	12068	1	37.7
9363	DSPR	pA	pA2	12068	1	25.16666667
9364	DSPR	pA	pA2	12068	1	72.05
9365	DSPR	pA	pA2	12069	1	22.55
9366	DSPR	pA	pA2	12069	1	39.9
9367	DSPR	pA	pA2	12069	1	28.45
9368	DSPR	pA	pA2	12069	1	5.866666667
9369	DSPR	pA	pA2	12069	1	27.58333333
9370	DSPR	pA	pA2	12069	1	24.38333333
9371	DSPR	pA	pA2	12069	1	11.31666667
9372	DSPR	pA	pA2	12069	1	41.36666667
9373	DSPR	pA	pA2	12069	1	18.78333333
9374	DSPR	pA	pA2	12069	1	24.28333333
9375	DSPR	pA	pA2	12070	1	15.36666667
9376	DSPR	pA	pA2	12070	1	24.53333333
9377	DSPR	pA	pA2	12070	1	20.9
9378	DSPR	pA	pA2	12070	1	12.55
9379	DSPR	pA	pA2	12070	1	24.33333333
9380	DSPR	pA	pA2	12070	1	31.08333333
9381	DSPR	pA	pA2	12070	1	20.71666667
9382	DSPR	pA	pA2	12070	1	44.36666667
9383	DSPR	pA	pA2	12070	1	14.81666667
9384	DSPR	pA	pA2	12070	1	40.65
9385	DSPR	pA	pA2	12070	1	12.51666667
9386	DSPR	pA	pA2	12070	1	24.61666667
9387	DSPR	pA	pA2	12070	1	13.35
9388	DSPR	pA	pA2	12070	1	12.96666667
9389	DSPR	pA	pA2	12070	1	28.81666667
9390	DSPR	pA	pA2	12070	1	14.7
9391	DSPR	pA	pA2	12071	1	74.48333333
9392	DSPR	pA	pA2	12071	1	92.9
9393	DSPR	pA	pA2	12071	1	68.43333333
9394	DSPR	pA	pA2	12071	1	71.83333333
9395	DSPR	pA	pA2	12071	1	82.98333333
9396	DSPR	pA	pA2	12071	1	88.15
9397	DSPR	pA	pA2	12071	1	51.81666667
9398	DSPR	pA	pA2	12071	1	63.35
9399	DSPR	pA	pA2	12071	1	63.56666667
9400	DSPR	pA	pA2	12071	1	68.08333333
9401	DSPR	pA	pA2	12071	1	85.56666667
9402	DSPR	pA	pA2	12071	1	71.85
9403	DSPR	pA	pA2	12071	1	65.98333333
9404	DSPR	pA	pA2	12071	1	63.6
9405	DSPR	pA	pA2	12071	1	65.26666667
9406	DSPR	pA	pA2	12071	1	82.21666667
9407	DSPR	pA	pA2	12071	2	53.25
9408	DSPR	pA	pA2	12071	2	11.73333333
9409	DSPR	pA	pA2	12071	2	43.5
9410	DSPR	pA	pA2	12071	2	50.4
9411	DSPR	pA	pA2	12071	2	28.55
9412	DSPR	pA	pA2	12071	2	39.16666667
9413	DSPR	pA	pA2	12071	2	12.03333333
9414	DSPR	pA	pA2	12071	2	32.85
9415	DSPR	pA	pA2	12071	2	53.88333333
9416	DSPR	pA	pA2	12071	2	41.4
9417	DSPR	pA	pA2	12071	2	23.88333333
9418	DSPR	pA	pA2	12071	2	42.7
9419	DSPR	pA	pA2	12071	2	52.41666667
9420	DSPR	pA	pA2	12071	2	35.91666667
9421	DSPR	pA	pA2	12071	2	65.76666667
9422	DSPR	pA	pA2	12071	2	27.31666667
9423	DSPR	pA	pA2	12072	1	63.03333333
9424	DSPR	pA	pA2	12072	1	19.65
9425	DSPR	pA	pA2	12072	1	21.46666667
9426	DSPR	pA	pA2	12072	1	45.38333333
9427	DSPR	pA	pA2	12072	1	32.05
9428	DSPR	pA	pA2	12072	1	45.9
9429	DSPR	pA	pA2	12072	1	47.4
9430	DSPR	pA	pA2	12072	1	37.45
9431	DSPR	pA	pA2	12072	1	24.23333333
9432	DSPR	pA	pA2	12072	1	68.13333333
9433	DSPR	pA	pA2	12072	1	30.81666667
9434	DSPR	pA	pA2	12072	1	8.8
9435	DSPR	pA	pA2	12072	1	46.73333333
9436	DSPR	pA	pA2	12072	1	34.7
9437	DSPR	pA	pA2	12072	1	19.53333333
9438	DSPR	pA	pA2	12072	1	44.58333333
9439	DSPR	pA	pA2	12073	1	51.43333333
9440	DSPR	pA	pA2	12073	1	12.26666667
9441	DSPR	pA	pA2	12073	1	29.05
9442	DSPR	pA	pA2	12073	1	37.9
9443	DSPR	pA	pA2	12073	1	10.58333333
9444	DSPR	pA	pA2	12073	1	12
9445	DSPR	pA	pA2	12073	1	26.81666667
9446	DSPR	pA	pA2	12073	1	46.26666667
9447	DSPR	pA	pA2	12073	1	30.5
9448	DSPR	pA	pA2	12073	1	27.4
9449	DSPR	pA	pA2	12073	1	31.03333333
9450	DSPR	pA	pA2	12073	1	68.45
9451	DSPR	pA	pA2	12073	1	21.5
9452	DSPR	pA	pA2	12073	1	22.2
9453	DSPR	pA	pA2	12073	1	10.06666667
9454	DSPR	pA	pA2	12073	1	13.51666667
9455	DSPR	pA	pA2	12074	1	26.31666667
9456	DSPR	pA	pA2	12074	1	37.66666667
9457	DSPR	pA	pA2	12074	1	13.41666667
9458	DSPR	pA	pA2	12074	1	27.23333333
9459	DSPR	pA	pA2	12074	1	24.26666667
9460	DSPR	pA	pA2	12074	1	31.21666667
9461	DSPR	pA	pA2	12074	1	19.76666667
9462	DSPR	pA	pA2	12074	1	11.76666667
9463	DSPR	pA	pA2	12074	1	25.8
9464	DSPR	pA	pA2	12074	1	56.16666667
9465	DSPR	pA	pA2	12074	1	10.81666667
9466	DSPR	pA	pA2	12074	1	18.11666667
9467	DSPR	pA	pA2	12074	1	33.6
9468	DSPR	pA	pA2	12074	1	69.83333333
9469	DSPR	pA	pA2	12074	1	38.93333333
9470	DSPR	pA	pA2	12074	1	25.21666667
9471	DSPR	pA	pA2	12074	2	16.76666667
9472	DSPR	pA	pA2	12074	2	27.33333333
9473	DSPR	pA	pA2	12074	2	11.15
9474	DSPR	pA	pA2	12074	2	18.4
9475	DSPR	pA	pA2	12074	2	10.41666667
9476	DSPR	pA	pA2	12074	2	36.68333333
9477	DSPR	pA	pA2	12074	2	10.98333333
9478	DSPR	pA	pA2	12074	2	8.85
9479	DSPR	pA	pA2	12074	2	16.55
9480	DSPR	pA	pA2	12074	2	11.56666667
9481	DSPR	pA	pA2	12074	2	30.18333333
9482	DSPR	pA	pA2	12074	2	6.883333333
9483	DSPR	pA	pA2	12074	2	28.48333333
9484	DSPR	pA	pA2	12074	2	7.816666667
9485	DSPR	pA	pA2	12075	1	110.5
9486	DSPR	pA	pA2	12075	1	81.4
9487	DSPR	pA	pA2	12075	1	89.15
9488	DSPR	pA	pA2	12075	1	92.08333333
9489	DSPR	pA	pA2	12075	1	73.11666667
9490	DSPR	pA	pA2	12075	1	81.61666667
9491	DSPR	pA	pA2	12075	1	59.48333333
9492	DSPR	pA	pA2	12075	1	94.26666667
9493	DSPR	pA	pA2	12075	1	94.11666667
9494	DSPR	pA	pA2	12075	1	58.25
9495	DSPR	pA	pA2	12075	1	92.13333333
9496	DSPR	pA	pA2	12075	1	33.71666667
9497	DSPR	pA	pA2	12075	1	95.2
9498	DSPR	pA	pA2	12075	1	89.4
9499	DSPR	pA	pA2	12075	1	86.98333333
9500	DSPR	pA	pA2	12075	1	85.58333333
9501	DSPR	pA	pA2	12076	1	9.233333333
9502	DSPR	pA	pA2	12076	1	6.883333333
9503	DSPR	pA	pA2	12076	1	5.483333333
9504	DSPR	pA	pA2	12076	1	8.15
9505	DSPR	pA	pA2	12076	1	3.633333333
9506	DSPR	pA	pA2	12076	1	9.95
9507	DSPR	pA	pA2	12076	1	8.7
9508	DSPR	pA	pA2	12076	1	8.1
9509	DSPR	pA	pA2	12076	1	9.016666667
9510	DSPR	pA	pA2	12076	1	6.4
9511	DSPR	pA	pA2	12076	1	20.46666667
9512	DSPR	pA	pA2	12076	1	13.31666667
9513	DSPR	pA	pA2	12077	1	32.36666667
9514	DSPR	pA	pA2	12077	1	21.68333333
9515	DSPR	pA	pA2	12077	1	25.36666667
9516	DSPR	pA	pA2	12077	1	33.95
9517	DSPR	pA	pA2	12077	1	34.98333333
9518	DSPR	pA	pA2	12077	1	23.58333333
9519	DSPR	pA	pA2	12077	1	30.68333333
9520	DSPR	pA	pA2	12077	1	32.81666667
9521	DSPR	pA	pA2	12077	1	18.2
9522	DSPR	pA	pA2	12077	1	27.71666667
9523	DSPR	pA	pA2	12077	1	31.91666667
9524	DSPR	pA	pA2	12077	1	34.75
9525	DSPR	pA	pA2	12077	1	29.45
9526	DSPR	pA	pA2	12077	1	27.1
9527	DSPR	pA	pA2	12077	1	18.78333333
9528	DSPR	pA	pA2	12078	1	24.9
9529	DSPR	pA	pA2	12078	1	22.58333333
9530	DSPR	pA	pA2	12078	1	33.5
9531	DSPR	pA	pA2	12078	1	19.45
9532	DSPR	pA	pA2	12078	1	14.98333333
9533	DSPR	pA	pA2	12078	1	31.7
9534	DSPR	pA	pA2	12078	1	25.33333333
9535	DSPR	pA	pA2	12078	1	30.26666667
9536	DSPR	pA	pA2	12078	1	41.8
9537	DSPR	pA	pA2	12078	1	49.86666667
9538	DSPR	pA	pA2	12078	1	29.61666667
9539	DSPR	pA	pA2	12078	1	25.16666667
9540	DSPR	pA	pA2	12078	1	15.36666667
9541	DSPR	pA	pA2	12078	1	44.51666667
9542	DSPR	pA	pA2	12078	1	48.45
9543	DSPR	pA	pA2	12078	1	31.98333333
9544	DSPR	pA	pA2	12079	1	38.81666667
9545	DSPR	pA	pA2	12079	1	39
9546	DSPR	pA	pA2	12079	1	47.11666667
9547	DSPR	pA	pA2	12079	1	61.06666667
9548	DSPR	pA	pA2	12079	1	60.35
9549	DSPR	pA	pA2	12079	1	24.08333333
9550	DSPR	pA	pA2	12079	1	60.46666667
9551	DSPR	pA	pA2	12079	1	25.73333333
9552	DSPR	pA	pA2	12079	1	50.26666667
9553	DSPR	pA	pA2	12079	1	36.35
9554	DSPR	pA	pA2	12079	1	28.3
9555	DSPR	pA	pA2	12079	1	28.58333333
9556	DSPR	pA	pA2	12079	1	14.76666667
9557	DSPR	pA	pA2	12079	1	44.23333333
9558	DSPR	pA	pA2	12079	1	69.35
9559	DSPR	pA	pA2	12079	1	69.35
9560	DSPR	pA	pA2	12080	1	92.75
9561	DSPR	pA	pA2	12080	1	81.13333333
9562	DSPR	pA	pA2	12080	1	23.8
9563	DSPR	pA	pA2	12080	1	55.25
9564	DSPR	pA	pA2	12080	1	51.58333333
9565	DSPR	pA	pA2	12080	1	77.83333333
9566	DSPR	pA	pA2	12080	1	21.81666667
9567	DSPR	pA	pA2	12080	1	61
9568	DSPR	pA	pA2	12080	1	70.16666667
9569	DSPR	pA	pA2	12080	1	74.16666667
9570	DSPR	pA	pA2	12080	1	89.48333333
9571	DSPR	pA	pA2	12080	1	70.96666667
9572	DSPR	pA	pA2	12080	1	98.03333333
9573	DSPR	pA	pA2	12080	1	76.85
9574	DSPR	pA	pA2	12080	1	100.2333333
9575	DSPR	pA	pA2	12080	1	21.13333333
9576	DSPR	pA	pA2	12081	1	44.8
9577	DSPR	pA	pA2	12081	1	37.23333333
9578	DSPR	pA	pA2	12081	1	60.65
9579	DSPR	pA	pA2	12081	1	30.8
9580	DSPR	pA	pA2	12081	1	30.58333333
9581	DSPR	pA	pA2	12081	1	16.6
9582	DSPR	pA	pA2	12081	1	52.86666667
9583	DSPR	pA	pA2	12081	1	63.65
9584	DSPR	pA	pA2	12081	1	27.38333333
9585	DSPR	pA	pA2	12081	1	44.21666667
9586	DSPR	pA	pA2	12081	1	58.13333333
9587	DSPR	pA	pA2	12081	1	28.25
9588	DSPR	pA	pA2	12081	1	13.43333333
9589	DSPR	pA	pA2	12081	1	55.75
9590	DSPR	pA	pA2	12081	1	51.8
9591	DSPR	pA	pA2	12081	1	21.13333333
9592	DSPR	pA	pA2	12082	1	6.6
9593	DSPR	pA	pA2	12082	1	39.28333333
9594	DSPR	pA	pA2	12082	1	6.6
9595	DSPR	pA	pA2	12082	1	17.3
9596	DSPR	pA	pA2	12082	1	10.43333333
9597	DSPR	pA	pA2	12082	1	7.266666667
9598	DSPR	pA	pA2	12082	1	7.75
9599	DSPR	pA	pA2	12082	1	30.45
9600	DSPR	pA	pA2	12082	1	27.96666667
9601	DSPR	pA	pA2	12082	1	7.416666667
9602	DSPR	pA	pA2	12082	1	24.23333333
9603	DSPR	pA	pA2	12082	1	5.15
9604	DSPR	pA	pA2	12082	1	47.08333333
9605	DSPR	pA	pA2	12082	1	11.5
9606	DSPR	pA	pA2	12082	1	5.566666667
9607	DSPR	pA	pA2	12082	1	22.45
9608	DSPR	pA	pA2	12083	1	22.2
9609	DSPR	pA	pA2	12083	1	48.65
9610	DSPR	pA	pA2	12083	1	49.35
9611	DSPR	pA	pA2	12083	1	6.5
9612	DSPR	pA	pA2	12083	1	25.86666667
9613	DSPR	pA	pA2	12083	1	57.66666667
9614	DSPR	pA	pA2	12083	1	42.2
9615	DSPR	pA	pA2	12083	1	56.78333333
9616	DSPR	pA	pA2	12083	1	59.55
9617	DSPR	pA	pA2	12083	1	45.01666667
9618	DSPR	pA	pA2	12083	1	40.88333333
9619	DSPR	pA	pA2	12083	1	37.38333333
9620	DSPR	pA	pA2	12083	1	48.96666667
9621	DSPR	pA	pA2	12083	1	43.81666667
9622	DSPR	pA	pA2	12083	1	54.65
9623	DSPR	pA	pA2	12083	1	36.21666667
9624	DSPR	pA	pA2	12083	2	29.65
9625	DSPR	pA	pA2	12083	2	8.55
9626	DSPR	pA	pA2	12083	2	25.81666667
9627	DSPR	pA	pA2	12083	2	33.98333333
9628	DSPR	pA	pA2	12083	2	5.783333333
9629	DSPR	pA	pA2	12083	2	37.56666667
9630	DSPR	pA	pA2	12083	2	57
9631	DSPR	pA	pA2	12083	2	46.7
9632	DSPR	pA	pA2	12083	2	27.11666667
9633	DSPR	pA	pA2	12083	2	43.35
9634	DSPR	pA	pA2	12083	2	40.55
9635	DSPR	pA	pA2	12083	2	32.68333333
9636	DSPR	pA	pA2	12083	2	43.83333333
9637	DSPR	pA	pA2	12083	2	36.03333333
9638	DSPR	pA	pA2	12083	2	32.68333333
9639	DSPR	pA	pA2	12084	1	5.283333333
9640	DSPR	pA	pA2	12084	1	18.88333333
9641	DSPR	pA	pA2	12084	1	20.91666667
9642	DSPR	pA	pA2	12084	1	3.916666667
9643	DSPR	pA	pA2	12084	1	15.36666667
9644	DSPR	pA	pA2	12084	1	17.93333333
9645	DSPR	pA	pA2	12084	1	17.13333333
9646	DSPR	pA	pA2	12084	1	12.73333333
9647	DSPR	pA	pA2	12084	1	25.75
9648	DSPR	pA	pA2	12084	1	11.61666667
9649	DSPR	pA	pA2	12084	1	14.78333333
9650	DSPR	pA	pA2	12084	1	17.2
9651	DSPR	pA	pA2	12084	1	6.95
9652	DSPR	pA	pA2	12084	1	5.666666667
9653	DSPR	pA	pA2	12084	1	8.55
9654	DSPR	pA	pA2	12084	1	5.5
9655	DSPR	pA	pA2	12085	1	31
9656	DSPR	pA	pA2	12085	1	69.11666667
9657	DSPR	pA	pA2	12085	1	29.96666667
9658	DSPR	pA	pA2	12085	1	77.06666667
9659	DSPR	pA	pA2	12085	1	83.91666667
9660	DSPR	pA	pA2	12085	1	66.11666667
9661	DSPR	pA	pA2	12085	1	39.26666667
9662	DSPR	pA	pA2	12085	1	81.46666667
9663	DSPR	pA	pA2	12085	1	80.73333333
9664	DSPR	pA	pA2	12085	1	28.55
9665	DSPR	pA	pA2	12085	1	77.63333333
9666	DSPR	pA	pA2	12085	1	51.63333333
9667	DSPR	pA	pA2	12085	1	62.96666667
9668	DSPR	pA	pA2	12085	1	38.18333333
9669	DSPR	pA	pA2	12085	1	23.86666667
9670	DSPR	pA	pA2	12085	1	60.93333333
9671	DSPR	pA	pA2	12086	1	37.08333333
9672	DSPR	pA	pA2	12086	1	17.83333333
9673	DSPR	pA	pA2	12086	1	30.5
9674	DSPR	pA	pA2	12086	1	75.1
9675	DSPR	pA	pA2	12086	1	76.31666667
9676	DSPR	pA	pA2	12086	1	24.98333333
9677	DSPR	pA	pA2	12086	1	59.45
9678	DSPR	pA	pA2	12086	1	10.63333333
9679	DSPR	pA	pA2	12086	1	74.08333333
9680	DSPR	pA	pA2	12086	1	12.45
9681	DSPR	pA	pA2	12086	1	28.56666667
9682	DSPR	pA	pA2	12086	1	102.9666667
9683	DSPR	pA	pA2	12086	1	24.46666667
9684	DSPR	pA	pA2	12086	1	51.4
9685	DSPR	pA	pA2	12086	1	42.35
9686	DSPR	pA	pA2	12086	1	55.08333333
9687	DSPR	pA	pA2	12086	2	13.25
9688	DSPR	pA	pA2	12086	2	43.03333333
9689	DSPR	pA	pA2	12086	2	26.86666667
9690	DSPR	pA	pA2	12086	2	35.15
9691	DSPR	pA	pA2	12086	2	41.51666667
9692	DSPR	pA	pA2	12086	2	12.23333333
9693	DSPR	pA	pA2	12086	2	20.08333333
9694	DSPR	pA	pA2	12086	2	44.45
9695	DSPR	pA	pA2	12086	2	19.35
9696	DSPR	pA	pA2	12086	2	27.98333333
9697	DSPR	pA	pA2	12086	2	11.21666667
9698	DSPR	pA	pA2	12086	2	52.91666667
9699	DSPR	pA	pA2	12086	2	26.61666667
9700	DSPR	pA	pA2	12086	2	30.41666667
9701	DSPR	pA	pA2	12086	2	28.68333333
9702	DSPR	pA	pA2	12086	2	24.4
9703	DSPR	pA	pA2	12087	1	58.68333333
9704	DSPR	pA	pA2	12087	1	18.1
9705	DSPR	pA	pA2	12087	1	31.86666667
9706	DSPR	pA	pA2	12087	1	41.6
9707	DSPR	pA	pA2	12087	1	31.68333333
9708	DSPR	pA	pA2	12087	1	53.73333333
9709	DSPR	pA	pA2	12087	1	48.5
9710	DSPR	pA	pA2	12087	1	19.61666667
9711	DSPR	pA	pA2	12087	1	42.75
9712	DSPR	pA	pA2	12087	1	24.98333333
9713	DSPR	pA	pA2	12087	1	46.68333333
9714	DSPR	pA	pA2	12087	1	46.05
9715	DSPR	pA	pA2	12087	1	40.48333333
9716	DSPR	pA	pA2	12087	1	22.06666667
9717	DSPR	pA	pA2	12087	1	31.68333333
9718	DSPR	pA	pA2	12087	1	39.8
9719	DSPR	pA	pA2	12087	2	50.06666667
9720	DSPR	pA	pA2	12087	2	13.73333333
9721	DSPR	pA	pA2	12087	2	30.15
9722	DSPR	pA	pA2	12087	2	35.75
9723	DSPR	pA	pA2	12087	2	21.08333333
9724	DSPR	pA	pA2	12087	2	10.5
9725	DSPR	pA	pA2	12087	2	38.88333333
9726	DSPR	pA	pA2	12087	2	18.88333333
9727	DSPR	pA	pA2	12087	2	37.76666667
9728	DSPR	pA	pA2	12087	2	25.33333333
9729	DSPR	pA	pA2	12087	2	15.78333333
9730	DSPR	pA	pA2	12087	2	32.65
9731	DSPR	pA	pA2	12087	2	51.76666667
9732	DSPR	pA	pA2	12087	2	17.78333333
9733	DSPR	pA	pA2	12087	2	8.783333333
9734	DSPR	pA	pA2	12087	2	39.06666667
9735	DSPR	pA	pA2	12088	1	56.93333333
9736	DSPR	pA	pA2	12088	1	16.98333333
9737	DSPR	pA	pA2	12088	1	20.56666667
9738	DSPR	pA	pA2	12088	1	75.08333333
9739	DSPR	pA	pA2	12088	1	15.4
9740	DSPR	pA	pA2	12088	1	36.01666667
9741	DSPR	pA	pA2	12088	1	56.51666667
9742	DSPR	pA	pA2	12088	1	16.4
9743	DSPR	pA	pA2	12088	1	10.78333333
9744	DSPR	pA	pA2	12088	1	34.05
9745	DSPR	pA	pA2	12088	1	16.26666667
9746	DSPR	pA	pA2	12088	1	32.48333333
9747	DSPR	pA	pA2	12088	1	33.41666667
9748	DSPR	pA	pA2	12088	1	18.13333333
9749	DSPR	pA	pA2	12088	1	67.01666667
9750	DSPR	pA	pA2	12088	1	13.03333333
9751	DSPR	pA	pA2	12088	2	65.93333333
9752	DSPR	pA	pA2	12088	2	17.73333333
9753	DSPR	pA	pA2	12088	2	56.95
9754	DSPR	pA	pA2	12088	2	41.08333333
9755	DSPR	pA	pA2	12088	2	50.6
9756	DSPR	pA	pA2	12088	2	63.56666667
9757	DSPR	pA	pA2	12088	2	64.4
9758	DSPR	pA	pA2	12088	2	39.31666667
9759	DSPR	pA	pA2	12088	2	62.43333333
9760	DSPR	pA	pA2	12088	2	27.35
9761	DSPR	pA	pA2	12088	2	74.68333333
9762	DSPR	pA	pA2	12088	2	14.9
9763	DSPR	pA	pA2	12088	2	74.36666667
9764	DSPR	pA	pA2	12088	2	28.6
9765	DSPR	pA	pA2	12088	2	32.93333333
9766	DSPR	pA	pA2	12088	2	11.36666667
9767	DSPR	pA	pA2	12089	1	15.76666667
9768	DSPR	pA	pA2	12089	1	22.46666667
9769	DSPR	pA	pA2	12089	1	23.8
9770	DSPR	pA	pA2	12089	1	35.91666667
9771	DSPR	pA	pA2	12089	1	16.48333333
9772	DSPR	pA	pA2	12089	1	17.43333333
9773	DSPR	pA	pA2	12089	1	14.46666667
9774	DSPR	pA	pA2	12089	1	19.1
9775	DSPR	pA	pA2	12089	1	25.2
9776	DSPR	pA	pA2	12089	1	22.1
9777	DSPR	pA	pA2	12089	1	20.16666667
9778	DSPR	pA	pA2	12089	1	18.53333333
9779	DSPR	pA	pA2	12089	1	26.81666667
9780	DSPR	pA	pA2	12089	1	17.16666667
9781	DSPR	pA	pA2	12089	1	27.36666667
9782	DSPR	pA	pA2	12089	1	28.36666667
9783	DSPR	pA	pA2	12090	1	27.4
9784	DSPR	pA	pA2	12090	1	29.33333333
9785	DSPR	pA	pA2	12090	1	13.9
9786	DSPR	pA	pA2	12090	1	10.65
9787	DSPR	pA	pA2	12090	1	19.88333333
9788	DSPR	pA	pA2	12090	1	23.28333333
9789	DSPR	pA	pA2	12090	1	23.88333333
9790	DSPR	pA	pA2	12090	1	37.56666667
9791	DSPR	pA	pA2	12090	1	10.86666667
9792	DSPR	pA	pA2	12090	1	61.88333333
9793	DSPR	pA	pA2	12090	1	36.81666667
9794	DSPR	pA	pA2	12090	1	37.06666667
9795	DSPR	pA	pA2	12090	1	21.16666667
9796	DSPR	pA	pA2	12090	1	27.38333333
9797	DSPR	pA	pA2	12090	1	48.58333333
9798	DSPR	pA	pA2	12090	1	29.16666667
9799	DSPR	pA	pA2	12090	2	4.016666667
9800	DSPR	pA	pA2	12090	2	20.98333333
9801	DSPR	pA	pA2	12090	2	31.7
9802	DSPR	pA	pA2	12090	2	29.15
9803	DSPR	pA	pA2	12090	2	36.83333333
9804	DSPR	pA	pA2	12090	2	20.16666667
9805	DSPR	pA	pA2	12090	2	22.76666667
9806	DSPR	pA	pA2	12090	2	16.53333333
9807	DSPR	pA	pA2	12090	2	12.96666667
9808	DSPR	pA	pA2	12090	2	6.95
9809	DSPR	pA	pA2	12090	2	26.86666667
9810	DSPR	pA	pA2	12090	2	49.35
9811	DSPR	pA	pA2	12090	2	20.55
9812	DSPR	pA	pA2	12090	2	20.38333333
9813	DSPR	pA	pA2	12090	2	20.03333333
9814	DSPR	pA	pA2	12090	2	28.9
9815	DSPR	pA	pA2	12091	1	48.43333333
9816	DSPR	pA	pA2	12091	1	74.13333333
9817	DSPR	pA	pA2	12091	1	36.6
9818	DSPR	pA	pA2	12091	1	36.9
9819	DSPR	pA	pA2	12091	1	36.2
9820	DSPR	pA	pA2	12091	1	38.38333333
9821	DSPR	pA	pA2	12091	1	40.05
9822	DSPR	pA	pA2	12091	1	13.45
9823	DSPR	pA	pA2	12091	1	31.41666667
9824	DSPR	pA	pA2	12091	1	33.21666667
9825	DSPR	pA	pA2	12091	1	35
9826	DSPR	pA	pA2	12091	1	42.86666667
9827	DSPR	pA	pA2	12091	1	41.88333333
9828	DSPR	pA	pA2	12091	1	49.95
9829	DSPR	pA	pA2	12091	1	37
9830	DSPR	pA	pA2	12091	1	51.91666667
9831	DSPR	pA	pA2	12092	1	22.51666667
9832	DSPR	pA	pA2	12092	1	53.28333333
9833	DSPR	pA	pA2	12092	1	38.58333333
9834	DSPR	pA	pA2	12092	1	40.88333333
9835	DSPR	pA	pA2	12092	1	42.56666667
9836	DSPR	pA	pA2	12092	1	50.26666667
9837	DSPR	pA	pA2	12092	1	61.33333333
9838	DSPR	pA	pA2	12092	1	34.43333333
9839	DSPR	pA	pA2	12092	1	33.55
9840	DSPR	pA	pA2	12092	1	37.28333333
9841	DSPR	pA	pA2	12092	1	23.8
9842	DSPR	pA	pA2	12092	1	12.86666667
9843	DSPR	pA	pA2	12092	1	31.15
9844	DSPR	pA	pA2	12092	1	52.9
9845	DSPR	pA	pA2	12092	2	27.91666667
9846	DSPR	pA	pA2	12092	2	4.733333333
9847	DSPR	pA	pA2	12092	2	71.98333333
9848	DSPR	pA	pA2	12092	2	10.71666667
9849	DSPR	pA	pA2	12092	2	41.21666667
9850	DSPR	pA	pA2	12092	2	22.76666667
9851	DSPR	pA	pA2	12092	2	22.16666667
9852	DSPR	pA	pA2	12092	2	17.41666667
9853	DSPR	pA	pA2	12092	2	37.45
9854	DSPR	pA	pA2	12092	2	58.76666667
9855	DSPR	pA	pA2	12092	2	7.3
9856	DSPR	pA	pA2	12092	2	13.9
9857	DSPR	pA	pA2	12092	2	37.58333333
9858	DSPR	pA	pA2	12092	2	18.5
9859	DSPR	pA	pA2	12092	2	74.31666667
9860	DSPR	pA	pA2	12092	2	42.26666667
9861	DSPR	pA	pA2	12093	1	9.6
9862	DSPR	pA	pA2	12093	1	34.51666667
9863	DSPR	pA	pA2	12093	1	48.01666667
9864	DSPR	pA	pA2	12093	1	22.61666667
9865	DSPR	pA	pA2	12093	1	37.6
9866	DSPR	pA	pA2	12093	1	18.46666667
9867	DSPR	pA	pA2	12093	1	42.1
9868	DSPR	pA	pA2	12093	1	40.8
9869	DSPR	pA	pA2	12093	1	47.76666667
9870	DSPR	pA	pA2	12093	1	44.88333333
9871	DSPR	pA	pA2	12093	1	17.11666667
9872	DSPR	pA	pA2	12093	1	45.3
9873	DSPR	pA	pA2	12093	1	44.81666667
9874	DSPR	pA	pA2	12093	1	46.25
9875	DSPR	pA	pA2	12093	1	31.76666667
9876	DSPR	pA	pA2	12093	1	27.61666667
9877	DSPR	pA	pA2	12094	1	29.98333333
9878	DSPR	pA	pA2	12094	1	65.95
9879	DSPR	pA	pA2	12094	1	50.05
9880	DSPR	pA	pA2	12094	1	17.31666667
9881	DSPR	pA	pA2	12094	1	74.18333333
9882	DSPR	pA	pA2	12094	1	48.26666667
9883	DSPR	pA	pA2	12094	1	56
9884	DSPR	pA	pA2	12094	1	43.26666667
9885	DSPR	pA	pA2	12094	1	65.76666667
9886	DSPR	pA	pA2	12094	1	83.31666667
9887	DSPR	pA	pA2	12094	1	101.1666667
9888	DSPR	pA	pA2	12094	1	70.25
9889	DSPR	pA	pA2	12094	1	51.23333333
9890	DSPR	pA	pA2	12094	1	80.16666667
9891	DSPR	pA	pA2	12094	1	40.5
9892	DSPR	pA	pA2	12094	1	104.2666667
9893	DSPR	pA	pA2	12095	1	64.46666667
9894	DSPR	pA	pA2	12095	1	50.3
9895	DSPR	pA	pA2	12095	1	71.11666667
9896	DSPR	pA	pA2	12095	1	42.98333333
9897	DSPR	pA	pA2	12095	1	59.53333333
9898	DSPR	pA	pA2	12095	1	51.06666667
9899	DSPR	pA	pA2	12095	1	22.71666667
9900	DSPR	pA	pA2	12095	1	49.91666667
9901	DSPR	pA	pA2	12095	1	51.78333333
9902	DSPR	pA	pA2	12095	1	49.81666667
9903	DSPR	pA	pA2	12095	1	40.35
9904	DSPR	pA	pA2	12095	1	29.73333333
9905	DSPR	pA	pA2	12095	1	33.86666667
9906	DSPR	pA	pA2	12095	1	72.56666667
9907	DSPR	pA	pA2	12095	1	56.1
9908	DSPR	pA	pA2	12095	1	45.51666667
9909	DSPR	pA	pA2	12096	1	39.65
9910	DSPR	pA	pA2	12096	1	33.71666667
9911	DSPR	pA	pA2	12096	1	40.03333333
9912	DSPR	pA	pA2	12096	1	42.71666667
9913	DSPR	pA	pA2	12096	1	13.55
9914	DSPR	pA	pA2	12096	1	75.48333333
9915	DSPR	pA	pA2	12096	1	90.61666667
9916	DSPR	pA	pA2	12096	1	30.46666667
9917	DSPR	pA	pA2	12096	1	41.33333333
9918	DSPR	pA	pA2	12096	1	34.3
9919	DSPR	pA	pA2	12096	1	12.01666667
9920	DSPR	pA	pA2	12096	1	5.916666667
9921	DSPR	pA	pA2	12096	1	23.28333333
9922	DSPR	pA	pA2	12096	1	21.7
9923	DSPR	pA	pA2	12096	1	31.8
9924	DSPR	pA	pA2	12096	1	66.35
9925	DSPR	pA	pA2	12096	2	10.93333333
9926	DSPR	pA	pA2	12096	2	39.28333333
9927	DSPR	pA	pA2	12096	2	11.38333333
9928	DSPR	pA	pA2	12096	2	32.85
9929	DSPR	pA	pA2	12096	2	42.16666667
9930	DSPR	pA	pA2	12096	2	15.71666667
9931	DSPR	pA	pA2	12096	2	8.6
9932	DSPR	pA	pA2	12096	2	10.83333333
9933	DSPR	pA	pA2	12096	2	19.76666667
9934	DSPR	pA	pA2	12096	2	29.5
9935	DSPR	pA	pA2	12096	2	26.21666667
9936	DSPR	pA	pA2	12096	2	40.81666667
9937	DSPR	pA	pA2	12096	2	72.03333333
9938	DSPR	pA	pA2	12096	2	13.43333333
9939	DSPR	pA	pA2	12096	2	36.93333333
9940	DSPR	pA	pA2	12097	1	63.23333333
9941	DSPR	pA	pA2	12097	1	49.58333333
9942	DSPR	pA	pA2	12097	1	38.15
9943	DSPR	pA	pA2	12097	1	50.55
9944	DSPR	pA	pA2	12097	1	63.48333333
9945	DSPR	pA	pA2	12097	1	37.98333333
9946	DSPR	pA	pA2	12097	1	83.28333333
9947	DSPR	pA	pA2	12097	1	35.05
9948	DSPR	pA	pA2	12097	1	74.1
9949	DSPR	pA	pA2	12097	1	42.81666667
9950	DSPR	pA	pA2	12097	1	58.28333333
9951	DSPR	pA	pA2	12097	1	53.45
9952	DSPR	pA	pA2	12097	1	54.01666667
9953	DSPR	pA	pA2	12097	1	72.16666667
9954	DSPR	pA	pA2	12097	1	39.73333333
9955	DSPR	pA	pA2	12097	1	39.85
9956	DSPR	pA	pA2	12097	2	63.58333333
9957	DSPR	pA	pA2	12097	2	11.91666667
9958	DSPR	pA	pA2	12097	2	51.05
9959	DSPR	pA	pA2	12097	2	10.15
9960	DSPR	pA	pA2	12097	2	28.06666667
9961	DSPR	pA	pA2	12097	2	44.58333333
9962	DSPR	pA	pA2	12097	2	12.93333333
9963	DSPR	pA	pA2	12097	2	8.516666667
9964	DSPR	pA	pA2	12097	2	42.43333333
9965	DSPR	pA	pA2	12097	2	12
9966	DSPR	pA	pA2	12097	2	26.48333333
9967	DSPR	pA	pA2	12097	2	44.58333333
9968	DSPR	pA	pA2	12097	2	36.23333333
9969	DSPR	pA	pA2	12097	2	34.56666667
9970	DSPR	pA	pA2	12097	2	10.86666667
9971	DSPR	pA	pA2	12097	2	54.15
9972	DSPR	pA	pA2	12098	1	144.8333333
9973	DSPR	pA	pA2	12098	1	153.1833333
9974	DSPR	pA	pA2	12098	1	113.2833333
9975	DSPR	pA	pA2	12098	1	136.1333333
9976	DSPR	pA	pA2	12098	1	110.2333333
9977	DSPR	pA	pA2	12098	1	86.53333333
9978	DSPR	pA	pA2	12098	1	122.8333333
9979	DSPR	pA	pA2	12098	1	95.98333333
9980	DSPR	pA	pA2	12098	1	119.9833333
9981	DSPR	pA	pA2	12098	1	103.3666667
9982	DSPR	pA	pA2	12098	1	134.8833333
9983	DSPR	pA	pA2	12098	1	148.0166667
9984	DSPR	pA	pA2	12098	1	81.13333333
9985	DSPR	pA	pA2	12098	1	144.1666667
9986	DSPR	pA	pA2	12098	1	69.75
9987	DSPR	pA	pA2	12098	1	93.71666667
9988	DSPR	pA	pA2	12099	1	14.91666667
9989	DSPR	pA	pA2	12099	1	12.65
9990	DSPR	pA	pA2	12099	1	14.5
9991	DSPR	pA	pA2	12099	1	21.61666667
9992	DSPR	pA	pA2	12099	1	16.26666667
9993	DSPR	pA	pA2	12099	1	20.55
9994	DSPR	pA	pA2	12099	1	14.15
9995	DSPR	pA	pA2	12099	1	30.88333333
9996	DSPR	pA	pA2	12099	1	13.45
9997	DSPR	pA	pA2	12099	1	12.01666667
9998	DSPR	pA	pA2	12099	1	50.28333333
9999	DSPR	pA	pA2	12099	1	38.38333333
10000	DSPR	pA	pA2	12099	1	11.4
10001	DSPR	pA	pA2	12099	1	24.88333333
10002	DSPR	pA	pA2	12099	1	19.13333333
10003	DSPR	pA	pA2	12099	1	35.08333333
10004	DSPR	pA	pA2	12099	2	14.61666667
10005	DSPR	pA	pA2	12099	2	28.16666667
10006	DSPR	pA	pA2	12099	2	11.28333333
10007	DSPR	pA	pA2	12099	2	17.48333333
10008	DSPR	pA	pA2	12099	2	19.26666667
10009	DSPR	pA	pA2	12099	2	19.53333333
10010	DSPR	pA	pA2	12099	2	43.51666667
10011	DSPR	pA	pA2	12099	2	50.26666667
10012	DSPR	pA	pA2	12099	2	25.01666667
10013	DSPR	pA	pA2	12099	2	43.05
10014	DSPR	pA	pA2	12099	2	16.3
10015	DSPR	pA	pA2	12099	2	6.85
10016	DSPR	pA	pA2	12099	2	14.76666667
10017	DSPR	pA	pA2	12099	2	23.5
10018	DSPR	pA	pA2	12099	2	22.65
10019	DSPR	pA	pA2	12100	1	30.26666667
10020	DSPR	pA	pA2	12100	1	81.81666667
10021	DSPR	pA	pA2	12100	1	73.65
10022	DSPR	pA	pA2	12100	1	79.08333333
10023	DSPR	pA	pA2	12100	1	50.9
10024	DSPR	pA	pA2	12100	1	77.86666667
10025	DSPR	pA	pA2	12100	1	87.58333333
10026	DSPR	pA	pA2	12100	1	56.48333333
10027	DSPR	pA	pA2	12100	1	69.63333333
10028	DSPR	pA	pA2	12100	1	48.4
10029	DSPR	pA	pA2	12100	1	81.1
10030	DSPR	pA	pA2	12100	1	48.66666667
10031	DSPR	pA	pA2	12100	1	74.76666667
10032	DSPR	pA	pA2	12100	1	69.5
10033	DSPR	pA	pA2	12100	1	69.7
10034	DSPR	pA	pA2	12100	1	65.3
10035	DSPR	pA	pA2	12100	2	62.58333333
10036	DSPR	pA	pA2	12100	2	62.23333333
10037	DSPR	pA	pA2	12100	2	64.08333333
10038	DSPR	pA	pA2	12100	2	66.1
10039	DSPR	pA	pA2	12100	2	48.23333333
10040	DSPR	pA	pA2	12100	2	53.05
10041	DSPR	pA	pA2	12100	2	58.1
10042	DSPR	pA	pA2	12100	2	62.68333333
10043	DSPR	pA	pA2	12100	2	36.53333333
10044	DSPR	pA	pA2	12100	2	57.5
10045	DSPR	pA	pA2	12100	2	71.1
10046	DSPR	pA	pA2	12100	2	39.96666667
10047	DSPR	pA	pA2	12100	2	42.76666667
10048	DSPR	pA	pA2	12100	2	20.95
10049	DSPR	pA	pA2	12100	2	57.38333333
10050	DSPR	pA	pA2	12100	2	53.53333333
10051	DSPR	pA	pA2	12101	1	27.86666667
10052	DSPR	pA	pA2	12101	1	31.56666667
10053	DSPR	pA	pA2	12101	1	42.23333333
10054	DSPR	pA	pA2	12101	1	42.43333333
10055	DSPR	pA	pA2	12101	1	41.06666667
10056	DSPR	pA	pA2	12101	1	54.35
10057	DSPR	pA	pA2	12101	1	32.15
10058	DSPR	pA	pA2	12101	1	17.2
10059	DSPR	pA	pA2	12101	1	30.28333333
10060	DSPR	pA	pA2	12101	1	60.7
10061	DSPR	pA	pA2	12101	1	44.11666667
10062	DSPR	pA	pA2	12101	1	18.26666667
10063	DSPR	pA	pA2	12101	1	37.51666667
10064	DSPR	pA	pA2	12101	1	33.13333333
10065	DSPR	pA	pA2	12101	1	35.81666667
10066	DSPR	pA	pA2	12101	1	35.11666667
10067	DSPR	pA	pA2	12102	1	10.43333333
10068	DSPR	pA	pA2	12102	1	13.11666667
10069	DSPR	pA	pA2	12102	1	11.91666667
10070	DSPR	pA	pA2	12102	1	10.71666667
10071	DSPR	pA	pA2	12102	1	12.43333333
10072	DSPR	pA	pA2	12102	1	8.933333333
10073	DSPR	pA	pA2	12102	1	11.15
10074	DSPR	pA	pA2	12102	1	22.1
10075	DSPR	pA	pA2	12102	1	12.76666667
10076	DSPR	pA	pA2	12102	1	20.05
10077	DSPR	pA	pA2	12102	1	12.48333333
10078	DSPR	pA	pA2	12102	1	11.7
10079	DSPR	pA	pA2	12102	1	17.15
10080	DSPR	pA	pA2	12102	1	6.333333333
10081	DSPR	pA	pA2	12102	1	17.05
10082	DSPR	pA	pA2	12103	1	70.33333333
10083	DSPR	pA	pA2	12103	1	70.51666667
10084	DSPR	pA	pA2	12103	1	40.5
10085	DSPR	pA	pA2	12103	1	43.11666667
10086	DSPR	pA	pA2	12103	1	68.61666667
10087	DSPR	pA	pA2	12103	1	62.86666667
10088	DSPR	pA	pA2	12103	1	60.31666667
10089	DSPR	pA	pA2	12103	1	65.26666667
10090	DSPR	pA	pA2	12103	1	112.4333333
10091	DSPR	pA	pA2	12103	1	51.85
10092	DSPR	pA	pA2	12103	1	45.03333333
10093	DSPR	pA	pA2	12103	1	87.06666667
10094	DSPR	pA	pA2	12103	1	58.13333333
10095	DSPR	pA	pA2	12103	1	66.6
10096	DSPR	pA	pA2	12103	1	79.81666667
10097	DSPR	pA	pA2	12103	1	110.6166667
10098	DSPR	pA	pA2	12104	1	57.43333333
10099	DSPR	pA	pA2	12104	1	42.31666667
10100	DSPR	pA	pA2	12104	1	52.96666667
10101	DSPR	pA	pA2	12104	1	41.03333333
10102	DSPR	pA	pA2	12104	1	65.6
10103	DSPR	pA	pA2	12104	1	43.81666667
10104	DSPR	pA	pA2	12104	1	43.01666667
10105	DSPR	pA	pA2	12104	1	34.13333333
10106	DSPR	pA	pA2	12104	1	50.18333333
10107	DSPR	pA	pA2	12104	1	31.91666667
10108	DSPR	pA	pA2	12104	1	35.16666667
10109	DSPR	pA	pA2	12104	1	36.4
10110	DSPR	pA	pA2	12104	1	32.1
10111	DSPR	pA	pA2	12104	1	64.16666667
10112	DSPR	pA	pA2	12104	1	39.95
10113	DSPR	pA	pA2	12104	1	42.8
10114	DSPR	pA	pA2	12105	1	10.95
10115	DSPR	pA	pA2	12105	1	28.36666667
10116	DSPR	pA	pA2	12105	1	15.08333333
10117	DSPR	pA	pA2	12105	1	17.93333333
10118	DSPR	pA	pA2	12105	1	14.93333333
10119	DSPR	pA	pA2	12105	1	32.33333333
10120	DSPR	pA	pA2	12105	1	12.45
10121	DSPR	pA	pA2	12105	1	20.13333333
10122	DSPR	pA	pA2	12105	1	38.23333333
10123	DSPR	pA	pA2	12105	1	18.16666667
10124	DSPR	pA	pA2	12105	1	6.566666667
10125	DSPR	pA	pA2	12105	1	25.3
10126	DSPR	pA	pA2	12105	1	36.16666667
10127	DSPR	pA	pA2	12105	1	41.3
10128	DSPR	pA	pA2	12105	1	39.5
10129	DSPR	pA	pA2	12105	1	36.83333333
10130	DSPR	pA	pA2	12106	1	18.3
10131	DSPR	pA	pA2	12106	1	18.41666667
10132	DSPR	pA	pA2	12106	1	39.5
10133	DSPR	pA	pA2	12106	1	16.06666667
10134	DSPR	pA	pA2	12106	1	20.05
10135	DSPR	pA	pA2	12106	1	9.233333333
10136	DSPR	pA	pA2	12106	1	12.6
10137	DSPR	pA	pA2	12106	1	17.8
10138	DSPR	pA	pA2	12106	1	14.38333333
10139	DSPR	pA	pA2	12106	1	40.35
10140	DSPR	pA	pA2	12106	1	20.55
10141	DSPR	pA	pA2	12106	1	25.28333333
10142	DSPR	pA	pA2	12106	1	41.71666667
10143	DSPR	pA	pA2	12106	1	22.18333333
10144	DSPR	pA	pA2	12106	1	40.15
10145	DSPR	pA	pA2	12106	1	39.95
10146	DSPR	pA	pA2	12107	1	52.46666667
10147	DSPR	pA	pA2	12107	1	35.28333333
10148	DSPR	pA	pA2	12107	1	50.23333333
10149	DSPR	pA	pA2	12107	1	31.86666667
10150	DSPR	pA	pA2	12107	1	31.66666667
10151	DSPR	pA	pA2	12107	1	51.88333333
10152	DSPR	pA	pA2	12107	1	47.48333333
10153	DSPR	pA	pA2	12107	1	50.38333333
10154	DSPR	pA	pA2	12107	1	28.5
10155	DSPR	pA	pA2	12107	1	36.1
10156	DSPR	pA	pA2	12107	1	38.05
10157	DSPR	pA	pA2	12107	1	6.15
10158	DSPR	pA	pA2	12107	1	35.53333333
10159	DSPR	pA	pA2	12107	1	32.16666667
10160	DSPR	pA	pA2	12107	1	26.48333333
10161	DSPR	pA	pA2	12107	1	34.7
10162	DSPR	pA	pA2	12108	1	19.91666667
10163	DSPR	pA	pA2	12108	1	26.23333333
10164	DSPR	pA	pA2	12108	1	7.116666667
10165	DSPR	pA	pA2	12108	1	32.46666667
10166	DSPR	pA	pA2	12108	1	25
10167	DSPR	pA	pA2	12108	1	53.03333333
10168	DSPR	pA	pA2	12108	1	28.9
10169	DSPR	pA	pA2	12108	1	27.9
10170	DSPR	pA	pA2	12108	1	41.18333333
10171	DSPR	pA	pA2	12108	1	53.75
10172	DSPR	pA	pA2	12108	1	64.08333333
10173	DSPR	pA	pA2	12108	1	36.05
10174	DSPR	pA	pA2	12108	1	19.55
10175	DSPR	pA	pA2	12108	1	34.43333333
10176	DSPR	pA	pA2	12108	1	27.01666667
10177	DSPR	pA	pA2	12109	1	50.18333333
10178	DSPR	pA	pA2	12109	1	66.68333333
10179	DSPR	pA	pA2	12109	1	44.33333333
10180	DSPR	pA	pA2	12109	1	8.1
10181	DSPR	pA	pA2	12109	1	77.73333333
10182	DSPR	pA	pA2	12109	1	49.66666667
10183	DSPR	pA	pA2	12109	1	80
10184	DSPR	pA	pA2	12109	1	46.36666667
10185	DSPR	pA	pA2	12109	1	62.56666667
10186	DSPR	pA	pA2	12109	1	17.1
10187	DSPR	pA	pA2	12109	1	41.28333333
10188	DSPR	pA	pA2	12109	1	75.41666667
10189	DSPR	pA	pA2	12109	1	63.66666667
10190	DSPR	pA	pA2	12109	1	45.31666667
10191	DSPR	pA	pA2	12109	1	29.16666667
10192	DSPR	pA	pA2	12109	1	84.65
10193	DSPR	pA	pA2	12110	1	17.18333333
10194	DSPR	pA	pA2	12110	1	50.53333333
10195	DSPR	pA	pA2	12110	1	49.08333333
10196	DSPR	pA	pA2	12110	1	60.31666667
10197	DSPR	pA	pA2	12110	1	17.3
10198	DSPR	pA	pA2	12110	1	20.76666667
10199	DSPR	pA	pA2	12110	1	42.83333333
10200	DSPR	pA	pA2	12110	1	46.75
10201	DSPR	pA	pA2	12110	1	43.85
10202	DSPR	pA	pA2	12110	1	22.3
10203	DSPR	pA	pA2	12110	1	44.15
10204	DSPR	pA	pA2	12110	1	12.73333333
10205	DSPR	pA	pA2	12110	1	50.58333333
10206	DSPR	pA	pA2	12110	1	36.9
10207	DSPR	pA	pA2	12110	1	45.93333333
10208	DSPR	pA	pA2	12110	1	46.91666667
10209	DSPR	pA	pA2	12111	1	11.91666667
10210	DSPR	pA	pA2	12111	1	22.65
10211	DSPR	pA	pA2	12111	1	19.45
10212	DSPR	pA	pA2	12111	1	22.18333333
10213	DSPR	pA	pA2	12111	1	25.91666667
10214	DSPR	pA	pA2	12111	1	27.01666667
10215	DSPR	pA	pA2	12111	1	13.36666667
10216	DSPR	pA	pA2	12111	1	21.76666667
10217	DSPR	pA	pA2	12111	1	21.48333333
10218	DSPR	pA	pA2	12111	1	10.63333333
10219	DSPR	pA	pA2	12111	1	29.68333333
10220	DSPR	pA	pA2	12111	1	13.9
10221	DSPR	pA	pA2	12111	1	14
10222	DSPR	pA	pA2	12111	1	25.73333333
10223	DSPR	pA	pA2	12111	1	22.06666667
10224	DSPR	pA	pA2	12111	1	20.15
10225	DSPR	pA	pA2	12112	1	99.68333333
10226	DSPR	pA	pA2	12112	1	59.26666667
10227	DSPR	pA	pA2	12112	1	57.61666667
10228	DSPR	pA	pA2	12112	1	91.83333333
10229	DSPR	pA	pA2	12112	1	67.95
10230	DSPR	pA	pA2	12112	1	81.85
10231	DSPR	pA	pA2	12112	1	81.55
10232	DSPR	pA	pA2	12112	1	81.96666667
10233	DSPR	pA	pA2	12112	1	85.3
10234	DSPR	pA	pA2	12112	1	79.6
10235	DSPR	pA	pA2	12112	1	68.23333333
10236	DSPR	pA	pA2	12112	1	83.18333333
10237	DSPR	pA	pA2	12112	1	83.88333333
10238	DSPR	pA	pA2	12112	1	75.31666667
10239	DSPR	pA	pA2	12112	1	72.6
10240	DSPR	pA	pA2	12112	1	56.86666667
10241	DSPR	pA	pA2	12113	1	58.66666667
10242	DSPR	pA	pA2	12113	1	50.06666667
10243	DSPR	pA	pA2	12113	1	75.03333333
10244	DSPR	pA	pA2	12113	1	45.11666667
10245	DSPR	pA	pA2	12113	1	28.11666667
10246	DSPR	pA	pA2	12113	1	17.46666667
10247	DSPR	pA	pA2	12113	1	34.53333333
10248	DSPR	pA	pA2	12113	1	31.15
10249	DSPR	pA	pA2	12113	1	37.3
10250	DSPR	pA	pA2	12113	1	25
10251	DSPR	pA	pA2	12113	1	71.4
10252	DSPR	pA	pA2	12113	1	46.08333333
10253	DSPR	pA	pA2	12113	1	37.68333333
10254	DSPR	pA	pA2	12113	1	51.86666667
10255	DSPR	pA	pA2	12113	1	15
10256	DSPR	pA	pA2	12113	1	19.31666667
10257	DSPR	pA	pA2	12114	1	23.96666667
10258	DSPR	pA	pA2	12114	1	32.1
10259	DSPR	pA	pA2	12114	1	26.66666667
10260	DSPR	pA	pA2	12114	1	26.53333333
10261	DSPR	pA	pA2	12114	1	27.9
10262	DSPR	pA	pA2	12114	1	36.95
10263	DSPR	pA	pA2	12114	1	40.18333333
10264	DSPR	pA	pA2	12114	1	13.66666667
10265	DSPR	pA	pA2	12114	1	36.61666667
10266	DSPR	pA	pA2	12114	1	11.13333333
10267	DSPR	pA	pA2	12114	1	25.65
10268	DSPR	pA	pA2	12114	1	31.91666667
10269	DSPR	pA	pA2	12114	1	46.25
10270	DSPR	pA	pA2	12114	1	44.41666667
10271	DSPR	pA	pA2	12114	1	24.81666667
10272	DSPR	pA	pA2	12114	1	21.91666667
10273	DSPR	pA	pA2	12115	1	70.4
10274	DSPR	pA	pA2	12115	1	62.13333333
10275	DSPR	pA	pA2	12115	1	43.08333333
10276	DSPR	pA	pA2	12115	1	58.96666667
10277	DSPR	pA	pA2	12115	1	52.93333333
10278	DSPR	pA	pA2	12115	1	34.31666667
10279	DSPR	pA	pA2	12115	1	60.28333333
10280	DSPR	pA	pA2	12115	1	38.4
10281	DSPR	pA	pA2	12115	1	60.61666667
10282	DSPR	pA	pA2	12115	1	48.33333333
10283	DSPR	pA	pA2	12115	1	37.66666667
10284	DSPR	pA	pA2	12115	1	42.58333333
10285	DSPR	pA	pA2	12115	1	66.8
10286	DSPR	pA	pA2	12115	1	37.86666667
10287	DSPR	pA	pA2	12115	1	51.46666667
10288	DSPR	pA	pA2	12115	1	42.75
10289	DSPR	pA	pA2	12116	1	7.166666667
10290	DSPR	pA	pA2	12116	1	28.05
10291	DSPR	pA	pA2	12116	1	21.3
10292	DSPR	pA	pA2	12116	1	27.53333333
10293	DSPR	pA	pA2	12116	1	19.63333333
10294	DSPR	pA	pA2	12116	1	34.23333333
10295	DSPR	pA	pA2	12116	1	35.45
10296	DSPR	pA	pA2	12116	1	32.86666667
10297	DSPR	pA	pA2	12116	1	33.68333333
10298	DSPR	pA	pA2	12116	1	19.93333333
10299	DSPR	pA	pA2	12116	1	19.81666667
10300	DSPR	pA	pA2	12116	1	35.7
10301	DSPR	pA	pA2	12116	1	39.86666667
10302	DSPR	pA	pA2	12116	1	32.11666667
10303	DSPR	pA	pA2	12116	1	24.55
10304	DSPR	pA	pA2	12116	1	10.96666667
10305	DSPR	pA	pA2	12117	1	63.16666667
10306	DSPR	pA	pA2	12117	1	84.2
10307	DSPR	pA	pA2	12117	1	91.36666667
10308	DSPR	pA	pA2	12117	1	15.76666667
10309	DSPR	pA	pA2	12117	1	6.75
10310	DSPR	pA	pA2	12117	1	108.5833333
10311	DSPR	pA	pA2	12117	1	86.85
10312	DSPR	pA	pA2	12117	1	31.31666667
10313	DSPR	pA	pA2	12117	1	66.03333333
10314	DSPR	pA	pA2	12117	1	105.25
10315	DSPR	pA	pA2	12117	1	16.71666667
10316	DSPR	pA	pA2	12117	1	96.53333333
10317	DSPR	pA	pA2	12117	1	78.61666667
10318	DSPR	pA	pA2	12117	1	95.4
10319	DSPR	pA	pA2	12117	1	98.7
10320	DSPR	pA	pA2	12117	1	30.81666667
10321	DSPR	pA	pA2	12118	1	25.31666667
10322	DSPR	pA	pA2	12118	1	19.68333333
10323	DSPR	pA	pA2	12118	1	48.91666667
10324	DSPR	pA	pA2	12118	1	38.15
10325	DSPR	pA	pA2	12118	1	34.18333333
10326	DSPR	pA	pA2	12118	1	50.38333333
10327	DSPR	pA	pA2	12118	1	37.26666667
10328	DSPR	pA	pA2	12118	1	48.48333333
10329	DSPR	pA	pA2	12118	1	23.41666667
10330	DSPR	pA	pA2	12118	1	36.88333333
10331	DSPR	pA	pA2	12118	1	46.93333333
10332	DSPR	pA	pA2	12118	1	43.85
10333	DSPR	pA	pA2	12118	1	59.46666667
10334	DSPR	pA	pA2	12118	1	46.05
10335	DSPR	pA	pA2	12118	1	36.93333333
10336	DSPR	pA	pA2	12118	1	34.66666667
10337	DSPR	pA	pA2	12119	1	28.43333333
10338	DSPR	pA	pA2	12119	1	35.43333333
10339	DSPR	pA	pA2	12119	1	31.86666667
10340	DSPR	pA	pA2	12119	1	29.85
10341	DSPR	pA	pA2	12119	1	33.6
10342	DSPR	pA	pA2	12119	1	35.43333333
10343	DSPR	pA	pA2	12119	1	38.71666667
10344	DSPR	pA	pA2	12119	1	32.41666667
10345	DSPR	pA	pA2	12119	1	37.86666667
10346	DSPR	pA	pA2	12119	1	29.9
10347	DSPR	pA	pA2	12119	1	33.53333333
10348	DSPR	pA	pA2	12119	1	44.91666667
10349	DSPR	pA	pA2	12119	1	27.2
10350	DSPR	pA	pA2	12119	1	38.83333333
10351	DSPR	pA	pA2	12119	1	50.3
10352	DSPR	pA	pA2	12119	1	52.88333333
10353	DSPR	pA	pA2	12120	1	14.55
10354	DSPR	pA	pA2	12120	1	42.88333333
10355	DSPR	pA	pA2	12120	1	39.38333333
10356	DSPR	pA	pA2	12120	1	24.11666667
10357	DSPR	pA	pA2	12120	1	30.56666667
10358	DSPR	pA	pA2	12120	1	37.35
10359	DSPR	pA	pA2	12120	1	12.91666667
10360	DSPR	pA	pA2	12120	1	14.63333333
10361	DSPR	pA	pA2	12120	1	10.7
10362	DSPR	pA	pA2	12120	1	6.8
10363	DSPR	pA	pA2	12120	1	57.73333333
10364	DSPR	pA	pA2	12120	1	24.21666667
10365	DSPR	pA	pA2	12120	1	61.11666667
10366	DSPR	pA	pA2	12120	1	52.48333333
10367	DSPR	pA	pA2	12120	1	37.86666667
10368	DSPR	pA	pA2	12120	1	61.96666667
10369	DSPR	pA	pA2	12121	1	39
10370	DSPR	pA	pA2	12121	1	45.13333333
10371	DSPR	pA	pA2	12121	1	61.03333333
10372	DSPR	pA	pA2	12121	1	73.96666667
10373	DSPR	pA	pA2	12121	1	47.93333333
10374	DSPR	pA	pA2	12121	1	64.71666667
10375	DSPR	pA	pA2	12121	1	43.15
10376	DSPR	pA	pA2	12121	1	57.68333333
10377	DSPR	pA	pA2	12121	1	66.13333333
10378	DSPR	pA	pA2	12121	1	45.73333333
10379	DSPR	pA	pA2	12121	1	57.93333333
10380	DSPR	pA	pA2	12121	1	68.6
10381	DSPR	pA	pA2	12121	1	48.83333333
10382	DSPR	pA	pA2	12121	1	45.71666667
10383	DSPR	pA	pA2	12121	1	72.91666667
10384	DSPR	pA	pA2	12121	1	58.26666667
10385	DSPR	pA	pA2	12122	1	71.01666667
10386	DSPR	pA	pA2	12122	1	37.21666667
10387	DSPR	pA	pA2	12122	1	43.41666667
10388	DSPR	pA	pA2	12122	1	45.41666667
10389	DSPR	pA	pA2	12122	1	46.76666667
10390	DSPR	pA	pA2	12122	1	51.98333333
10391	DSPR	pA	pA2	12122	1	57.88333333
10392	DSPR	pA	pA2	12122	1	64.13333333
10393	DSPR	pA	pA2	12122	1	47.06666667
10394	DSPR	pA	pA2	12122	1	66.16666667
10395	DSPR	pA	pA2	12122	1	35.96666667
10396	DSPR	pA	pA2	12122	1	30.93333333
10397	DSPR	pA	pA2	12122	1	42.33333333
10398	DSPR	pA	pA2	12122	1	42.7
10399	DSPR	pA	pA2	12123	1	41.48333333
10400	DSPR	pA	pA2	12123	1	56.58333333
10401	DSPR	pA	pA2	12123	1	36.6
10402	DSPR	pA	pA2	12123	1	28.75
10403	DSPR	pA	pA2	12123	1	47.58333333
10404	DSPR	pA	pA2	12123	1	35.78333333
10405	DSPR	pA	pA2	12123	1	54.51666667
10406	DSPR	pA	pA2	12123	1	30.15
10407	DSPR	pA	pA2	12123	1	50.53333333
10408	DSPR	pA	pA2	12123	1	44.78333333
10409	DSPR	pA	pA2	12123	1	39.88333333
10410	DSPR	pA	pA2	12123	1	36.31666667
10411	DSPR	pA	pA2	12123	1	33.8
10412	DSPR	pA	pA2	12123	1	27.6
10413	DSPR	pA	pA2	12123	1	47.75
10414	DSPR	pA	pA2	12123	1	29.61666667
10415	DSPR	pA	pA2	12124	1	30.86666667
10416	DSPR	pA	pA2	12124	1	67.66666667
10417	DSPR	pA	pA2	12124	1	21.01666667
10418	DSPR	pA	pA2	12124	1	58.38333333
10419	DSPR	pA	pA2	12124	1	44.48333333
10420	DSPR	pA	pA2	12124	1	28.25
10421	DSPR	pA	pA2	12124	1	42.9
10422	DSPR	pA	pA2	12124	1	37.7
10423	DSPR	pA	pA2	12124	1	51.85
10424	DSPR	pA	pA2	12124	1	40.35
10425	DSPR	pA	pA2	12124	1	26.41666667
10426	DSPR	pA	pA2	12124	1	28.1
10427	DSPR	pA	pA2	12124	1	24.05
10428	DSPR	pA	pA2	12124	1	41.55
10429	DSPR	pA	pA2	12124	1	37.5
10430	DSPR	pA	pA2	12124	1	76.73333333
10431	DSPR	pA	pA2	12125	1	59.46666667
10432	DSPR	pA	pA2	12125	1	68.56666667
10433	DSPR	pA	pA2	12125	1	40.03333333
10434	DSPR	pA	pA2	12125	1	55.05
10435	DSPR	pA	pA2	12125	1	46.65
10436	DSPR	pA	pA2	12125	1	33.61666667
10437	DSPR	pA	pA2	12125	1	86.13333333
10438	DSPR	pA	pA2	12125	1	72.95
10439	DSPR	pA	pA2	12125	1	67.51666667
10440	DSPR	pA	pA2	12125	1	64.01666667
10441	DSPR	pA	pA2	12125	1	67.18333333
10442	DSPR	pA	pA2	12125	1	40.43333333
10443	DSPR	pA	pA2	12125	1	65.66666667
10444	DSPR	pA	pA2	12125	1	74.15
10445	DSPR	pA	pA2	12125	1	43.78333333
10446	DSPR	pA	pA2	12125	1	61.86666667
10447	DSPR	pA	pA2	12126	1	10.71666667
10448	DSPR	pA	pA2	12126	1	14.76666667
10449	DSPR	pA	pA2	12126	1	40.55
10450	DSPR	pA	pA2	12126	1	15.26666667
10451	DSPR	pA	pA2	12126	1	29.61666667
10452	DSPR	pA	pA2	12126	1	25.06666667
10453	DSPR	pA	pA2	12126	1	29.03333333
10454	DSPR	pA	pA2	12126	1	13.08333333
10455	DSPR	pA	pA2	12126	1	8.633333333
10456	DSPR	pA	pA2	12126	1	13.93333333
10457	DSPR	pA	pA2	12126	1	13.75
10458	DSPR	pA	pA2	12126	1	10.96666667
10459	DSPR	pA	pA2	12126	1	22.35
10460	DSPR	pA	pA2	12126	1	26.38333333
10461	DSPR	pA	pA2	12126	1	16.01666667
10462	DSPR	pA	pA2	12126	1	30.55
10463	DSPR	pA	pA2	12127	1	36.31666667
10464	DSPR	pA	pA2	12127	1	7.316666667
10465	DSPR	pA	pA2	12127	1	24.81666667
10466	DSPR	pA	pA2	12127	1	19.13333333
10467	DSPR	pA	pA2	12127	1	54.53333333
10468	DSPR	pA	pA2	12127	1	19.01666667
10469	DSPR	pA	pA2	12127	1	20.8
10470	DSPR	pA	pA2	12127	1	35.2
10471	DSPR	pA	pA2	12127	1	32.88333333
10472	DSPR	pA	pA2	12127	1	34.93333333
10473	DSPR	pA	pA2	12127	1	18.73333333
10474	DSPR	pA	pA2	12127	1	47.5
10475	DSPR	pA	pA2	12127	1	41.35
10476	DSPR	pA	pA2	12127	1	13.26666667
10477	DSPR	pA	pA2	12127	1	28.48333333
10478	DSPR	pA	pA2	12127	1	5.433333333
10479	DSPR	pA	pA2	12128	1	39.93333333
10480	DSPR	pA	pA2	12128	1	63.78333333
10481	DSPR	pA	pA2	12128	1	45.21666667
10482	DSPR	pA	pA2	12128	1	53.36666667
10483	DSPR	pA	pA2	12128	1	20.95
10484	DSPR	pA	pA2	12128	1	58.45
10485	DSPR	pA	pA2	12128	1	20.93333333
10486	DSPR	pA	pA2	12128	1	25.36666667
10487	DSPR	pA	pA2	12128	1	46.2
10488	DSPR	pA	pA2	12128	1	44.71666667
10489	DSPR	pA	pA2	12128	1	37.95
10490	DSPR	pA	pA2	12128	1	69.23333333
10491	DSPR	pA	pA2	12128	1	23.3
10492	DSPR	pA	pA2	12128	1	62.6
10493	DSPR	pA	pA2	12129	1	42.13333333
10494	DSPR	pA	pA2	12129	1	15.18333333
10495	DSPR	pA	pA2	12129	1	17.93333333
10496	DSPR	pA	pA2	12129	1	29.86666667
10497	DSPR	pA	pA2	12129	1	24.61666667
10498	DSPR	pA	pA2	12129	1	31.9
10499	DSPR	pA	pA2	12129	1	38.45
10500	DSPR	pA	pA2	12129	1	28.01666667
10501	DSPR	pA	pA2	12129	1	30.6
10502	DSPR	pA	pA2	12129	1	49.03333333
10503	DSPR	pA	pA2	12129	1	56.21666667
10504	DSPR	pA	pA2	12129	1	66.46666667
10505	DSPR	pA	pA2	12130	1	7.766666667
10506	DSPR	pA	pA2	12130	1	10.43333333
10507	DSPR	pA	pA2	12130	1	8.616666667
10508	DSPR	pA	pA2	12130	1	10.46666667
10509	DSPR	pA	pA2	12130	1	5.916666667
10510	DSPR	pA	pA2	12130	1	7.766666667
10511	DSPR	pA	pA2	12130	1	9.983333333
10512	DSPR	pA	pA2	12130	1	5.616666667
10513	DSPR	pA	pA2	12130	1	7.066666667
10514	DSPR	pA	pA2	12130	1	7.466666667
10515	DSPR	pA	pA2	12130	1	5.5
10516	DSPR	pA	pA2	12130	1	5.6
10517	DSPR	pA	pA2	12130	1	12.83333333
10518	DSPR	pA	pA2	12130	1	8.916666667
10519	DSPR	pA	pA2	12130	1	10.15
10520	DSPR	pA	pA2	12130	1	10.23333333
10521	DSPR	pA	pA2	12131	1	28.65
10522	DSPR	pA	pA2	12131	1	46.75
10523	DSPR	pA	pA2	12131	1	34.33333333
10524	DSPR	pA	pA2	12131	1	35.18333333
10525	DSPR	pA	pA2	12131	1	35.18333333
10526	DSPR	pA	pA2	12131	1	50.66666667
10527	DSPR	pA	pA2	12131	1	33.6
10528	DSPR	pA	pA2	12131	1	23.53333333
10529	DSPR	pA	pA2	12131	1	24.38333333
10530	DSPR	pA	pA2	12131	1	29.2
10531	DSPR	pA	pA2	12131	1	37.68333333
10532	DSPR	pA	pA2	12131	1	20.08333333
10533	DSPR	pA	pA2	12131	1	30.76666667
10534	DSPR	pA	pA2	12131	1	23.83333333
10535	DSPR	pA	pA2	12131	1	17.73333333
10536	DSPR	pA	pA2	12131	1	41.71666667
10537	DSPR	pA	pA2	12132	1	53.46666667
10538	DSPR	pA	pA2	12132	1	28.71666667
10539	DSPR	pA	pA2	12132	1	46.51666667
10540	DSPR	pA	pA2	12132	1	89.28333333
10541	DSPR	pA	pA2	12132	1	45.16666667
10542	DSPR	pA	pA2	12132	1	57.63333333
10543	DSPR	pA	pA2	12132	1	44.35
10544	DSPR	pA	pA2	12132	1	55.25
10545	DSPR	pA	pA2	12132	1	36.76666667
10546	DSPR	pA	pA2	12132	1	36.08333333
10547	DSPR	pA	pA2	12132	1	44.86666667
10548	DSPR	pA	pA2	12132	1	36.5
10549	DSPR	pA	pA2	12132	1	71.75
10550	DSPR	pA	pA2	12132	1	11.61666667
10551	DSPR	pA	pA2	12132	1	21.46666667
10552	DSPR	pA	pA2	12132	1	87.88333333
10553	DSPR	pA	pA2	12133	1	24.61666667
10554	DSPR	pA	pA2	12133	1	46.43333333
10555	DSPR	pA	pA2	12133	1	26.38333333
10556	DSPR	pA	pA2	12133	1	20.66666667
10557	DSPR	pA	pA2	12133	1	43.91666667
10558	DSPR	pA	pA2	12133	1	18.95
10559	DSPR	pA	pA2	12133	1	28.13333333
10560	DSPR	pA	pA2	12133	1	36.81666667
10561	DSPR	pA	pA2	12133	1	45.08333333
10562	DSPR	pA	pA2	12133	1	30.1
10563	DSPR	pA	pA2	12133	1	36.33333333
10564	DSPR	pA	pA2	12133	1	17.05
10565	DSPR	pA	pA2	12133	1	29.33333333
10566	DSPR	pA	pA2	12133	1	60.8
10567	DSPR	pA	pA2	12133	1	17.05
10568	DSPR	pA	pA2	12133	1	9.216666667
10569	DSPR	pA	pA2	12134	1	34.51666667
10570	DSPR	pA	pA2	12134	1	57.25
10571	DSPR	pA	pA2	12134	1	34.56666667
10572	DSPR	pA	pA2	12134	1	19.98333333
10573	DSPR	pA	pA2	12134	1	39.86666667
10574	DSPR	pA	pA2	12134	1	39.08333333
10575	DSPR	pA	pA2	12134	1	38.36666667
10576	DSPR	pA	pA2	12134	1	37.85
10577	DSPR	pA	pA2	12134	1	37.38333333
10578	DSPR	pA	pA2	12134	1	58.5
10579	DSPR	pA	pA2	12134	1	33.73333333
10580	DSPR	pA	pA2	12134	1	54.71666667
10581	DSPR	pA	pA2	12134	1	33.83333333
10582	DSPR	pA	pA2	12134	1	52.56666667
10583	DSPR	pA	pA2	12134	1	37.36666667
10584	DSPR	pA	pA2	12134	1	33.05
10585	DSPR	pA	pA2	12135	1	108.5
10586	DSPR	pA	pA2	12135	1	66.93333333
10587	DSPR	pA	pA2	12135	1	79.85
10588	DSPR	pA	pA2	12135	1	69.41666667
10589	DSPR	pA	pA2	12135	1	67.73333333
10590	DSPR	pA	pA2	12135	1	119.4666667
10591	DSPR	pA	pA2	12135	1	52.03333333
10592	DSPR	pA	pA2	12135	1	69.8
10593	DSPR	pA	pA2	12135	1	55.11666667
10594	DSPR	pA	pA2	12135	1	63
10595	DSPR	pA	pA2	12135	1	94.95
10596	DSPR	pA	pA2	12135	1	65.05
10597	DSPR	pA	pA2	12135	1	87.61666667
10598	DSPR	pA	pA2	12135	1	80.18333333
10599	DSPR	pA	pA2	12135	1	87.8
10600	DSPR	pA	pA2	12135	1	81.16666667
10601	DSPR	pA	pA2	12136	1	42.06666667
10602	DSPR	pA	pA2	12136	1	45.53333333
10603	DSPR	pA	pA2	12136	1	88
10604	DSPR	pA	pA2	12136	1	36.73333333
10605	DSPR	pA	pA2	12136	1	92.73333333
10606	DSPR	pA	pA2	12136	1	63.41666667
10607	DSPR	pA	pA2	12136	1	40.53333333
10608	DSPR	pA	pA2	12136	1	43.58333333
10609	DSPR	pA	pA2	12136	1	64.4
10610	DSPR	pA	pA2	12136	1	30.36666667
10611	DSPR	pA	pA2	12136	1	42.58333333
10612	DSPR	pA	pA2	12136	1	47.76666667
10613	DSPR	pA	pA2	12136	1	49.38333333
10614	DSPR	pA	pA2	12136	1	45.81666667
10615	DSPR	pA	pA2	12137	1	34
10616	DSPR	pA	pA2	12137	1	47.5
10617	DSPR	pA	pA2	12137	1	26.8
10618	DSPR	pA	pA2	12137	1	93.55
10619	DSPR	pA	pA2	12137	1	64.76666667
10620	DSPR	pA	pA2	12137	1	23.15
10621	DSPR	pA	pA2	12137	1	43.38333333
10622	DSPR	pA	pA2	12137	1	96.5
10623	DSPR	pA	pA2	12137	1	49.83333333
10624	DSPR	pA	pA2	12137	1	36.8
10625	DSPR	pA	pA2	12137	1	68.95
10626	DSPR	pA	pA2	12137	1	35.56666667
10627	DSPR	pA	pA2	12137	1	68.2
10628	DSPR	pA	pA2	12137	1	30.8
10629	DSPR	pA	pA2	12137	1	72.36666667
10630	DSPR	pA	pA2	12137	1	71.6
10631	DSPR	pA	pA2	12138	1	70.65
10632	DSPR	pA	pA2	12138	1	61.93333333
10633	DSPR	pA	pA2	12138	1	45.78333333
10634	DSPR	pA	pA2	12138	1	70.15
10635	DSPR	pA	pA2	12138	1	49.28333333
10636	DSPR	pA	pA2	12138	1	62.1
10637	DSPR	pA	pA2	12138	1	67.11666667
10638	DSPR	pA	pA2	12138	1	63.46666667
10639	DSPR	pA	pA2	12138	1	26.58333333
10640	DSPR	pA	pA2	12138	1	59.13333333
10641	DSPR	pA	pA2	12138	1	40.5
10642	DSPR	pA	pA2	12138	1	20.71666667
10643	DSPR	pA	pA2	12138	1	40.75
10644	DSPR	pA	pA2	12138	1	37.63333333
10645	DSPR	pA	pA2	12138	1	65.9
10646	DSPR	pA	pA2	12138	1	61.41666667
10647	DSPR	pA	pA2	12139	1	38.13333333
10648	DSPR	pA	pA2	12139	1	33.98333333
10649	DSPR	pA	pA2	12139	1	10.05
10650	DSPR	pA	pA2	12139	1	26.78333333
10651	DSPR	pA	pA2	12139	1	19.2
10652	DSPR	pA	pA2	12139	1	28.55
10653	DSPR	pA	pA2	12139	1	29.01666667
10654	DSPR	pA	pA2	12139	1	46.71666667
10655	DSPR	pA	pA2	12139	1	32.26666667
10656	DSPR	pA	pA2	12139	1	45.03333333
10657	DSPR	pA	pA2	12139	1	30.76666667
10658	DSPR	pA	pA2	12139	1	18.66666667
10659	DSPR	pA	pA2	12139	1	24.41666667
10660	DSPR	pA	pA2	12139	1	39.78333333
10661	DSPR	pA	pA2	12139	1	22.83333333
10662	DSPR	pA	pA2	12139	1	22.63333333
10663	DSPR	pA	pA2	12140	1	72.58333333
10664	DSPR	pA	pA2	12140	1	85.81666667
10665	DSPR	pA	pA2	12140	1	43.48333333
10666	DSPR	pA	pA2	12140	1	72.11666667
10667	DSPR	pA	pA2	12140	1	86.65
10668	DSPR	pA	pA2	12140	1	9.583333333
10669	DSPR	pA	pA2	12140	1	55.7
10670	DSPR	pA	pA2	12140	1	95.15
10671	DSPR	pA	pA2	12140	1	52.86666667
10672	DSPR	pA	pA2	12140	1	46.68333333
10673	DSPR	pA	pA2	12140	1	60.7
10674	DSPR	pA	pA2	12140	1	78.53333333
10675	DSPR	pA	pA2	12140	1	57.95
10676	DSPR	pA	pA2	12140	1	68.41666667
10677	DSPR	pA	pA2	12140	1	80.46666667
10678	DSPR	pA	pA2	12140	1	30.53333333
10679	DSPR	pA	pA2	12141	1	78.93333333
10680	DSPR	pA	pA2	12141	1	85.95
10681	DSPR	pA	pA2	12141	1	58.7
10682	DSPR	pA	pA2	12141	1	85.53333333
10683	DSPR	pA	pA2	12141	1	87.35
10684	DSPR	pA	pA2	12141	1	78.9
10685	DSPR	pA	pA2	12141	1	70.53333333
10686	DSPR	pA	pA2	12141	1	93.55
10687	DSPR	pA	pA2	12141	1	75.85
10688	DSPR	pA	pA2	12141	1	63.03333333
10689	DSPR	pA	pA2	12141	1	68.98333333
10690	DSPR	pA	pA2	12141	1	54.7
10691	DSPR	pA	pA2	12141	1	74.71666667
10692	DSPR	pA	pA2	12141	1	71.05
10693	DSPR	pA	pA2	12141	1	58.98333333
10694	DSPR	pA	pA2	12141	1	67.03333333
10695	DSPR	pA	pA2	12142	1	90.06666667
10696	DSPR	pA	pA2	12142	1	101.35
10697	DSPR	pA	pA2	12142	1	78.31666667
10698	DSPR	pA	pA2	12142	1	96.75
10699	DSPR	pA	pA2	12142	1	41.18333333
10700	DSPR	pA	pA2	12142	1	74.71666667
10701	DSPR	pA	pA2	12142	1	102.2
10702	DSPR	pA	pA2	12142	1	57.21666667
10703	DSPR	pA	pA2	12142	1	105.5666667
10704	DSPR	pA	pA2	12142	1	91.31666667
10705	DSPR	pA	pA2	12142	1	55.56666667
10706	DSPR	pA	pA2	12142	1	65.68333333
10707	DSPR	pA	pA2	12142	1	68.7
10708	DSPR	pA	pA2	12142	1	37.8
10709	DSPR	pA	pA2	12142	1	98.85
10710	DSPR	pA	pA2	12142	1	52.01666667
10711	DSPR	pA	pA2	12143	1	93
10712	DSPR	pA	pA2	12143	1	28.11666667
10713	DSPR	pA	pA2	12143	1	112.7833333
10714	DSPR	pA	pA2	12143	1	46.45
10715	DSPR	pA	pA2	12143	1	62.06666667
10716	DSPR	pA	pA2	12143	1	29.25
10717	DSPR	pA	pA2	12143	1	43.8
10718	DSPR	pA	pA2	12143	1	53.16666667
10719	DSPR	pA	pA2	12143	1	72.16666667
10720	DSPR	pA	pA2	12143	1	47.51666667
10721	DSPR	pA	pA2	12143	1	108.9
10722	DSPR	pA	pA2	12143	1	71.06666667
10723	DSPR	pA	pA2	12143	1	29.08333333
10724	DSPR	pA	pA2	12143	1	41.73333333
10725	DSPR	pA	pA2	12143	1	78.96666667
10726	DSPR	pA	pA2	12143	1	34.55
10727	DSPR	pA	pA2	12144	1	32.15
10728	DSPR	pA	pA2	12144	1	53.31666667
10729	DSPR	pA	pA2	12144	1	20.4
10730	DSPR	pA	pA2	12144	1	15.85
10731	DSPR	pA	pA2	12144	1	28.7
10732	DSPR	pA	pA2	12144	1	28.88333333
10733	DSPR	pA	pA2	12144	1	26.45
10734	DSPR	pA	pA2	12144	1	17.83333333
10735	DSPR	pA	pA2	12144	1	26.35
10736	DSPR	pA	pA2	12144	1	57.11666667
10737	DSPR	pA	pA2	12144	1	14.6
10738	DSPR	pA	pA2	12144	1	34.4
10739	DSPR	pA	pA2	12144	1	32.4
10740	DSPR	pA	pA2	12144	1	46.91666667
10741	DSPR	pA	pA2	12144	1	41.45
10742	DSPR	pA	pA2	12144	1	31.23333333
10743	DSPR	pA	pA2	12146	1	48.58333333
10744	DSPR	pA	pA2	12146	1	61.06666667
10745	DSPR	pA	pA2	12146	1	72.23333333
10746	DSPR	pA	pA2	12146	1	15.63333333
10747	DSPR	pA	pA2	12146	1	38.95
10748	DSPR	pA	pA2	12146	1	68.9
10749	DSPR	pA	pA2	12146	1	44.61666667
10750	DSPR	pA	pA2	12146	1	62.36666667
10751	DSPR	pA	pA2	12146	1	72.4
10752	DSPR	pA	pA2	12146	1	75.85
10753	DSPR	pA	pA2	12146	1	37.41666667
10754	DSPR	pA	pA2	12146	1	67.71666667
10755	DSPR	pA	pA2	12146	1	53.93333333
10756	DSPR	pA	pA2	12146	1	57.28333333
10757	DSPR	pA	pA2	12146	1	60.78333333
10758	DSPR	pA	pA2	12146	1	63.36666667
10759	DSPR	pA	pA2	12147	1	40.26666667
10760	DSPR	pA	pA2	12147	1	64.85
10761	DSPR	pA	pA2	12147	1	35
10762	DSPR	pA	pA2	12147	1	59.2
10763	DSPR	pA	pA2	12147	1	27.38333333
10764	DSPR	pA	pA2	12147	1	25.86666667
10765	DSPR	pA	pA2	12147	1	20.38333333
10766	DSPR	pA	pA2	12147	1	35.93333333
10767	DSPR	pA	pA2	12147	1	31.06666667
10768	DSPR	pA	pA2	12147	1	33.48333333
10769	DSPR	pA	pA2	12147	1	32.31666667
10770	DSPR	pA	pA2	12147	1	59.36666667
10771	DSPR	pA	pA2	12147	1	29.35
10772	DSPR	pA	pA2	12147	1	26.25
10773	DSPR	pA	pA2	12147	1	47.73333333
10774	DSPR	pA	pA2	12147	1	47.11666667
10775	DSPR	pA	pA2	12148	1	70.73333333
10776	DSPR	pA	pA2	12148	1	80.4
10777	DSPR	pA	pA2	12148	1	45.28333333
10778	DSPR	pA	pA2	12148	1	72.85
10779	DSPR	pA	pA2	12148	1	77.03333333
10780	DSPR	pA	pA2	12148	1	81.25
10781	DSPR	pA	pA2	12148	1	73.95
10782	DSPR	pA	pA2	12148	1	28.41666667
10783	DSPR	pA	pA2	12148	1	42.3
10784	DSPR	pA	pA2	12148	1	70.98333333
10785	DSPR	pA	pA2	12148	1	46.88333333
10786	DSPR	pA	pA2	12148	1	61.26666667
10787	DSPR	pA	pA2	12148	1	45.36666667
10788	DSPR	pA	pA2	12148	1	69.55
10789	DSPR	pA	pA2	12148	1	49.2
10790	DSPR	pA	pA2	12148	1	77.83333333
10791	DSPR	pA	pA2	12149	1	26.83333333
10792	DSPR	pA	pA2	12149	1	20.6
10793	DSPR	pA	pA2	12149	1	21.41666667
10794	DSPR	pA	pA2	12149	1	13.33333333
10795	DSPR	pA	pA2	12149	1	4.65
10796	DSPR	pA	pA2	12149	1	9.066666667
10797	DSPR	pA	pA2	12149	1	21.26666667
10798	DSPR	pA	pA2	12149	1	22.9
10799	DSPR	pA	pA2	12149	1	22.28333333
10800	DSPR	pA	pA2	12149	1	17.81666667
10801	DSPR	pA	pA2	12149	1	7.383333333
10802	DSPR	pA	pA2	12149	1	5.3
10803	DSPR	pA	pA2	12149	1	21.66666667
10804	DSPR	pA	pA2	12149	1	24.71666667
10805	DSPR	pA	pA2	12149	1	14.88333333
10806	DSPR	pA	pA2	12149	1	16.08333333
10807	DSPR	pA	pA2	12150	1	7.566666667
10808	DSPR	pA	pA2	12150	1	26.66666667
10809	DSPR	pA	pA2	12150	1	58.76666667
10810	DSPR	pA	pA2	12150	1	28.96666667
10811	DSPR	pA	pA2	12150	1	41.23333333
10812	DSPR	pA	pA2	12150	1	46.18333333
10813	DSPR	pA	pA2	12150	1	17.11666667
10814	DSPR	pA	pA2	12150	1	6.683333333
10815	DSPR	pA	pA2	12150	1	6.666666667
10816	DSPR	pA	pA2	12150	1	30.35
10817	DSPR	pA	pA2	12150	1	29.33333333
10818	DSPR	pA	pA2	12150	1	14.08333333
10819	DSPR	pA	pA2	12150	1	25.98333333
10820	DSPR	pA	pA2	12150	1	41.11666667
10821	DSPR	pA	pA2	12150	1	16.35
10822	DSPR	pA	pA2	12151	1	49.46666667
10823	DSPR	pA	pA2	12151	1	35.58333333
10824	DSPR	pA	pA2	12151	1	56.7
10825	DSPR	pA	pA2	12151	1	43.08333333
10826	DSPR	pA	pA2	12151	1	61.78333333
10827	DSPR	pA	pA2	12151	1	64
10828	DSPR	pA	pA2	12151	1	24.08333333
10829	DSPR	pA	pA2	12151	1	57.5
10830	DSPR	pA	pA2	12151	1	45.55
10831	DSPR	pA	pA2	12151	1	66.13333333
10832	DSPR	pA	pA2	12151	1	50.21666667
10833	DSPR	pA	pA2	12151	1	26.4
10834	DSPR	pA	pA2	12151	1	67.58333333
10835	DSPR	pA	pA2	12151	1	64.21666667
10836	DSPR	pA	pA2	12151	1	53.36666667
10837	DSPR	pA	pA2	12151	1	29.08333333
10838	DSPR	pA	pA2	12152	1	16.73333333
10839	DSPR	pA	pA2	12152	1	31.16666667
10840	DSPR	pA	pA2	12152	1	21.56666667
10841	DSPR	pA	pA2	12152	1	13.26666667
10842	DSPR	pA	pA2	12152	1	14.51666667
10843	DSPR	pA	pA2	12152	1	32.7
10844	DSPR	pA	pA2	12152	1	15.75
10845	DSPR	pA	pA2	12152	1	58.43333333
10846	DSPR	pA	pA2	12152	1	29.36666667
10847	DSPR	pA	pA2	12152	1	21.61666667
10848	DSPR	pA	pA2	12152	1	49.86666667
10849	DSPR	pA	pA2	12152	1	34.73333333
10850	DSPR	pA	pA2	12152	1	43.7
10851	DSPR	pA	pA2	12152	1	47.78333333
10852	DSPR	pA	pA2	12153	1	58.45
10853	DSPR	pA	pA2	12153	1	22.43333333
10854	DSPR	pA	pA2	12153	1	48.53333333
10855	DSPR	pA	pA2	12153	1	62.4
10856	DSPR	pA	pA2	12153	1	21.86666667
10857	DSPR	pA	pA2	12153	1	35.93333333
10858	DSPR	pA	pA2	12153	1	21.46666667
10859	DSPR	pA	pA2	12153	1	74.15
10860	DSPR	pA	pA2	12153	1	29.9
10861	DSPR	pA	pA2	12153	1	37.01666667
10862	DSPR	pA	pA2	12153	1	53.4
10863	DSPR	pA	pA2	12153	1	47.38333333
10864	DSPR	pA	pA2	12153	1	52.56666667
10865	DSPR	pA	pA2	12153	1	39.43333333
10866	DSPR	pA	pA2	12153	1	55.45
10867	DSPR	pA	pA2	12153	1	36.1
10868	DSPR	pA	pA2	12154	1	46.75
10869	DSPR	pA	pA2	12154	1	56.71666667
10870	DSPR	pA	pA2	12154	1	39.75
10871	DSPR	pA	pA2	12154	1	53.63333333
10872	DSPR	pA	pA2	12154	1	41.5
10873	DSPR	pA	pA2	12154	1	47.38333333
10874	DSPR	pA	pA2	12154	1	39.68333333
10875	DSPR	pA	pA2	12154	1	42.23333333
10876	DSPR	pA	pA2	12154	1	18.4
10877	DSPR	pA	pA2	12154	1	8.316666667
10878	DSPR	pA	pA2	12154	1	43.88333333
10879	DSPR	pA	pA2	12154	1	45.36666667
10880	DSPR	pA	pA2	12154	1	17.8
10881	DSPR	pA	pA2	12154	1	36.41666667
10882	DSPR	pA	pA2	12154	1	20.58333333
10883	DSPR	pA	pA2	12154	1	15.06666667
10884	DSPR	pA	pA2	12155	1	54.16666667
10885	DSPR	pA	pA2	12155	1	45.28333333
10886	DSPR	pA	pA2	12155	1	31.9
10887	DSPR	pA	pA2	12155	1	49.83333333
10888	DSPR	pA	pA2	12155	1	14.1
10889	DSPR	pA	pA2	12155	1	18.03333333
10890	DSPR	pA	pA2	12155	1	26.96666667
10891	DSPR	pA	pA2	12155	1	27.56666667
10892	DSPR	pA	pA2	12155	1	35.53333333
10893	DSPR	pA	pA2	12155	1	43.26666667
10894	DSPR	pA	pA2	12155	1	51.91666667
10895	DSPR	pA	pA2	12155	1	54.85
10896	DSPR	pA	pA2	12155	1	62.18333333
10897	DSPR	pA	pA2	12155	1	52.6
10898	DSPR	pA	pA2	12155	1	28.05
10899	DSPR	pA	pA2	12155	1	33.06666667
10900	DSPR	pA	pA2	12156	1	32.61666667
10901	DSPR	pA	pA2	12156	1	38.55
10902	DSPR	pA	pA2	12156	1	68.43333333
10903	DSPR	pA	pA2	12156	1	58.7
10904	DSPR	pA	pA2	12156	1	57.2
10905	DSPR	pA	pA2	12156	1	59
10906	DSPR	pA	pA2	12156	1	38.91666667
10907	DSPR	pA	pA2	12156	1	60.53333333
10908	DSPR	pA	pA2	12156	1	49.35
10909	DSPR	pA	pA2	12156	1	70.45
10910	DSPR	pA	pA2	12156	1	47.31666667
10911	DSPR	pA	pA2	12156	1	63.91666667
10912	DSPR	pA	pA2	12156	1	53.46666667
10913	DSPR	pA	pA2	12156	1	47.21666667
10914	DSPR	pA	pA2	12156	1	50.46666667
10915	DSPR	pA	pA2	12156	1	47.66666667
10916	DSPR	pA	pA2	12157	1	68.75
10917	DSPR	pA	pA2	12157	1	54.83333333
10918	DSPR	pA	pA2	12157	1	70.18333333
10919	DSPR	pA	pA2	12157	1	82.4
10920	DSPR	pA	pA2	12157	1	55.98333333
10921	DSPR	pA	pA2	12157	1	74.8
10922	DSPR	pA	pA2	12157	1	62.98333333
10923	DSPR	pA	pA2	12157	1	56.78333333
10924	DSPR	pA	pA2	12157	1	47.28333333
10925	DSPR	pA	pA2	12157	1	73.03333333
10926	DSPR	pA	pA2	12157	1	78.73333333
10927	DSPR	pA	pA2	12157	1	88.6
10928	DSPR	pA	pA2	12157	1	82.93333333
10929	DSPR	pA	pA2	12157	1	93.06666667
10930	DSPR	pA	pA2	12157	1	91.66666667
10931	DSPR	pA	pA2	12157	1	71.76666667
10932	DSPR	pA	pA2	12158	1	61.31666667
10933	DSPR	pA	pA2	12158	1	100.5
10934	DSPR	pA	pA2	12158	1	81.48333333
10935	DSPR	pA	pA2	12158	1	112.3166667
10936	DSPR	pA	pA2	12158	1	69.81666667
10937	DSPR	pA	pA2	12158	1	86.41666667
10938	DSPR	pA	pA2	12158	1	10.71666667
10939	DSPR	pA	pA2	12158	1	22.73333333
10940	DSPR	pA	pA2	12158	1	45.63333333
10941	DSPR	pA	pA2	12158	1	57.48333333
10942	DSPR	pA	pA2	12158	1	36.26666667
10943	DSPR	pA	pA2	12158	1	104.3666667
10944	DSPR	pA	pA2	12158	1	93.51666667
10945	DSPR	pA	pA2	12158	1	67.46666667
10946	DSPR	pA	pA2	12158	1	34.78333333
10947	DSPR	pA	pA2	12158	1	116.1166667
10948	DSPR	pA	pA2	12159	1	83.55
10949	DSPR	pA	pA2	12159	1	84.6
10950	DSPR	pA	pA2	12159	1	59.43333333
10951	DSPR	pA	pA2	12159	1	71.76666667
10952	DSPR	pA	pA2	12159	1	71.13333333
10953	DSPR	pA	pA2	12159	1	75.31666667
10954	DSPR	pA	pA2	12159	1	76.9
10955	DSPR	pA	pA2	12159	1	87.3
10956	DSPR	pA	pA2	12159	1	48.7
10957	DSPR	pA	pA2	12159	1	62.11666667
10958	DSPR	pA	pA2	12160	1	32.08333333
10959	DSPR	pA	pA2	12160	1	11.76666667
10960	DSPR	pA	pA2	12160	1	19.2
10961	DSPR	pA	pA2	12160	1	12.98333333
10962	DSPR	pA	pA2	12160	1	16.38333333
10963	DSPR	pA	pA2	12160	1	33.61666667
10964	DSPR	pA	pA2	12160	1	31.71666667
10965	DSPR	pA	pA2	12160	1	32.11666667
10966	DSPR	pA	pA2	12160	1	33.98333333
10967	DSPR	pA	pA2	12160	1	12.06666667
10968	DSPR	pA	pA2	12160	1	48.41666667
10969	DSPR	pA	pA2	12160	1	20.4
10970	DSPR	pA	pA2	12160	1	13.28333333
10971	DSPR	pA	pA2	12160	1	15.35
10972	DSPR	pA	pA2	12160	1	20.15
10973	DSPR	pA	pA2	12160	1	39.56666667
10974	DSPR	pA	pA2	12161	1	38.63333333
10975	DSPR	pA	pA2	12161	1	43.45
10976	DSPR	pA	pA2	12161	1	108.7333333
10977	DSPR	pA	pA2	12161	1	43.13333333
10978	DSPR	pA	pA2	12161	1	22.15
10979	DSPR	pA	pA2	12161	1	118.4833333
10980	DSPR	pA	pA2	12161	1	85.95
10981	DSPR	pA	pA2	12161	1	75.66666667
10982	DSPR	pA	pA2	12161	1	104.5
10983	DSPR	pA	pA2	12161	1	45.61666667
10984	DSPR	pA	pA2	12161	1	23.08333333
10985	DSPR	pA	pA2	12161	1	70.95
10986	DSPR	pA	pA2	12161	1	36.35
10987	DSPR	pA	pA2	12161	1	11.16666667
10988	DSPR	pA	pA2	12161	1	45.58333333
10989	DSPR	pA	pA2	12161	1	102.0666667
10990	DSPR	pA	pA2	12162	1	41.38333333
10991	DSPR	pA	pA2	12162	1	39.2
10992	DSPR	pA	pA2	12162	1	50.9
10993	DSPR	pA	pA2	12162	1	35.16666667
10994	DSPR	pA	pA2	12162	1	26.15
10995	DSPR	pA	pA2	12162	1	52.86666667
10996	DSPR	pA	pA2	12162	1	72.21666667
10997	DSPR	pA	pA2	12162	1	52.28333333
10998	DSPR	pA	pA2	12162	1	47.58333333
10999	DSPR	pA	pA2	12162	1	20.71666667
11000	DSPR	pA	pA2	12162	1	36.81666667
11001	DSPR	pA	pA2	12162	1	59.78333333
11002	DSPR	pA	pA2	12162	1	8.483333333
11003	DSPR	pA	pA2	12162	1	42.58333333
11004	DSPR	pA	pA2	12162	1	46.81666667
11005	DSPR	pA	pA2	12162	1	44.61666667
11006	DSPR	pA	pA2	12163	1	61.6
11007	DSPR	pA	pA2	12163	1	52.91666667
11008	DSPR	pA	pA2	12163	1	68.6
11009	DSPR	pA	pA2	12163	1	55.96666667
11010	DSPR	pA	pA2	12163	1	41.51666667
11011	DSPR	pA	pA2	12163	1	59.65
11012	DSPR	pA	pA2	12163	1	52.63333333
11013	DSPR	pA	pA2	12163	1	39.78333333
11014	DSPR	pA	pA2	12163	1	70.56666667
11015	DSPR	pA	pA2	12163	1	43.25
11016	DSPR	pA	pA2	12163	1	54.51666667
11017	DSPR	pA	pA2	12163	1	46.6
11018	DSPR	pA	pA2	12163	1	74.18333333
11019	DSPR	pA	pA2	12163	1	20.65
11020	DSPR	pA	pA2	12163	1	39.61666667
11021	DSPR	pA	pA2	12163	1	57.15
11022	DSPR	pA	pA2	12164	1	20.41666667
11023	DSPR	pA	pA2	12164	1	36.93333333
11024	DSPR	pA	pA2	12164	1	21.36666667
11025	DSPR	pA	pA2	12164	1	14.63333333
11026	DSPR	pA	pA2	12164	1	66.86666667
11027	DSPR	pA	pA2	12164	1	17.93333333
11028	DSPR	pA	pA2	12164	1	15.25
11029	DSPR	pA	pA2	12164	1	39.41666667
11030	DSPR	pA	pA2	12164	1	24.98333333
11031	DSPR	pA	pA2	12164	1	36.81666667
11032	DSPR	pA	pA2	12164	1	18.91666667
11033	DSPR	pA	pA2	12164	1	11.03333333
11034	DSPR	pA	pA2	12164	1	23.13333333
11035	DSPR	pA	pA2	12164	1	57.91666667
11036	DSPR	pA	pA2	12164	1	25.16666667
11037	DSPR	pA	pA2	12164	1	16.66666667
11038	DSPR	pA	pA2	12165	1	46.36666667
11039	DSPR	pA	pA2	12165	1	28.61666667
11040	DSPR	pA	pA2	12165	1	30
11041	DSPR	pA	pA2	12165	1	61.6
11042	DSPR	pA	pA2	12165	1	47.11666667
11043	DSPR	pA	pA2	12165	1	42.33333333
11044	DSPR	pA	pA2	12165	1	34.5
11045	DSPR	pA	pA2	12165	1	26.7
11046	DSPR	pA	pA2	12165	1	43.76666667
11047	DSPR	pA	pA2	12165	1	37.71666667
11048	DSPR	pA	pA2	12165	1	40.2
11049	DSPR	pA	pA2	12165	1	31.43333333
11050	DSPR	pA	pA2	12165	1	36.85
11051	DSPR	pA	pA2	12165	1	54.13333333
11052	DSPR	pA	pA2	12165	1	50.61666667
11053	DSPR	pA	pA2	12166	1	18.16666667
11054	DSPR	pA	pA2	12166	1	24.88333333
11055	DSPR	pA	pA2	12166	1	24.76666667
11056	DSPR	pA	pA2	12166	1	20.55
11057	DSPR	pA	pA2	12166	1	12.85
11058	DSPR	pA	pA2	12166	1	21.86666667
11059	DSPR	pA	pA2	12166	1	11.9
11060	DSPR	pA	pA2	12166	1	30.53333333
11061	DSPR	pA	pA2	12166	1	14.46666667
11062	DSPR	pA	pA2	12166	1	12.98333333
11063	DSPR	pA	pA2	12166	1	22.13333333
11064	DSPR	pA	pA2	12166	1	34.4
11065	DSPR	pA	pA2	12166	1	27.88333333
11066	DSPR	pA	pA2	12166	1	12.81666667
11067	DSPR	pA	pA2	12166	1	13.11666667
11068	DSPR	pA	pA2	12166	1	11.45
11069	DSPR	pA	pA2	12167	1	56.36666667
11070	DSPR	pA	pA2	12167	1	54.35
11071	DSPR	pA	pA2	12167	1	49.6
11072	DSPR	pA	pA2	12167	1	59.65
11073	DSPR	pA	pA2	12167	1	57.16666667
11074	DSPR	pA	pA2	12167	1	44.28333333
11075	DSPR	pA	pA2	12167	1	55.53333333
11076	DSPR	pA	pA2	12167	1	46.25
11077	DSPR	pA	pA2	12167	1	50.43333333
11078	DSPR	pA	pA2	12167	1	33.9
11079	DSPR	pA	pA2	12167	1	51
11080	DSPR	pA	pA2	12167	1	61.41666667
11081	DSPR	pA	pA2	12167	1	63.45
11082	DSPR	pA	pA2	12167	1	57.63333333
11083	DSPR	pA	pA2	12167	1	56.9
11084	DSPR	pA	pA2	12167	1	44.5
11085	DSPR	pA	pA2	12168	1	31.31666667
11086	DSPR	pA	pA2	12168	1	80.88333333
11087	DSPR	pA	pA2	12168	1	72.9
11088	DSPR	pA	pA2	12168	1	35.41666667
11089	DSPR	pA	pA2	12168	1	26.93333333
11090	DSPR	pA	pA2	12168	1	52.51666667
11091	DSPR	pA	pA2	12168	1	40.75
11092	DSPR	pA	pA2	12168	1	54.96666667
11093	DSPR	pA	pA2	12168	1	28.7
11094	DSPR	pA	pA2	12168	1	29.93333333
11095	DSPR	pA	pA2	12169	1	50.05
11096	DSPR	pA	pA2	12169	1	30.81666667
11097	DSPR	pA	pA2	12169	1	69
11098	DSPR	pA	pA2	12169	1	35.81666667
11099	DSPR	pA	pA2	12169	1	59.65
11100	DSPR	pA	pA2	12169	1	42.1
11101	DSPR	pA	pA2	12169	1	64.15
11102	DSPR	pA	pA2	12169	1	73.26666667
11103	DSPR	pA	pA2	12169	1	45.66666667
11104	DSPR	pA	pA2	12169	1	30.05
11105	DSPR	pA	pA2	12169	1	36.01666667
11106	DSPR	pA	pA2	12169	1	60.41666667
11107	DSPR	pA	pA2	12169	1	40.11666667
11108	DSPR	pA	pA2	12169	1	48.91666667
11109	DSPR	pA	pA2	12169	1	44.8
11110	DSPR	pA	pA2	12169	1	66.73333333
11111	DSPR	pA	pA2	12170	1	31.95
11112	DSPR	pA	pA2	12170	1	41.13333333
11113	DSPR	pA	pA2	12170	1	42.11666667
11114	DSPR	pA	pA2	12170	1	45.31666667
11115	DSPR	pA	pA2	12170	1	49.73333333
11116	DSPR	pA	pA2	12170	1	29.25
11117	DSPR	pA	pA2	12170	1	39.11666667
11118	DSPR	pA	pA2	12170	1	32.63333333
11119	DSPR	pA	pA2	12170	1	36.6
11120	DSPR	pA	pA2	12170	1	26.46666667
11121	DSPR	pA	pA2	12170	1	40.83333333
11122	DSPR	pA	pA2	12170	1	27.61666667
11123	DSPR	pA	pA2	12170	1	33.91666667
11124	DSPR	pA	pA2	12170	1	37.65
11125	DSPR	pA	pA2	12170	1	25.51666667
11126	DSPR	pA	pA2	12170	1	33.6
11127	DSPR	pA	pA2	12171	1	18.7
11128	DSPR	pA	pA2	12171	1	8.65
11129	DSPR	pA	pA2	12171	1	46.23333333
11130	DSPR	pA	pA2	12171	1	13.75
11131	DSPR	pA	pA2	12171	1	10.33333333
11132	DSPR	pA	pA2	12171	1	42.9
11133	DSPR	pA	pA2	12171	1	9.983333333
11134	DSPR	pA	pA2	12171	1	11.58333333
11135	DSPR	pA	pA2	12171	1	10.8
11136	DSPR	pA	pA2	12171	1	8.466666667
11137	DSPR	pA	pA2	12171	1	12.75
11138	DSPR	pA	pA2	12171	1	7.116666667
11139	DSPR	pA	pA2	12171	1	14.08333333
11140	DSPR	pA	pA2	12171	1	25.85
11141	DSPR	pA	pA2	12171	1	27.95
11142	DSPR	pA	pA2	12171	1	7.7
11143	DSPR	pA	pA2	12172	1	18.61666667
11144	DSPR	pA	pA2	12172	1	11.11666667
11145	DSPR	pA	pA2	12172	1	10.18333333
11146	DSPR	pA	pA2	12172	1	11.7
11147	DSPR	pA	pA2	12172	1	8.7
11148	DSPR	pA	pA2	12172	1	6.75
11149	DSPR	pA	pA2	12172	1	10.13333333
11150	DSPR	pA	pA2	12172	1	13.1
11151	DSPR	pA	pA2	12172	1	7.3
11152	DSPR	pA	pA2	12172	1	6.833333333
11153	DSPR	pA	pA2	12172	1	6.15
11154	DSPR	pA	pA2	12172	1	25.86666667
11155	DSPR	pA	pA2	12172	1	43.66666667
11156	DSPR	pA	pA2	12172	1	7.083333333
11157	DSPR	pA	pA2	12172	1	9.05
11158	DSPR	pA	pA2	12172	1	35.25
11159	DSPR	pA	pA2	12173	1	18.75
11160	DSPR	pA	pA2	12173	1	23.3
11161	DSPR	pA	pA2	12173	1	35.03333333
11162	DSPR	pA	pA2	12173	1	44.2
11163	DSPR	pA	pA2	12173	1	17.71666667
11164	DSPR	pA	pA2	12173	1	5.866666667
11165	DSPR	pA	pA2	12173	1	52.1
11166	DSPR	pA	pA2	12173	1	9.95
11167	DSPR	pA	pA2	12173	1	39.13333333
11168	DSPR	pA	pA2	12173	1	17.4
11169	DSPR	pA	pA2	12173	1	20.2
11170	DSPR	pA	pA2	12173	1	33.73333333
11171	DSPR	pA	pA2	12173	1	28.98333333
11172	DSPR	pA	pA2	12174	1	7.233333333
11173	DSPR	pA	pA2	12174	1	9.533333333
11174	DSPR	pA	pA2	12174	1	7.183333333
11175	DSPR	pA	pA2	12174	1	11.51666667
11176	DSPR	pA	pA2	12174	1	11
11177	DSPR	pA	pA2	12174	1	39.06666667
11178	DSPR	pA	pA2	12174	1	14.28333333
11179	DSPR	pA	pA2	12174	1	9.2
11180	DSPR	pA	pA2	12174	1	11.91666667
11181	DSPR	pA	pA2	12174	1	25.41666667
11182	DSPR	pA	pA2	12174	1	4.766666667
11183	DSPR	pA	pA2	12174	1	6.566666667
11184	DSPR	pA	pA2	12174	1	11.46666667
11185	DSPR	pA	pA2	12174	1	7.383333333
11186	DSPR	pA	pA2	12174	1	8.6
11187	DSPR	pA	pA2	12174	1	6.383333333
11188	DSPR	pA	pA2	12175	1	22.98333333
11189	DSPR	pA	pA2	12175	1	42.96666667
11190	DSPR	pA	pA2	12175	1	57.41666667
11191	DSPR	pA	pA2	12175	1	16.21666667
11192	DSPR	pA	pA2	12175	1	32.78333333
11193	DSPR	pA	pA2	12175	1	39.01666667
11194	DSPR	pA	pA2	12175	1	46.93333333
11195	DSPR	pA	pA2	12175	1	12.25
11196	DSPR	pA	pA2	12175	1	34.31666667
11197	DSPR	pA	pA2	12175	1	30.3
11198	DSPR	pA	pA2	12175	1	26.81666667
11199	DSPR	pA	pA2	12175	1	53.6
11200	DSPR	pA	pA2	12175	1	41.23333333
11201	DSPR	pA	pA2	12175	1	42.4
11202	DSPR	pA	pA2	12175	1	33.86666667
11203	DSPR	pA	pA2	12175	1	40.9
11204	DSPR	pA	pA2	12176	1	19.05
11205	DSPR	pA	pA2	12176	1	15.18333333
11206	DSPR	pA	pA2	12176	1	16.73333333
11207	DSPR	pA	pA2	12176	1	17.16666667
11208	DSPR	pA	pA2	12176	1	12.58333333
11209	DSPR	pA	pA2	12176	1	15.81666667
11210	DSPR	pA	pA2	12176	1	9.016666667
11211	DSPR	pA	pA2	12176	1	20.73333333
11212	DSPR	pA	pA2	12176	1	18.45
11213	DSPR	pA	pA2	12176	1	14.46666667
11214	DSPR	pA	pA2	12176	1	19.08333333
11215	DSPR	pA	pA2	12176	1	19.41666667
11216	DSPR	pA	pA2	12176	1	17.98333333
11217	DSPR	pA	pA2	12176	1	15.16666667
11218	DSPR	pA	pA2	12176	1	19.68333333
11219	DSPR	pA	pA2	12176	1	34.56666667
11220	DSPR	pA	pA2	12177	1	18.58333333
11221	DSPR	pA	pA2	12177	1	70.56666667
11222	DSPR	pA	pA2	12177	1	41.6
11223	DSPR	pA	pA2	12177	1	32.45
11224	DSPR	pA	pA2	12177	1	41.36666667
11225	DSPR	pA	pA2	12177	1	31.11666667
11226	DSPR	pA	pA2	12177	1	58
11227	DSPR	pA	pA2	12177	1	87.28333333
11228	DSPR	pA	pA2	12177	1	30.15
11229	DSPR	pA	pA2	12177	1	27.05
11230	DSPR	pA	pA2	12177	1	36.01666667
11231	DSPR	pA	pA2	12177	1	17.73333333
11232	DSPR	pA	pA2	12177	1	25.98333333
11233	DSPR	pA	pA2	12177	1	27.65
11234	DSPR	pA	pA2	12177	1	24.5
11235	DSPR	pA	pA2	12177	1	37.1
11236	DSPR	pA	pA2	12178	1	17.05
11237	DSPR	pA	pA2	12178	1	38.86666667
11238	DSPR	pA	pA2	12178	1	44.38333333
11239	DSPR	pA	pA2	12178	1	18.16666667
11240	DSPR	pA	pA2	12178	1	31.43333333
11241	DSPR	pA	pA2	12178	1	24.4
11242	DSPR	pA	pA2	12178	1	32.13333333
11243	DSPR	pA	pA2	12178	1	18.4
11244	DSPR	pA	pA2	12178	1	32.06666667
11245	DSPR	pA	pA2	12178	1	15.9
11246	DSPR	pA	pA2	12178	1	13.18333333
11247	DSPR	pA	pA2	12178	1	45.68333333
11248	DSPR	pA	pA2	12178	1	13.81666667
11249	DSPR	pA	pA2	12178	1	27.3
11250	DSPR	pA	pA2	12178	1	44.08333333
11251	DSPR	pA	pA2	12178	1	12.18333333
11252	DSPR	pA	pA2	12179	1	53.4
11253	DSPR	pA	pA2	12179	1	43.01666667
11254	DSPR	pA	pA2	12179	1	29.65
11255	DSPR	pA	pA2	12179	1	32.46666667
11256	DSPR	pA	pA2	12179	1	44.71666667
11257	DSPR	pA	pA2	12179	1	50.98333333
11258	DSPR	pA	pA2	12179	1	42.7
11259	DSPR	pA	pA2	12179	1	20.3
11260	DSPR	pA	pA2	12179	1	35.68333333
11261	DSPR	pA	pA2	12179	1	51.68333333
11262	DSPR	pA	pA2	12179	1	44.21666667
11263	DSPR	pA	pA2	12179	1	31.75
11264	DSPR	pA	pA2	12179	1	77.63333333
11265	DSPR	pA	pA2	12179	1	13.51666667
11266	DSPR	pA	pA2	12179	1	37.13333333
11267	DSPR	pA	pA2	12179	1	18.88333333
11268	DSPR	pA	pA2	12180	1	35.75
11269	DSPR	pA	pA2	12180	1	6.65
11270	DSPR	pA	pA2	12180	1	15.05
11271	DSPR	pA	pA2	12180	1	24.63333333
11272	DSPR	pA	pA2	12180	1	34.81666667
11273	DSPR	pA	pA2	12180	1	54.53333333
11274	DSPR	pA	pA2	12180	1	7.233333333
11275	DSPR	pA	pA2	12180	1	56.25
11276	DSPR	pA	pA2	12180	1	66.21666667
11277	DSPR	pA	pA2	12180	1	45.2
11278	DSPR	pA	pA2	12180	1	16.11666667
11279	DSPR	pA	pA2	12181	1	75.15
11280	DSPR	pA	pA2	12181	1	72.63333333
11281	DSPR	pA	pA2	12181	1	94.86666667
11282	DSPR	pA	pA2	12181	1	80.71666667
11283	DSPR	pA	pA2	12181	1	64
11284	DSPR	pA	pA2	12181	1	71.75
11285	DSPR	pA	pA2	12181	1	41.21666667
11286	DSPR	pA	pA2	12181	1	77.23333333
11287	DSPR	pA	pA2	12181	1	51.05
11288	DSPR	pA	pA2	12181	1	78.71666667
11289	DSPR	pA	pA2	12181	1	71.46666667
11290	DSPR	pA	pA2	12181	1	88.4
11291	DSPR	pA	pA2	12181	1	23.8
11292	DSPR	pA	pA2	12181	1	69.55
11293	DSPR	pA	pA2	12181	1	66.65
11294	DSPR	pA	pA2	12182	1	31.06666667
11295	DSPR	pA	pA2	12182	1	33.75
11296	DSPR	pA	pA2	12182	1	66
11297	DSPR	pA	pA2	12182	1	41.45
11298	DSPR	pA	pA2	12182	1	17.81666667
11299	DSPR	pA	pA2	12182	1	14.31666667
11300	DSPR	pA	pA2	12182	1	24.11666667
11301	DSPR	pA	pA2	12182	1	27.33333333
11302	DSPR	pA	pA2	12182	1	42.53333333
11303	DSPR	pA	pA2	12182	1	14.1
11304	DSPR	pA	pA2	12182	1	64.86666667
11305	DSPR	pA	pA2	12182	1	17.5
11306	DSPR	pA	pA2	12182	1	39.33333333
11307	DSPR	pA	pA2	12182	1	28.88333333
11308	DSPR	pA	pA2	12182	1	42.6
11309	DSPR	pA	pA2	12182	1	24.68333333
11310	DSPR	pA	pA2	12183	1	126.5333333
11311	DSPR	pA	pA2	12183	1	97.16666667
11312	DSPR	pA	pA2	12183	1	91.46666667
11313	DSPR	pA	pA2	12183	1	85.46666667
11314	DSPR	pA	pA2	12183	1	40.8
11315	DSPR	pA	pA2	12183	1	91.16666667
11316	DSPR	pA	pA2	12183	1	95.75
11317	DSPR	pA	pA2	12183	1	99.78333333
11318	DSPR	pA	pA2	12183	1	89.41666667
11319	DSPR	pA	pA2	12183	1	113.0166667
11320	DSPR	pA	pA2	12183	1	61.15
11321	DSPR	pA	pA2	12183	1	41.6
11322	DSPR	pA	pA2	12183	1	41.41666667
11323	DSPR	pA	pA2	12183	1	60.4
11324	DSPR	pA	pA2	12183	1	56.98333333
11325	DSPR	pA	pA2	12183	1	73.56666667
11326	DSPR	pA	pA2	12184	1	81.1
11327	DSPR	pA	pA2	12184	1	73.7
11328	DSPR	pA	pA2	12184	1	89.48333333
11329	DSPR	pA	pA2	12184	1	62.53333333
11330	DSPR	pA	pA2	12184	1	81.3
11331	DSPR	pA	pA2	12184	1	67.7
11332	DSPR	pA	pA2	12184	1	26.35
11333	DSPR	pA	pA2	12184	1	75
11334	DSPR	pA	pA2	12184	1	83.08333333
11335	DSPR	pA	pA2	12184	1	88.51666667
11336	DSPR	pA	pA2	12184	1	105.7
11337	DSPR	pA	pA2	12184	1	60.4
11338	DSPR	pA	pA2	12184	1	71.93333333
11339	DSPR	pA	pA2	12184	1	70.33333333
11340	DSPR	pA	pA2	12184	1	57.81666667
11341	DSPR	pA	pA2	12184	1	70.65
11342	DSPR	pA	pA2	12185	1	14.31666667
11343	DSPR	pA	pA2	12185	1	9.4
11344	DSPR	pA	pA2	12185	1	21.13333333
11345	DSPR	pA	pA2	12185	1	35.7
11346	DSPR	pA	pA2	12185	1	14.31666667
11347	DSPR	pA	pA2	12185	1	10.41666667
11348	DSPR	pA	pA2	12185	1	15.33333333
11349	DSPR	pA	pA2	12185	1	18.35
11350	DSPR	pA	pA2	12185	1	27.6
11351	DSPR	pA	pA2	12185	1	22.06666667
11352	DSPR	pA	pA2	12185	1	12.41666667
11353	DSPR	pA	pA2	12185	1	20.83333333
11354	DSPR	pA	pA2	12185	1	15.26666667
11355	DSPR	pA	pA2	12185	1	17.86666667
11356	DSPR	pA	pA2	12185	1	17.38333333
11357	DSPR	pA	pA2	12185	1	8.983333333
11358	DSPR	pA	pA2	12186	1	69.15
11359	DSPR	pA	pA2	12186	1	48.66666667
11360	DSPR	pA	pA2	12186	1	49.41666667
11361	DSPR	pA	pA2	12186	1	58.16666667
11362	DSPR	pA	pA2	12186	1	57.8
11363	DSPR	pA	pA2	12186	1	56.85
11364	DSPR	pA	pA2	12186	1	28.4
11365	DSPR	pA	pA2	12186	1	42.21666667
11366	DSPR	pA	pA2	12186	1	51.95
11367	DSPR	pA	pA2	12186	1	56.61666667
11368	DSPR	pA	pA2	12186	1	24.58333333
11369	DSPR	pA	pA2	12186	1	34.43333333
11370	DSPR	pA	pA2	12186	1	48.78333333
11371	DSPR	pA	pA2	12186	1	56.93333333
11372	DSPR	pA	pA2	12186	1	45.15
11373	DSPR	pA	pA2	12186	1	29.53333333
11374	DSPR	pA	pA2	12187	1	38.25
11375	DSPR	pA	pA2	12187	1	50.25
11376	DSPR	pA	pA2	12187	1	85.56666667
11377	DSPR	pA	pA2	12187	1	17.08333333
11378	DSPR	pA	pA2	12187	1	43.01666667
11379	DSPR	pA	pA2	12187	1	64.31666667
11380	DSPR	pA	pA2	12187	1	52.36666667
11381	DSPR	pA	pA2	12187	1	94.01666667
11382	DSPR	pA	pA2	12187	1	53.35
11383	DSPR	pA	pA2	12187	1	41.18333333
11384	DSPR	pA	pA2	12187	1	35.11666667
11385	DSPR	pA	pA2	12187	1	29.71666667
11386	DSPR	pA	pA2	12187	1	70.65
11387	DSPR	pA	pA2	12187	1	66.15
11388	DSPR	pA	pA2	12187	1	45.43333333
11389	DSPR	pA	pA2	12188	1	12.48333333
11390	DSPR	pA	pA2	12188	1	29.98333333
11391	DSPR	pA	pA2	12188	1	6.433333333
11392	DSPR	pA	pA2	12188	1	7.816666667
11393	DSPR	pA	pA2	12188	1	21.2
11394	DSPR	pA	pA2	12188	1	8.033333333
11395	DSPR	pA	pA2	12188	1	4.65
11396	DSPR	pA	pA2	12188	1	11.21666667
11397	DSPR	pA	pA2	12188	1	6.433333333
11398	DSPR	pA	pA2	12188	1	8.233333333
11399	DSPR	pA	pA2	12188	1	30.53333333
11400	DSPR	pA	pA2	12188	1	10.15
11401	DSPR	pA	pA2	12188	1	22.76666667
11402	DSPR	pA	pA2	12189	1	71.25
11403	DSPR	pA	pA2	12189	1	68.5
11404	DSPR	pA	pA2	12189	1	77.5
11405	DSPR	pA	pA2	12189	1	66.31666667
11406	DSPR	pA	pA2	12189	1	87.8
11407	DSPR	pA	pA2	12189	1	43.9
11408	DSPR	pA	pA2	12189	1	66.5
11409	DSPR	pA	pA2	12189	1	47.56666667
11410	DSPR	pA	pA2	12189	1	80.58333333
11411	DSPR	pA	pA2	12189	1	72.18333333
11412	DSPR	pA	pA2	12189	1	78.56666667
11413	DSPR	pA	pA2	12189	1	62.33333333
11414	DSPR	pA	pA2	12189	1	77.9
11415	DSPR	pA	pA2	12189	1	72.81666667
11416	DSPR	pA	pA2	12189	1	93.33333333
11417	DSPR	pA	pA2	12189	1	55.88333333
11418	DSPR	pA	pA2	12190	1	15.73333333
11419	DSPR	pA	pA2	12190	1	22.76666667
11420	DSPR	pA	pA2	12190	1	14.91666667
11421	DSPR	pA	pA2	12190	1	14.16666667
11422	DSPR	pA	pA2	12190	1	15.33333333
11423	DSPR	pA	pA2	12190	1	14.41666667
11424	DSPR	pA	pA2	12190	1	15.11666667
11425	DSPR	pA	pA2	12190	1	25.93333333
11426	DSPR	pA	pA2	12190	1	16.66666667
11427	DSPR	pA	pA2	12190	1	24.75
11428	DSPR	pA	pA2	12190	1	24.3
11429	DSPR	pA	pA2	12190	1	27.95
11430	DSPR	pA	pA2	12190	1	39.18333333
11431	DSPR	pA	pA2	12190	1	26.6
11432	DSPR	pA	pA2	12191	1	38.63333333
11433	DSPR	pA	pA2	12191	1	39.83333333
11434	DSPR	pA	pA2	12191	1	85
11435	DSPR	pA	pA2	12191	1	97
11436	DSPR	pA	pA2	12191	1	38.73333333
11437	DSPR	pA	pA2	12191	1	69.23333333
11438	DSPR	pA	pA2	12191	1	35.85
11439	DSPR	pA	pA2	12191	1	63.25
11440	DSPR	pA	pA2	12191	1	111.2166667
11441	DSPR	pA	pA2	12191	1	49.25
11442	DSPR	pA	pA2	12191	1	37.73333333
11443	DSPR	pA	pA2	12191	1	47.7
11444	DSPR	pA	pA2	12191	1	56.2
11445	DSPR	pA	pA2	12191	1	37.28333333
11446	DSPR	pA	pA2	12191	1	60.7
11447	DSPR	pA	pA2	12191	1	56.65
11448	DSPR	pA	pA2	12192	1	10.06666667
11449	DSPR	pA	pA2	12192	1	32.71666667
11450	DSPR	pA	pA2	12192	1	34.1
11451	DSPR	pA	pA2	12192	1	18.66666667
11452	DSPR	pA	pA2	12192	1	33.36666667
11453	DSPR	pA	pA2	12192	1	34.85
11454	DSPR	pA	pA2	12192	1	6.283333333
11455	DSPR	pA	pA2	12192	1	38.88333333
11456	DSPR	pA	pA2	12192	1	36.45
11457	DSPR	pA	pA2	12192	1	43.2
11458	DSPR	pA	pA2	12192	1	45.13333333
11459	DSPR	pA	pA2	12192	1	31.25
11460	DSPR	pA	pA2	12192	1	34.51666667
11461	DSPR	pA	pA2	12192	1	32.05
11462	DSPR	pA	pA2	12192	1	21.05
11463	DSPR	pA	pA2	12192	1	29.75
11464	DSPR	pA	pA2	12193	1	12.6
11465	DSPR	pA	pA2	12193	1	9.833333333
11466	DSPR	pA	pA2	12193	1	43.61666667
11467	DSPR	pA	pA2	12193	1	96.85
11468	DSPR	pA	pA2	12193	1	44.7
11469	DSPR	pA	pA2	12193	1	6.116666667
11470	DSPR	pA	pA2	12193	1	11.88333333
11471	DSPR	pA	pA2	12193	1	12.2
11472	DSPR	pA	pA2	12193	1	5.683333333
11473	DSPR	pA	pA2	12193	1	5.2
11474	DSPR	pA	pA2	12193	1	9.683333333
11475	DSPR	pA	pA2	12193	1	75.68333333
11476	DSPR	pA	pA2	12193	1	8.416666667
11477	DSPR	pA	pA2	12193	1	21.68333333
11478	DSPR	pA	pA2	12193	1	104.3333333
11479	DSPR	pA	pA2	12193	1	91.9
11480	DSPR	pA	pA2	12194	1	44.01666667
11481	DSPR	pA	pA2	12194	1	14.4
11482	DSPR	pA	pA2	12194	1	20.68333333
[truncated: 698,301 more chars]
