# Supplementary material for: Identifying Loci Contributing to Natural Variation in Xenobiotic Resistance in Drosophila
Source: PLoS Genet. 2015 Nov 30;11(11):e1005663. doi: 10.1371/journal.pgen.1005663 (PMC4664282; doi:10.1371/journal.pgen.1005663)
Supplement: S6 Table — The "RIL" column provides the line code for all 1,715 genotypes phenotyped as part of this study. The "DuplicationStatus" column codes the copy number present at the Cyp12d1 gene; 0 = single copy, 1 = duplicated, NA = unknown. Only those RILs where the founder genotype at the Cyp12d1 locus is known with at least 95% certainty are called for copy number variation. (TXT) [file pgen.1005663.s016.txt]

RIL	DuplicationStatus
11002	0
11003	0
11004	0
11005	0
11006	1
11007	0
11008	0
11009	0
11010	1
11011	0
11012	0
11013	NA
11014	0
11015	1
11016	NA
11017	1
11018	0
11019	1
11020	1
11021	0
11022	0
11023	0
11024	0
11025	0
11027	0
11028	1
11030	1
11031	0
11032	1
11033	0
11034	1
11035	1
11036	0
11037	0
11038	1
11039	0
11040	0
11041	0
11042	0
11043	1
11044	1
11045	0
11046	NA
11047	0
11048	0
11049	0
11050	0
11051	0
11052	1
11053	1
11054	0
11055	0
11056	0
11057	0
11058	1
11059	1
11060	0
11061	0
11062	0
11063	1
11064	0
11065	1
11066	0
11067	1
11068	1
11069	1
11070	1
11071	0
11072	0
11073	0
11074	0
11075	1
11076	1
11077	0
11078	1
11079	1
11080	0
11081	0
11082	0
11083	0
11084	1
11085	NA
11086	1
11087	0
11089	0
11090	1
11091	1
11092	0
11093	0
11094	0
11095	0
11096	0
11097	0
11098	0
11099	0
11100	1
11101	1
11102	0
11103	1
11104	0
11105	0
11106	1
11107	NA
11108	0
11109	1
11110	0
11111	1
11112	1
11113	0
11114	0
11115	0
11116	1
11117	1
11118	0
11119	0
11120	0
11121	0
11122	1
11123	0
11124	0
11125	NA
11126	0
11127	0
11128	0
11129	0
11130	0
11131	1
11132	0
11133	1
11134	0
11135	1
11136	1
11137	1
11138	1
11139	0
11140	1
11141	0
11142	1
11143	1
11144	1
11145	0
11146	NA
11147	0
11148	1
11149	0
11150	0
11151	0
11152	0
11153	0
11154	1
11155	0
11156	1
11157	0
11158	0
11159	1
11160	NA
11161	1
11162	0
11163	0
11164	NA
11166	0
11167	0
11168	0
11169	0
11170	0
11171	0
11172	1
11173	1
11174	NA
11175	0
11176	1
11178	1
11179	0
11180	0
11181	NA
11182	0
11183	0
11184	0
11185	0
11186	NA
11187	0
11188	1
11189	0
11190	1
11191	0
11192	1
11193	0
11194	1
11195	1
11196	1
11197	1
11198	1
11199	0
11200	0
11201	0
11202	0
11203	1
11204	1
11205	1
11206	1
11207	0
11208	1
11209	0
11210	0
11211	0
11212	1
11213	NA
11214	1
11215	1
11216	0
11217	0
11218	1
11219	1
11220	1
11221	0
11222	0
11223	0
11224	0
11225	0
11226	0
11227	0
11228	NA
11229	0
11230	0
11231	1
11232	0
11233	0
11234	0
11235	1
11236	1
11237	1
11238	1
11239	0
11240	0
11241	0
11242	1
11243	0
11244	1
11245	0
11246	NA
11247	1
11248	0
11249	1
11251	0
11252	0
11253	0
11254	1
11255	0
11256	0
11257	1
11258	1
11259	0
11260	0
11262	0
11264	0
11265	1
11266	1
11267	1
11268	0
11269	0
11270	0
11271	1
11272	1
11273	1
11274	0
11275	1
11277	1
11279	0
11280	1
11281	NA
11282	0
11283	0
11284	0
11285	0
11286	0
11287	0
11288	0
11289	1
11290	1
11291	0
11292	NA
11293	1
11294	0
11295	0
11297	0
11298	0
11299	0
11300	0
11301	0
11302	0
11303	0
11304	1
11305	0
11306	1
11307	0
11308	0
11309	1
11310	0
11311	1
11312	NA
11313	0
11314	1
11315	0
11316	1
11317	1
11318	1
11319	0
11320	0
11321	1
11322	1
11324	0
11325	0
11326	0
11327	0
11328	1
11329	0
11330	1
11331	NA
11332	0
11333	0
11334	1
11335	0
11336	1
11337	1
11338	1
11339	1
11340	1
11341	1
11342	1
11343	0
11344	0
11345	0
11346	0
11347	1
11348	NA
11349	1
11350	1
11351	0
11352	1
11353	1
11354	NA
11355	0
11356	1
11357	1
11358	1
11359	0
11360	0
11361	0
11362	1
11363	1
11364	1
11365	0
11366	0
11367	0
11368	1
11369	0
11370	0
11371	1
11372	NA
11373	1
11374	1
11375	0
11376	0
11377	0
11378	0
11379	1
11380	0
11381	1
11382	NA
11383	0
11384	0
11385	0
11386	1
11387	0
11388	0
11389	NA
11390	0
11391	1
11392	0
11393	1
11394	1
11395	0
11396	1
11397	0
11398	0
11399	0
11400	0
11401	0
11402	0
11403	1
11404	1
11405	0
11406	1
11407	0
11408	0
11410	0
11411	0
11412	0
11413	0
11414	0
11415	0
11416	0
11419	0
11420	0
11421	1
11422	1
11423	0
11424	1
11425	0
11426	0
11428	1
11429	0
11430	1
11431	1
11432	0
11433	0
11434	0
11435	0
11436	0
11437	1
11438	1
11439	NA
11440	0
11441	0
11442	1
11443	0
11444	0
11445	1
11446	1
11447	0
11448	1
11449	0
11450	0
11451	0
11452	1
11453	1
11454	1
11455	0
11456	1
11457	1
11458	0
11459	0
11460	0
11461	0
11462	0
11463	1
11464	1
11465	0
11466	NA
11467	1
11468	NA
11469	0
11470	1
11471	1
11472	1
11473	1
11474	0
11475	0
11476	0
11477	0
11478	1
11479	0
11480	0
11481	0
11482	NA
11483	NA
11484	1
11485	0
11486	NA
11487	0
11489	1
11490	0
11491	0
12001	1
12002	0
12003	NA
12004	0
12005	0
12006	0
12007	1
12008	0
12009	0
12010	1
12011	0
12013	0
12014	0
12015	0
12016	0
12017	0
12018	0
12019	1
12020	0
12021	NA
12022	0
12023	1
12025	1
12026	0
12027	1
12028	1
12029	0
12030	1
12031	1
12032	0
12033	1
12034	0
12035	0
12036	1
12037	1
12038	NA
12039	0
12040	0
12041	NA
12042	0
12043	0
12044	0
12045	1
12046	0
12047	0
12048	1
12049	0
12050	0
12051	0
12052	1
12053	1
12054	0
12055	0
12056	1
12057	0
12058	1
12059	0
12060	0
12061	0
12062	1
12063	1
12064	1
12065	0
12066	1
12067	0
12068	0
12069	NA
12070	0
12071	0
12072	0
12073	0
12074	0
12075	0
12076	0
12077	1
12078	0
12079	1
12080	0
12081	0
12082	0
12083	0
12084	0
12085	0
12086	NA
12087	0
12088	0
12089	1
12090	0
12091	0
12092	0
12093	0
12094	1
12095	0
12096	0
12097	0
12098	1
12099	1
12100	1
12101	0
12102	0
12103	1
12104	0
12105	0
12106	0
12107	0
12108	0
12109	0
12110	NA
12111	0
12112	1
12113	0
12114	0
12115	0
12116	0
12117	1
12118	0
12119	0
12120	0
12121	0
12122	0
12123	1
12124	0
12125	0
12126	0
12127	1
12128	0
12129	0
12130	0
12131	0
12132	1
12133	1
12134	1
12135	1
12136	1
12137	1
12138	1
12139	0
12140	0
12141	0
12142	1
12143	0
12144	0
12146	1
12147	1
12148	0
12149	0
12150	0
12151	0
12152	0
12153	0
12154	1
12155	0
12156	0
12157	NA
12158	1
12159	0
12160	1
12161	0
12162	0
12163	NA
12164	1
12165	1
12166	0
12167	0
12168	0
12169	0
12170	0
12171	0
12172	0
12173	0
12174	0
12175	0
12176	0
12177	1
12178	0
12179	0
12180	0
12181	0
12182	0
12183	1
12184	1
12185	1
12186	1
12187	1
12188	0
12189	1
12190	1
12191	1
12192	0
12193	1
12194	0
12195	1
12196	1
12197	0
12198	0
12199	0
12200	0
12201	0
12202	0
12203	0
12204	0
12205	0
12206	0
12207	0
12208	0
12209	1
12210	0
12211	0
12212	0
12213	0
12214	0
12215	1
12216	1
12217	0
12218	0
12219	0
12220	0
12222	0
12223	1
12224	0
12225	1
12226	0
12227	1
12228	0
12229	0
12230	0
12231	1
12232	1
12233	1
12234	0
12235	0
12236	0
12237	0
12238	0
12239	NA
12240	0
12241	0
12242	1
12243	1
12244	0
12245	NA
12246	NA
12247	1
12248	1
12249	0
12250	0
12251	0
12252	0
12253	0
12254	0
12255	0
12256	0
12257	0
12258	NA
12259	0
12260	1
12262	0
12263	0
12264	0
12265	0
12266	0
12268	0
12269	1
12270	0
12271	0
12272	1
12273	NA
12274	0
12275	0
12277	0
12278	0
12279	0
12280	0
12281	0
12282	NA
12283	1
12284	1
12285	1
12286	0
12287	1
12288	0
12289	1
12290	0
12291	0
12292	0
12293	1
12294	1
12295	0
12296	0
12297	0
12298	0
12299	NA
12300	0
12301	NA
12302	0
12303	0
12304	0
12305	1
12306	0
12307	0
12308	0
12309	1
12312	1
12313	1
12314	0
12315	1
12316	1
12317	0
12319	0
12320	0
12321	0
12322	0
12323	1
12324	0
12325	0
12326	0
12327	1
12328	0
12329	1
12330	0
12332	1
12333	0
12336	0
12337	1
12338	NA
12339	0
12340	0
12341	0
12342	0
12343	1
12344	NA
12345	1
12346	1
12347	0
12348	0
12349	0
12350	0
12351	1
12352	0
12353	1
12354	0
12355	0
12356	1
12357	1
12358	1
12359	1
12360	1
12361	0
12362	0
12363	0
12364	1
12365	1
12366	0
12367	0
12368	0
12369	1
12370	0
12371	1
12372	0
12373	0
12374	0
12375	0
12376	0
12377	0
12378	0
12379	0
12380	0
12381	0
12382	1
12383	0
12384	0
12385	0
12386	1
12387	1
12389	NA
12390	0
12391	0
12392	0
12394	1
12395	0
21001	0
21002	NA
21003	0
21004	0
21005	0
21006	NA
21007	0
21008	1
21009	0
21010	0
21011	1
21012	0
21013	0
21014	0
21015	1
21016	0
21017	0
21018	0
21019	1
21020	0
21021	0
21022	0
21023	1
21024	0
21025	NA
21026	0
21027	1
21028	0
21029	0
21030	0
21031	0
21032	0
21033	0
21034	0
21035	0
21036	0
21037	0
21038	0
21039	1
21040	0
21041	0
21042	0
21043	0
21044	0
21045	1
21046	NA
21047	0
21048	0
21049	0
21050	0
21051	1
21052	NA
21053	0
21054	0
21055	0
21056	0
21057	0
21058	1
21059	0
21060	0
21061	1
21062	0
21063	0
21064	0
21065	0
21066	NA
21067	1
21068	0
21069	0
21070	1
21071	NA
21072	NA
21073	0
21074	0
21075	NA
21076	0
21077	1
21078	0
21079	0
21080	0
21081	0
21082	0
21083	0
21084	0
21085	0
21086	1
21087	1
21088	1
21089	0
21090	0
21091	0
21092	0
21094	0
21095	NA
21096	0
21097	0
21098	0
21099	0
21100	NA
21101	0
21102	0
21103	0
21104	0
21105	0
21106	0
21107	0
21108	0
21109	0
21111	0
21112	0
21113	1
21114	0
21115	0
21116	0
21117	0
21118	0
21119	0
21120	0
21121	0
21122	0
21123	0
21124	0
21125	0
21126	1
21127	0
21128	1
21129	0
21130	1
21131	0
21132	0
21133	1
21134	0
21135	1
21136	0
21137	0
21138	0
21139	0
21141	1
21142	NA
21143	0
21144	0
21145	0
21146	0
21147	0
21148	1
21149	1
21150	0
21151	0
21152	0
21153	0
21154	0
21155	0
21156	0
21157	0
21158	0
21159	NA
21160	0
21161	0
21162	0
21163	0
21164	0
21165	0
21166	0
21167	1
21168	0
21169	0
21171	NA
21172	0
21173	0
21174	0
21175	0
21176	0
21177	0
21178	1
21179	0
21180	1
21181	0
21182	NA
21183	0
21184	1
21185	0
21186	0
21187	0
21188	0
21189	1
21190	0
21191	0
21192	0
21193	0
21194	0
21195	0
21196	1
21197	0
21198	0
21199	0
21200	0
21201	0
21202	0
21203	NA
21204	0
21205	0
21206	0
21207	1
21208	NA
21209	0
21210	0
21211	0
21212	0
21213	0
21214	0
21215	0
21216	0
21218	0
21219	0
21220	1
21221	0
21222	0
21223	0
21224	0
21225	0
21226	0
21227	0
21228	0
21229	0
21230	0
21231	0
21232	0
21233	0
21234	0
21235	0
21236	0
21237	0
21238	0
21239	0
21240	0
21241	1
21242	0
21243	1
21244	1
21245	0
21246	0
21247	1
21248	0
21249	0
21250	1
21251	0
21252	0
21253	0
21254	0
21255	1
21256	0
21257	0
21258	0
21259	1
21260	NA
21261	0
21262	0
21263	1
21264	0
21265	0
21266	0
21267	1
21268	0
21269	0
21270	NA
21271	0
21272	1
21273	0
21274	0
21275	0
21276	0
21277	0
21278	0
21279	0
21280	0
21281	0
21282	0
21283	0
21284	1
21285	0
21286	1
21288	1
21289	0
21290	0
21291	0
21292	0
21293	0
21294	0
21295	0
21296	0
21297	0
21298	0
21299	0
21300	0
21301	0
21302	0
21303	1
21304	0
21305	0
21306	1
21307	1
21308	0
21309	0
21310	0
21311	0
21312	0
21313	0
21314	0
21315	NA
21316	1
21317	0
21318	0
21319	0
21320	NA
21321	1
21322	0
21323	1
21324	0
21325	1
21326	0
21327	0
21328	1
21329	0
21330	0
21331	0
21332	1
21333	1
21334	1
21335	0
21336	0
21337	0
21338	NA
21339	NA
21340	0
21341	0
21342	0
21343	0
21344	NA
21345	NA
21346	0
21347	0
21348	NA
21350	0
21351	0
21352	0
21353	0
21354	1
21355	0
21356	1
21357	0
21358	1
21359	0
21360	0
21361	1
21362	1
21363	0
21364	0
21365	0
21366	0
21367	0
21368	0
21369	0
21370	1
21371	0
21372	0
21373	0
21374	0
21375	0
21376	1
21377	0
21378	0
21379	0
21380	0
21381	0
21382	NA
21383	1
21384	1
21385	0
21386	0
21387	0
21388	0
21389	1
21390	1
21391	0
21392	0
21393	1
21394	0
21395	0
21396	0
21397	0
21398	1
21399	0
21400	0
21401	0
21402	0
21403	0
22001	1
22002	1
22003	1
22004	0
22005	1
22006	NA
22007	0
22008	0
22009	0
22010	1
22011	0
22012	1
22013	0
22014	0
22015	0
22016	0
22017	0
22018	0
22019	1
22020	0
22021	0
22022	0
22023	1
22024	1
22025	0
22026	0
22027	NA
22028	1
22029	0
22030	0
22031	NA
22032	1
22033	1
22034	1
22035	1
22036	1
22037	0
22038	1
22039	1
22040	0
22041	1
22042	0
22043	1
22044	0
22045	1
22046	1
22047	1
22048	NA
22049	1
22050	1
22051	0
22052	0
22053	0
22054	1
22055	0
22056	NA
22057	0
22058	0
22059	1
22060	0
22061	1
22062	0
22063	1
22064	0
22065	0
22066	1
22067	0
22068	NA
22069	0
22070	0
22071	0
22072	0
22073	0
22074	0
22075	1
22076	0
22077	NA
22078	0
22079	1
22080	0
22081	0
22082	1
22083	0
22084	1
22085	0
22086	0
22087	0
22088	1
22089	0
22090	1
22091	1
22092	0
22093	0
22094	1
22095	0
22096	0
22097	0
22098	0
22099	0
22100	0
22101	0
22102	0
22103	0
22104	1
22105	NA
22106	1
22107	0
22108	0
22109	0
22110	NA
22111	1
22112	0
22113	0
22114	0
22115	1
22116	0
22117	0
22118	0
22119	0
22120	1
22121	0
22122	0
22123	0
22124	0
22125	0
22126	0
22127	1
22128	1
22129	0
22130	NA
22131	0
22132	0
22133	1
22134	0
22135	0
22136	1
22137	0
22138	0
22139	0
22140	1
22141	NA
22142	0
22143	0
22144	0
22145	0
22146	0
22147	0
22148	0
22149	0
22150	0
22151	1
22152	0
22153	0
22154	0
22155	0
22156	1
22157	0
22158	1
22159	1
22160	1
22161	0
22162	1
22163	0
22164	0
22165	1
22166	0
22167	NA
22168	1
22169	1
22170	0
22171	1
22172	1
22173	0
22175	1
22176	0
22177	0
22178	1
22179	0
22180	1
22181	1
22182	1
22183	0
22184	0
22185	0
22186	1
22187	0
22188	0
22189	0
22190	0
22191	1
22192	1
22193	0
22194	1
22195	0
22196	1
22197	0
22198	1
22199	0
22200	0
22201	1
22202	1
22203	1
22204	0
22205	0
22206	1
22207	0
22208	0
22209	0
22210	1
22211	1
22212	1
22213	0
22214	1
22215	1
22216	1
22217	0
22218	0
22219	0
22220	1
22221	0
22222	0
22223	0
22224	0
22225	0
22226	0
22227	0
22228	0
22229	0
22230	0
22231	0
22232	0
22233	0
22234	0
22235	0
22236	1
22237	NA
22238	0
22239	0
22240	0
22241	0
22242	0
22243	0
22244	0
22245	0
22246	1
22247	NA
22248	1
22249	0
22250	0
22251	1
22252	0
22254	1
22255	0
22256	0
22257	0
22258	0
22259	0
22260	0
22261	0
22262	1
22263	1
22264	0
22265	0
22266	1
22267	1
22268	0
22269	1
22270	0
22271	0
22272	1
22273	1
22274	0
22276	0
22277	0
22278	0
22279	0
22280	0
22281	0
22282	0
22283	1
22284	0
22285	0
22286	0
22287	0
22288	0
22289	1
22290	0
22291	NA
22292	1
22293	0
22294	0
22295	0
22296	0
22297	0
22298	1
22299	0
22300	0
22301	1
22302	0
22303	0
22304	1
22305	1
22306	0
22307	0
22308	0
22309	0
22310	1
22311	1
22312	NA
22313	0
22314	1
22315	0
22316	0
22317	0
22318	1
22319	0
22320	1
22321	0
22322	0
22324	0
22325	0
22326	0
22327	0
22328	0
22329	0
22330	0
22331	0
22332	1
22333	0
22334	0
22335	0
22336	1
22337	0
22338	1
22339	1
22340	0
22341	1
22342	0
22343	1
22344	NA
22345	0
22346	0
22347	0
22348	0
22349	0
22350	0
22351	1
22352	0
22353	0
22354	0
22355	0
22358	1
22359	1
22360	0
22361	1
22362	0
22363	1
22364	1
22365	0
22366	NA
22367	0
22368	0
22369	1
22370	0
22371	0
22372	0
22373	NA
22374	1
22375	NA
22376	1
22377	1
22378	0
22379	NA
22380	1
22381	NA
22382	0
22383	1
22384	0
22385	0
22386	0
22387	1
22388	0
22389	0
22390	0
22391	0
22392	0
22393	0
22394	0
22395	1
22396	0
22397	0
22398	1
22399	0
22400	0
22401	0
22402	0
22404	0
22405	0
22406	0
22407	1
22408	0
22409	0
22410	0
22411	0
22412	1
22413	0
22414	1
22415	1
22416	0
22417	0
22418	0
22419	0
22420	0
22421	1
22422	0
22423	1
22424	0
22425	1
22426	1
22427	0
22428	1
22429	0
22430	1
22431	0
22432	0
22433	1
22434	0
22435	0
22436	0
22437	0
22438	0
22439	1
22440	1
22441	0
22442	0
22443	0
22444	0
22445	0
22446	1
22447	1
22448	0
22449	1
22450	0
22451	1
22452	1
22453	1
22454	0
22455	1
22456	0
22457	0
22458	0
22459	1
22460	0
22461	0
22462	0
22463	0
22464	0
22465	0
22466	1
22467	1
22468	1
22469	1
22470	0
22471	0
22472	0
